# Supplementary material for: Kv7/KCNQ potassium channels in cortical hyperexcitability and juvenile seizure-related death in Ank2-mutant mice
Source: Nat Commun. 2023 Jun 15;14:3547. doi: 10.1038/s41467-023-39203-z (PMC10272139; doi:10.1038/s41467-023-39203-z)
Supplement: Supplementary file 4 — Supplementary Dataset 1 [file 41467_2023_39203_MOESM4_ESM.xlsx]

## Sheet: Figures
Supplementary Dataset 1. Statistical details
Figure		Assay Performed	Parameter (Unit)	Comparison			N	Descriptive Statistics	Statistical Analysis					Column statistics		F test to compare variances
				Sex	Age	groups		Average ± SEM	Statistical Test		Significance			D'Agostino & Pearson normality test	Shapiro-Wilk normality test
1	b	Western blot (Cortex and hippocampus, Total lysate sample)	440kDa	Male	P19-21	WT, cKO	4, 4	cKO = 8.686 ± 2.913	One sample t-test		P < 0.001 ,***	t(3) = 31.35	Two-tailed	N too small	P = 0.0117, *
			220kDa	Male	P19-21	WT, cKO	4, 4	cKO = 14.80 ± 0.8440	One sample t-test		P < 0.001 ,***	t(3) = 101.0	Two-tailed	N too small	P = 0.5018, n.s.
	c	Juvenile open-field test	Total distance moved (m)	Male, Female	P19-21	WT, cKO	25, 19	WT = 4.769 ± 0.2355	Mann-Whitney test		P < 0.001, ***	U = 20	Two-tailed	P = 0.3769, n.s.	P = 0.6068, n.s.
								cKO = 9.261 ± 0.7289						P < 0.001, ***	P < 0.001, ***
			Distance moved (m)	Male, Female	P19-21	WT, cKO	25, 19	2-way RM ANOVA		Interaction :: P = 0.001, ***, DF = 4 Time :: P = 0.0025, **, DF = 4 Genotype :: P < 0.001, ***, DF = 1
								Sidak's multiple comparisons test	4 min	WT vs cKO	P = 0.0388, *
									8 min	WT vs cKO	P < 0.001, ***
									12 min	WT vs cKO	P < 0.001, ***
									16 min	WT vs cKO	P < 0.001, ***
									20 min	WT vs cKO	P = 0.0028, **
			Center time (s)	Male, Female	P19-21	WT, cKO	25, 19	WT = 117.9 ± 19.09	Mann-Whitney test		P = 0.0233, *	U = 142	Two-tailed	P < 0.001, ***	P < 0.001, ***
								cKO = 60.88 ± 8.629						P = 0.2213, n.s.	P = 0.0121, *
	d	Juvenile light-dark test	Light chamber tim (s)	Male, Female	P23-24	WT, cKO	20, 17	WT = 173.6 ± 13.28	Unpaired Student's t-test		P < 0.001, ***	t(35) = 4.997	Two-tailed	P = 0.4364, n.s.	P = 0.1300, n.s.	P = 0.2827, n.s.
								cKO = 261.7 ± 11.01						P = 0.3543, n.s.	P = 0.1517, n.s.
			Light chamber entry freqeuncy	Male, Female	P23-24	WT, cKO	20, 17	WT = 22.85 ± 1.965	Unpaired Student's t-test		P < 0.001, ***	t(35) = 6.240	Two-tailed	P = 0.5823, n.s.	P = 0.7437, n.s.	P = 0.2832, n.s.
								cKO = 47.53 ± 2.756						P = 0.4938, n.s.	P = 0.2776, n.s.
	e	Juvenile elevated plus-maze test	Time spent in open arms (s)	Male, Female	P24-25	WT, cKO	18, 10	WT = 99.63 ± 7.498	Unpaired Student's t-test		P < 0.001, ***	t(26) = 4.976	Two-tailed	P = 0.7949, n.s.	P = 0.8788, n.s.	P = 0.2540, n.s.
								cKO = 170.9 ± 13.76						P = 0.9231, n.s.	P = 0.9592, n.s.
			Open arm entry frequency	Male, Female	P24-25	WT, cKO	18, 10	WT = 14.39 ± 1.118	Unpaired Student's t-test		P < 0.001, ***	t(26) = 6.605	Two-tailed	P = 0.3257, n.s.	P = 0.0684, n.s.	P = 0.1525, n.s.
								cKO = 29.10 ± 2.228						P = 0.2470, n.s.	P = 0.6171, n.s.
	f	Juvenile three-chamber test	Sniffing time [S1-O] (s)	Male, Female	P19-20	WT	18	S1 = 147.2 ± 25.73	Mann-Whitney test		P = 0.0037, **	U = 72	Two-tailed	P = 0.6235, n.s.	P = 0.3726, n.s.
								O = 40.37 ± 13.16						P < 0.001, ***	P < 0.001, ***
						cKO	14	S1 = 179.1 ± 32.68	Mann-Whitney test		P < 0.001, ***	U = 13.50	Two-tailed	P = 0.0121, *	P = 1316, n.s.
								O = 15.45 ± 3.207						P = 0.0063, *	P = 0.0622, n.s.
			Sniffing time [S1-S2] (s)	Male, Female	P19-20	WT	18	S1 = 53.60 ± 10.85	Mann-Whitney test		P = 0.0464, *	U = 99	Two-tailed	P = 0.2493, n.s.	P = 0.0168, *
								S2 = 132.2 ± 26.46						P = 0.3334, n.s.	P = 0.1318, n.s.
						cKO	14	S1 = 119.8 ± 23.58	Unpaired Student's t-test		P = 0.9833, n.s.	t(26) = 0.02120	Two-tailed	P = 0.4513, n.s.	P = 0.2504, n.s.	P = 0.6090, n.s.
								S2 = 120.5 ± 20.40						P = 0.3156, n.s.	P = 0.0610, n.s.
	g	Juvenile play	Nose-to-nose sniffing (s)	Male, Female	P23-25	WT, cKO	9, 7	WT = 8.956 ± 0.8458	Unpaired Student's t-test		P < 0.001, ***	t(14) = 7.036	Two-tailed	P = 0.2908, n.s.	P = 0.4836, n.s.	P = 0.2035, n.s.
								cKO = 20.71 ± 1.561						N too small	P = 0.8244, n.s.
			Nose-to-body sniffing (s)	Male, Female	P23-25	WT, cKO	9, 7	WT = 10.70 ± 1.881	Unpaired Student's t-test		P < 0.001, ***	t(14) = 4.892	Two-tailed	P = 0.4764, n.s.	P = 0.7534, n.s.	P = 0.0525, n.s.
								cKO = 32.82 ± 4.559						N too small	P = 0.0856, n.s.
	h	Juvenile repetitive behavior	Self-grooming duration (s)	Male, Female	P25-27	WT, cKO	24, 17	WT = 42.85 ± 7.664	Mann-Whitney test		P = 0.0029, **	U = 94	Two-tailed	P = 0.0028, **	P = 0.0076, **
								cKO = 13.26 ± 3.041						P = 0.0263, *	P = 0.0235, *
			Digging duration (s)	Male, Female	P25-27	WT, cKO	24, 17	WT = 30.83 ± 3.846	Mann-Whitney test		P = 0.0094, **	U = 107	Two-tailed	P = 0.0139, *	P = 0.0350, *
								cKO = 16.33 ± 3.176						P = 0.2379, n.s.	P = 0.2687, n.s.
			Jumping	Male, Female	P25-27	WT, cKO	24, 17	WT = 2.7503 ± 1.765	Mann-Whitney test		P = 0.9736, n.s.	U = 202.2	Two-tailed	P < 0.001, ***	P < 0.001, ***
								cKO = 10.18 ± 8.715						P < 0.001, ***	P < 0.001, ***
			Total distance moved in home cage (m)	Male, Female	P25-27	WT, cKO	24, 17	WT = 3.613 ± 0.1229	Welch's t-test		P < 0.001, ***	t(22.09) = 8.100	Two-tailed	P = 0.7360, n.s.	P = 0.8829, n.s.	P = 0.0042, **
								cKO = 6.105 ± 0.2821						P = 0.3515, n.s.	P = 0.4540, n.s.
2	c	Survival ratio	Survival (%)	Male, Female	P0~56	WT, cKO	23, 23		Log-rank (Mantel-Cox) test		P < 0.001, ***
	d	Juvenile PTZ-induced seizure test	Final stage	Male, Female	P26-27	WT, cKO	17, 14		Chi-square test		P = 0.0368, *
	e		Latency to stage 2 (s)	Male, Female	P26-27	WT, cKO	17, 14	WT = 1179 ± 186,6	Mann-Whitney test		P = 0.0238, *.	U = 64	Two-tailed	P < 0.001, ***	P < 0.001, ***
								cKO = 498.7 ± 150.6						P < 0.001, ***	P < 0.001, ***
	f		Animals reaching stage 2 (%)	Male, Female	P26-27	WT, cKO	17, 14		Log-rank (Mantel-Cox) test		P = 0.0107, *
	g		Freqeuncy of stage 2 (min-1)	Male, Female	P26-27	WT, cKO	17, 14	WT = 0.05098 ± 0.01855	Mann-Whitney test		P = 0.0073, **	U = 54.50	Two-tailed	P = 0.0320, *	P < 0.001, ***
								cKO = 0.7024 ± 0.2761						P < 0.001, ***	P < 0.001, ***
	h		Total duration of stage 2 (s)	Male, Female	P26-27	WT, cKO	17, 14	WT = 0.8381 ± 0.3550	Mann-Whitney test		P = 0.0022, **	U = 46	Two-tailed	P < 0.001, ***	P < 0.001, ***
								cKO = 48.15 ± 20.14						P < 0.001, ***	P < 0.001, ***
3	b	Multielectrode array (MEA)	Mean firing rate on total SSC (spike / s)	Male	P19-23	WT, cKO	9(3), 10(3)	WT = 0.3825 ± 0.03126	Unpaired Student's t-test		P = 0.0034, **	t(17) = 3.403	Two-tailed	P = 0.5105, n.s.	P = 0.7516, n.s.	P = 0.4876, n.s.
								cKO = 0.5528 ± 0.03819						P = 0.7217, n.s.	P = 0.6515, n.s.
			Mean firing rate on SSC layer 2/3 (spike / s)	Male	P19-23	WT, cKO	9(3), 10(3)	WT = 0.3343 ± 0.04693	Welch's t-test		P = 0.0306, *	t(12.58) = 2.435	Two-tailed	P = 0.1555, n.s.	P = 0.0909, n.s.	P = 0.0289, *
								cKO = 0.6077 ± 0.1020						P = 0.2623, n.s.	P = 0.2004, n.s.
			Mean firing rate on SSC layer 5 (spike / s)	Male	P19-23	WT, cKO	9(3), 10(3)	WT = 0.3800 ± 0.05274	Mann-Whitney test		P = 0.0279, *	U = 18	Two-tailed	P = 0.1787, n.s.	P = 0.0483, *
								cKO = 0.6253 ± 0.07615						P = 0.5152, n.s.	P = 0.6420, n.s.
	c		Mean burst rate on total SSC (spike / s)	Male	P19-23	WT, cKO	9(3), 10(3)	WT = 3.254 ± 0.5335	Unpaired Student's t-test		P = 0.2078, n.s.	t(17) = 1.310	Two-tailed	P = 0.8179, n.s.	P = 0.9206, n.s.	P = 0.8415, n.s.
								cKO = 4.258 ± 0.5460						P = 0.0755, n.s.	P = 0.1508, n.s.
			Mean burst rate on SSC layer 2/3 (spike / s)	Male	P19-23	WT, cKO	9(3), 10(3)	WT = 2.196 ± 0.4452	Welch's t-test		P = 0.0171, *	t(11.21) = 2.798	Two-tailed	P = 0.5982, n.s.	P = 0.1808, n.s.	P = 0.0054, **
								cKO = 5.918 ± 1.254						P = 0.3831, n.s.	P = 0.2796, n.s.
			Mean burst rate on SSC layer 5 (spike / s)	Male	P19-23	WT, cKO	9(3), 10(3)	WT = 3.225 ± 0.4726	Unpaired Student's t-test		P = 0.1513, n.s.	t(17) = 1.502	Two-tailed	P = 0.1300, n.s.	P = 0.3402, n.s.	P = 0.4348, n.s.
								cKO = 4.386 ± 0.5959						P = 0.9363, n.s.	P = 0.4916, n.s.
	d		# of spikes in a single burst on total SSC	Male	P19-23	WT, cKO	9(3), 10(3)	WT = 2.873 ± 0.1213	Unpaired Student's t-test		P = 0.8526, n.s.	t(17) = 0.1887	Two-tailed	P = 0.6209, n.s.	P = 0.8547, n.s.	P = 0.3365, n.s.
								cKO = 2.900 ± 0.08223						P = 0.8347, n.s.	P = 0.5350, n.s.
			# of spikes in a single burst on SSC layer 2/3	Male	P19-23	WT, cKO	9(3), 10(3)	WT = 2.488 ± 0.09812	Mann-Whitney test		P = 0.7197, n.s.	U = 40	Two-tailed	P = 0.8723, n.s.	P = 0.8669, n.s.
								cKO = 2.833 ± 0.3158						P = 0.0010, **	P = 0.0050, **
			# of spikes in a single burst on SSC layer 5	Male	P19-23	WT, cKO	9(3), 10(3)	WT = 3.129 ± 0.2678	Mann-Whitney test		P = 0.8421, n.s.	U = 42	Two-tailed	P = 0.0127, *	P = 0.1053, n.s.
								cKO = 3.011 ± 0.1069						P = 0.2163, n.s.	P = 0.5904, n.s.
	e		Percentage of spikes in bursts on total SSC (%)	Male	P19-23	WT, cKO	9(3), 10(3)	WT = 14.35 ± 2.571	Welch's t-test		P = 0,5129, n.s.	t(9.716) = 0.6791	Two-tailed	P = 0.1616, n.s.	P = 0.3693, n.s.	P = 0.0045, **
								cKO = 12.52 ± 0.8439						P = 0.0917, n.s.	P = 0.1065, n.s.
			Percentage of spikes in bursts on SSC layer 2/3 (%)	Male	P19-23	WT, cKO	9(3), 10(3)	WT = 10.81 ± 1.561	Mann-Whitney test		P = 0.3562, n.s.	U = 33	Two-tailed	P = 0.4581, n.s.	P = 0.2493, n.s.
								cKO = 16.24 ± 3.655						P = 0.001, **	P = 0.0087, **
			Percentage of spikes in bursts on SSC layer 5 (%)	Male	P19-23	WT, cKO	9(3), 10(3)	WT = 14.83 ± 1.717	Mann-Whitney test		P = 0.2428, n.s.	U = 30	Two-tailed	P = 0.8418, n.s.	P = 0.6327, n.s.
								cKO = 11.80 ± 1.010						P = 0.0848, n.s.	P = 0.0020, **
	g		LFP freqeuency on total SSC (LFP/s)	Male	P19-23	WT, cKO	9(3), 10(3)	WT = 0.3355 ± 0.04011	Unpaired Student's t-test		P = 0.4917, n.s.	t(17) = 0.7029	Two-tailed	P = 0.6599, n.s.	P = 0.5271, n.s.	P = 0.4669, n.s.
								cKO = 0.3809 ± 0.04961						P = 0.4991, n.s.	P = 0.6344, n.s.
			LFP freqeuency on SSC layer 2/3 (LFP/s)	Male	P19-23	WT, cKO	9(3), 10(3)	WT = 0.3574 ± 0.04640	Unpaired Student's t-test		P = 0.0763, n.s	t(17) = 1.888	Two-tailed	P = 0.1836, n.s.	P = 0.6030, n.s.	P = 0.1578, n.s.
								cKO = 0.5268 ± 0.07405						P = 0.1639, n.s.	P = 0.2279, n.s.
			LFP freqeuency on SSC layer 5 (LFP/s)	Male	P19-23	WT, cKO	9(3), 10(3)	WT = 0.3459 ± 0.04857	Mann-Whitney test		P = 0.9048, n.s.	U = 43	Two-tailed	P = 0.5515, n.s.	P = 0.5543, n.s.
								cKO = 0.3510 ± 0.05437						P = 0.0446, *	P = 0.1242, n.s.
	h		LFP amplitude on total SSC (uV)	Male	P19-23	WT, cKO	9(3), 10(3)	WT = 200.9 ± 12.81	Unpaired Student's t-test		P = 0.9888, n.s.	t(17) = 0.01425	Two-tailed	P = 0.6357, n.s.	P = 0.4297, n.s.	P = 0.0966, n.s.
								cKO = 201.1 ± 6.720						P = 0.6658, n.s.	P = 0.7192, n.s.
			LFP amplitude on SSC layer 2/3 (uV)	Male	P19-23	WT, cKO	9(3), 10(3)	WT = 191.2 ± 8.062	Unpaired Student's t-test		P = 0.0961, n.s.	t(17) = 1.761	Two-tailed	P = 0.8924, n.s.	P = 0.9736, n.s.	P = 0.0840, n.s.
								cKO = 221.4 ± 14.55						P = 0.7458, n.s.	P = 0.6315, n.s.
			LFP amplitude on SSC layer 5 (uV)	Male	P19-23	WT, cKO	9(3), 10(3)	WT = 204.7 ± 16.75	Mann-Whitney test		P = 0.7191, n.s.	U = 40	Two-tailed	P = 0.0415, *	P = 0.1457, n.s.
								cKO = 201.0 ± 8.193						P = 0.9457, n.s.	P = 0.6431, n.s.
	i		LFP duration on total SSC (ms)	Male	P19-23	WT, cKO	9(3), 10(3)	WT = 53.78 ± 2.367	Unpaired Student's t-test		P = 0.2652, n.s.	t(17) = 1.152	Two-tailed	P = 0.9305, n.s.	P = 0.7887, n.s.	P = 0.8583, n.s.
								cKO = 57.43 ± 2.118						P = 0.8500, n.s.	P = 0.6905, n.s.
			LFP duration on SSC layer 2/3 (ms)	Male	P19-23	WT, cKO	9(3), 10(3)	WT = 51.95 ± 1.667	Welch's t-test		P = 0.0217, *	t(12.33) = 2.626	Two-tailed	P = 0.6331, n.s.	P = 0.6489, n.s.	P = 0.0226, *
								cKO = 62.77 ± 3.770						P = 0.0883, n.s.	P = 0.2581, n.s.
			LFP duration on SSC layer 5 (ms)	Male	P19-23	WT, cKO	9(3), 10(3)	WT = 54.03 ± 3.094	Unpaired Student's t-test		P = 0.4919, n.s.	t(17) = 0.7024	Two-tailed	P = 0.9051, n.s.	P = 0.8744, n.s.	P = 0.9337, n.s.
								cKO = 56.98 ± 2.864						P = 0.4772, n.s.	P = 0.6089, n.s.
4	a	Somatosensory cortex layer 2/3 pyramindal neuron intrinsic excitablility	Resting membrane potential (mV)	Male	P19-23	WT, cKO	12(8), 22(8)	WT = -77.94 ± 1.204	Mann-Whitney test		P = 0.5051, n.s.	U = 113	Two-tailed	P = 0.4619, n.s.	P = 0.1083, n.s.
								cKO = -79.08 ± 1.001						P = 0.0313, *	P = 0.0668, n.s.
	b		Membrane potential (mV)	Male	P19-23	WT, cKO	10(3), 12(3)	2-way RM ANOVA		Interaction :: P < 0.001, ***, DF = 16 Current :: P <0.001, ***, DF = 16 Genotype :: P = 0.0848, n.s. ,DF = 1
								Sidak's multiple comparisons test	-150 pA	WT vs cKO	P > 0.9999, n.s.
									-140 pA	WT vs cKO	P = 0.9997, n.s.
									-130 pA	WT vs cKO	P = 0.9992, n.s.
									-120 pA	WT vs cKO	P = 0.9973, n.s.
									-110 pA	WT vs cKO	P = 0.9924, n.s.
									-100 pA	WT vs cKO	P = 0.9771, n.s.
									-90 pA	WT vs cKO	P = 0.9485, n.s.
									-80 pA	WT vs cKO	P = 0.8999, n.s.
									-70 pA	WT vs cKO	P = 0.8445, n.s.
									-60 pA	WT vs cKO	P = 0.7209, n.s.
									-50 pA	WT vs cKO	P = 0.5724, n.s.
									-40 pA	WT vs cKO	P = 0.4362, n.s.
									-30 pA	WT vs cKO	P = 0.2894, n.s.
									-20 pA	WT vs cKO	P = 0.1553, n.s.
									-10 pA	WT vs cKO	P = 0.0921, n.s.
									0 pA	WT vs cKO	P = 0.0476, *
									10 pA	WT vs cKO	P = 0.0256, *
	c		Input resistance (MΩ)	Male	P19-23	WT, cKO	10(3), 12(3)	WT = 97.85 ± 3.749	Welch's t-test		P < 0.001, ***	t(13.28) = 5.042	Two-tailed	P = 0.7158, n.s.	P = 0.6291, n.s.	P = 0.0011, **
								cKO = 158.8 ± 11.50						P = 0.5822, n.s.	P = 0.4863, n.s.
	d		Spike count	Male	P19-23	WT, cKO	7(3), 9(3)	2-way RM ANOVA		Interaction :: P < 0.001, ***, DF = 10 Current :: P < 0.001, ***, DF = 10 Genotype :: P = 0.0440, *, DF = 1
								Sidak's multiple comparisons test	0 pA	WT vs cKO	P > 0.9999, n.s.
									50 pA	WT vs cKO	P > 0.9999, n.s.
									100 pA	WT vs cKO	P > 0.9999, n.s.
									150 pA	WT vs cKO	P > 0.9999, n.s.
									200 pA	WT vs cKO	P = 0.9213, n.s.
									250 pA	WT vs cKO	P = 0.2838, n.s.
									300 pA	WT vs cKO	P = 0.0731, n.s.
									350 pA	WT vs cKO	P = 0.0571, n.s.
									400 pA	WT vs cKO	P = 0.0199, *
									450 pA	WT vs cKO	P = 0.0173, *
									500 pA	WT vs cKO	P = 0.0040, **
	f		mAHP (mV)	Male	P19-23	WT, cKO	16(5), 21(5)	WT = 1.855 ± 0.1406	Welch's t-test		P = 0.0095, **	t(32.63) = 2.758	Two-tailed	P = 0.9152, n.s.	P = 0.9890, n.s.
								cKO = 1.141 ± 0.2173						P = 0.5322, n.s.	P = 0.4750, n.s.
	h	Somatosensory cortex layer 2/3 pyramindal neuron action potential properties	Threshold (mV)	Male	P19-23	WT, cKO	13(9), 18(11)	WT = -19.95 ± 3.239	Unpaired Student's t-test		P = 0.2732, n.s.	t(29) = 1.117	Two-tailed	P = 0.7941, n.s.	P = 0.7099, n.s.
								cKO = -15.44 ± 2.512						P = 0.4789, n.s.	P = 0.3573, n.s.
	i		Min dV/dt (mV/ms)	Male	P19-22	WT, cKO	13(9), 18(11)	WT = -60.87 ± 3.047	Unpaired Student's t-test		P = 0.3584, n.s.	t(29) = 0.9332	Two-tailed	P = 0.7760, n.s.	P = 0.8363, n.s.	P = 0.3584, n.s.
								cKO = -64.14 ± 2.008						P = 0.7195, n.s.	P = 0.9347, n.s.
	j		Max dV/dt (mV/ms)	Male	P19-22	WT, cKO	13(9), 18(11)	WT = 220.7 ± 14.20	Unpaired Student's t-test		P = 0.6691, n.s.	t(29) = 0.4317	Two-tailed	P = 0.1574, n.s.	P = 0.1013, n.s.	P = 0.2074, n.s.
								cKO = 227.5 ± 8.671						P = 0.4240, n.s.	P = 0.7125, n.s.
	k		FWHM (ms)	Male	P19-22	WT, cKO	13(9), 18(11)	WT = 1.031 ± 0.05925	Mann-Whitney test		P = 0.2517, n.s.	U = 89	Two-tailed	P = 0.1877, n.s.	P = 0.7236, n.s.
								cKO = 0.9444 ± 0.03154						P = 0.0380, *	P = 0.2108, n.s.
	l		AP height (mV)	Male	P19-22	WT, cKO	13(9), 18(11)	WT = 64.44 ± 3.505	Mann-Whitney test		P = 0.4646, n.s.	U = 98	Two-tailed	P = 0.5956, n.s.	P = 0.4397, n.s.
								cKO = 60.77 ± 2.867						P = 0.2602, n.s.	P = 0.0468, *
5	j	Western blot (Cortex and hippocampus, Total lysate sample)	Kv1.2	Male	P19-21	WT, cKO	4, 4	cKO = 105.6 ± 1.922	One sample t-test		P = 0.0606, n.s.	t(3) = 2.939	Two-tailed	N too small	P = 0.0213, *
			Kv2.1	Male	P19-21	WT, cKO	4, 4	cKO = 107.5 ± 4.481	One sample t-test		P = 0.1930, n.s.	t(3) = 1.672	Two-tailed	N too small	P = 0.3767, n.s.
			Kv3.1	Male	P19-21	WT, cKO	4, 4	cKO = 92.22 ± 2.684	One sample t-test		P = 0.0627, n.s.	t(3) = 2.897	Two-tailed	N too small	P = 0.6291, n.s.
			Kv7.2	Male	P19-21	WT, cKO	4, 4	cKO = 56.00 ± 1.426	One sample t-test		P < 0.001, ***	t(3) = 30.86	Two-tailed	N too small	P = 0.9919, n.s.
			Kv7.3	Male	P19-21	WT, cKO	5, 5	cKO = 69.01 ± 5.491	One sample t-test		P = 0.0049, **	t(4) = 5.644	Two-tailed	N too small	P = 0.1482, n.s.
		Western blot (Cortex and hippocampus, crude synaptosome sample)	Kv1.2	Male	P19-21	WT, cKO	4, 4	cKO = 100.6 ± 6.304	One sample t-test		P = 0.9314, n.s.	t(3) = 0.09353	Two-tailed	N too small	P = 0.4002, n.s.
			Kv2.1	Male	P19-21	WT, cKO	4, 4	cKO = 109.8 ± 0.9761	One sample t-test		P = 0.0021, **.	t(3) = 10.05	Two-tailed	N too small	P = 0.5026, n.s.
			Kv3.1	Male	P19-21	WT, cKO	4, 4	cKO = 95.55 ± 4.249	One sample t-test		P = 0,3722, n.s.	t(3) = 1.047	Two-tailed	N too small	P = 0.4946, n.s.
			Kv7.2	Male	P19-21	WT, cKO	4, 4	cKO = 50.74 ± 2.614	One sample t-test		P < 0.001, ***	t(3) = 18.84	Two-tailed	N too small	P = 0.8485, n.s.
			Kv7.3	Male	P19-21	WT, cKO	4, 4	cKO = 80.24 ± 3.679	One sample t-test		P = 0.0126, *	t(3) = 5.372	Two-tailed	N too small	P = 0.8177, n.s.
	k	Western blot (Cultured neuron, surface/total ratio)	Kv7.2		DIV 18	WT, cKO	15, 15	cKO = 0.7594 ± 0.07075	One sample t-test		P = 0.0043, **	t(14) = 3.401	Two-tailed	P = 0.1457, n.s.	P = 0.0735, n.s.
			Kv7.3		DIV 18	WT, cKO	14, 14	cKO = 0.8518 ± 0.07999	One sample t-test		P = 0.0867, n.s.	t(13) = 1.853	Two-tailed	P = 0.7869, n.s.	P = 0.7783, n.s.
6	b	Cultured neuron immunocytochemistry	Ank3 area		DIV 14~28	WT, cKO	36, 36	WT = 1.000 ± 0.04595	Mann-Whitney test		P = 0.0189, *	U= 440.5	Two-tailed	P = 0.7783, n.s.O160:S161	P = 0.0124, *
								cKO = 1.226 ± 0.07215						P = 0.0066, **	P < 0.001, ***
			Ank3 mean intensity		DIV 14~28	WT, cKO	36, 36	WT = 1.000 ± 0.02012	Welch's t-test		P = 0.0450, *	t(62.48) = 2.045	Two-tailed	P = 0.4274, n.s.	P = 0.3507, n.s.	P = 0.0354, *
								cKO = 0.9280 ± 0.02890						P = 0.8188, n.s.	P = 0.9566, n.s.
			Ank3 total intensity		DIV 14~28	WT, cKO	36, 36	WT = 1.000 ± 0.05676	Mann-Whitney test		P = 0.2642, n.s.	U = 548	Two-tailed	P < 0.001, ***	P = 0.0025, **
								cKO = 1.137 ± 0.08026						P = 0.0108, *	P = 0.0140, *
			Ank3 width		DIV 14~28	WT, cKO	26, 26	WT = 1.000 ± 0.03178	Mann-Whitney test		P = 0.9494, n.s.	U=334	Two-tailed	P = 0.0371, *	P = 0.0305, *
								cKO = 1.020 ± 0.04446						P=0.2066, n.s.	P = 0.1582, n.s.
	c		Kv7.3 mean intensity in AIS		DIV 14~28	WT, cKO	36, 36	WT = 1.000 ± 0.04094	Mann-Whitney test		P < 0.001, ***	U = 301	Two-tailed	P = 0.1752, n.s.	P = 0.0166, *
								cKO = 0.7741 ± 0.03501						P = 0.4983, n.s.	P = 0.4011, n.s.
			Kv7.3 total intensity in AIS		DIV 14~28	WT, cKO	36, 36	WT = 1.000 ± 0.05399	Mann-Whitney test		P = 0.2500, n.s.	U = 545	Two-tailed	P = 0.2818, n.s.	P = 0.3677, n.s.
								cKO = 0.9422 ± 0.06547						P < 0.001, ***	P = 0.0014, **
	f	Acute brain slice immunohistochemistry	Ank3 length	Male	P19-23	WT, cKO	60(4), 60(4)	WT = 1.000 ± 0.2549	Mann-Whitney test		P < 0.001, ***	U = 701.5	Two-tailed	P = 0.1087, n.s.	P = 0.1632, n.s.	P = , n.s.
								cKO = 1.278 ± 0.02340						P = 0.0076, **	P = 0.0174, *
	g		Ank3 area	Male	P19-23	WT, cKO	60(4), 60(4)	WT = 1.000 ± 0.04877	Mann-Whitney test		P < 0.001, ***	U = 1044	Two-tailed	P = 0.1294, n.s.	P = 0.1055, n.s.	P = , n.s.
								cKO = 1.363 ± 0.06036						P = 0.0022, **	P < 0.001, ***
	i	Somatosensory cortex layer 2/3 pyramindal neuron intrinsic excitablility	Spike count [WT]	Male	P19-23	WT+Veh, WT+XE991	7(3), 14(4)	2-way RM ANOVA		Interaction :: P < 0.001, ***, DF = 10 Current :: P < 0.001, ***, DF = 10 Drug :: P = 0.0017, **, DF = 1
								Sidak's multiple comparisons test	0 pA	WT+Veh vs WT+XE991	-
									50 pA	WT+Veh vs WT+XE991	-
									100 pA	WT+Veh vs WT+XE991	P = 0.6111, n.s.
									150 pA	WT+Veh vs WT+XE991	P = 0.6851, n.s.
									200 pA	WT+Veh vs WT+XE991	P = 0.0414, *
									250 pA	WT+Veh vs WT+XE991	P = 0.1162, n.s.
									300 pA	WT+Veh vs WT+XE991	P = 0.1346, n.s.
									350 pA	WT+Veh vs WT+XE991	P = 0.1155, n.s.
									400 pA	WT+Veh vs WT+XE991	P = 0.0537, n.s.
									450 pA	WT+Veh vs WT+XE991	P = 0.0274, *
									500 pA	WT+Veh vs WT+XE991	P = 0.0100, *
			Spike count [cKO]	Male	P19-23	cKO+Veh, cKO+XE991	9(3), 13(5)	2-way RM ANOVA		Interaction :: P = 0.0355, *, DF = 10 Current :: P < 0.001, ***, DF = 10 Drug :: P = 0.2020, n.s., DF = 1
								Sidak's multiple comparisons test	0 pA	cKO+Veh vs cKO+XE991	-
									50 pA	cKO+Veh vs cKO+XE991	-
									100 pA	cKO+Veh vs cKO+XE991	P = 0.9953, n.s.
									150 pA	cKO+Veh vs cKO+XE991	P = 0.3008, n.s.
									200 pA	cKO+Veh vs cKO+XE991	P = 0.4208, n.s.
									250 pA	cKO+Veh vs cKO+XE991	P = 0.7802, n.s.
									300 pA	cKO+Veh vs cKO+XE991	P = 0.7960, n.s.
									350 pA	cKO+Veh vs cKO+XE991	P = 0.9498, n.s.
									400 pA	cKO+Veh vs cKO+XE991	P = 0.9774, n.s.
									450 pA	cKO+Veh vs cKO+XE991	P = 0.9971, n.s.
									500 pA	cKO+Veh vs cKO+XE991	P > 0.9999 , n.s.
	j		Spike count at 500pA current injection	Male	P19-23	WT+Veh, WT+XE991, cKO+Veh, cKO+XE991	7(3), 14(4), 9(3), 13(5)	2-way ANOVA		Interaction :: P = 0.0277, *, DF = 1 Drug :: P = 0.0052, **, DF = 1 Genotype :: P = 0.0538, n.s., DF = 1
								Turkey's multiple comparisons test		WT+Veh vs cKO+Veh	P = 0.0492, *
										WT+Veh vs WT+XE991	P = 0.0048, **
										WT+Veh vs cKO+XE991	P = 0.0094, **
										cKO+Veh vs WT+XE991	P = 0.8880, n.s.
										cKO+Veh vs cKO+XE991	P = 0.9603, n.s.
										WT+XE991 vs cKO+XE991	P = 0.9947, n.s.
7	a	Somatosensory cortex layer 2/3 pyramindal neuron intrinsic excitablility	Spike count	Male	P19-23	WT+Veh, WT+RTG, cKO+Veh, cKO+RTG	8(4), 8(4), 8(4), 8(4)	2-way RM ANOVA		Interaction :: P < 0.001, ***, DF = 12 Current :: P < 0.001, ***, DF = 4 Group :: P < 0.001, ***., DF = 3
								Turkey's multiple comparisons test	50pA	WT+Veh vs cKO+Veh	P = 0.7545, n.s.
										WT+Veh vs WT+RTG	-
										WT+Veh vs cKO+RTG	-
										cKO+Veh vs WT+RTG	P = 0.7545, n.s.
										cKO+Veh vs cKO+RTG	P = 0.7545, n.s.
										WT+RTG vs cKO+RTG	-
									75pA	WT+Veh vs cKO+Veh	P = 0.1545, n.s.
										WT+Veh vs WT+RTG	P = 0.6093, n.s.
										WT+Veh vs cKO+RTG	P = 0.7343, n.s.
										cKO+Veh vs WT+RTG	P = 0.0329, *
										cKO+Veh vs cKO+RTG	P = 0.0397, *
										WT+RTG vs cKO+RTG	P = 0.9281, n.s.
									100pA	WT+Veh vs cKO+Veh	P = 0.0455, *
										WT+Veh vs WT+RTG	P = 0.5920, n.s.
										WT+Veh vs cKO+RTG	P = 0.8283, n.s.
										cKO+Veh vs WT+RTG	P = 0.0020, **
										cKO+Veh vs cKO+RTG	P = 0.0032, **
										WT+RTG vs cKO+RTG	P = 0.3778, n.s.
	b		Spike count at 100pA current injection	Male	P19-23	WT+Veh, WT+RTG, cKO+Veh, cKO+RTG	8(4), 8(4), 8(4), 8(4)	2-way RM ANOVA		Interaction :: P = 0.0080, **, DF = 1 Drug :: P < 0.001, ***, DF = 1 Genotype :: P = 0.0132, *, DF = 1
								Sidak's multiple comparisons test		WT+Veh vs cKO+Veh	P < 0.001, ***
										WT+RTG vs cKO+RTG	P = 0.8783, n.s.
										WT+Veh vs WT+RTG	P = 0.2323, n.s
										cKO+Veh vs cKO+RTG	P < 0.001, ***
	c		mAHP (mV)	Male	P19-23	WT+Veh, WT+RTG, cKO+Veh, cKO+RTG	8(4), 8(4), 8(4), 8(4)	2-way RM ANOVA		Interaction :: P < 0.001, ***, DF = 12 Current :: P < 0.001, ***, DF = 4 Group :: P = 0.0031, **, DF = 3
								Tukey's multiple comparisons test	0pA	WT+Veh vs cKO+Veh	P = 0.9493, n.s.
										WT+Veh vs WT+RTG	P = 0.4594, n.s.
										WT+Veh vs cKO+RTG	P = 0.8398, n.s.
										cKO+Veh vs WT+RTG	P = 0.7037, n.s.
										cKO+Veh vs cKO+RTG	P = 0.9330, n.s.
										WT+RTG vs cKO+RTG	P = 0.9999, n.s.
									25pA	WT+Veh vs cKO+Veh	P = 0.2136, n.s.
										WT+Veh vs WT+RTG	P = 0.8559, n.s.
										WT+Veh vs cKO+RTG	P = 0.5676, n.s.
										cKO+Veh vs WT+RTG	P = 0.7153, n.s.
										cKO+Veh vs cKO+RTG	P = 0.9313, n.s.
										WT+RTG vs cKO+RTG	P = 0.9677, n.s.
									50pA	WT+Veh vs cKO+Veh	P = 0.4749, n.s.
										WT+Veh vs WT+RTG	P = 0.9381, n.s.
										WT+Veh vs cKO+RTG	P = 0.8326, n.s.
										cKO+Veh vs WT+RTG	P = 0.3485, n.s.
										cKO+Veh vs cKO+RTG	P = 0.8433, n.s.
										WT+RTG vs cKO+RTG	P = 0.6399, n.s.
									75pA	WT+Veh vs cKO+Veh	P = 0.1278, n.s.
										WT+Veh vs WT+RTG	P = 0.1598, n.s.
										WT+Veh vs cKO+RTG	P = 0.6013, n.s.
										cKO+Veh vs WT+RTG	P = 0.0135, *
										cKO+Veh vs cKO+RTG	P = 0.0416, *
										WT+RTG vs cKO+RTG	P = 0.8692, n.s.
									100pA	WT+Veh vs cKO+Veh	P = 0.0975, n.s.
										WT+Veh vs WT+RTG	P = 0.3908, n.s.
										WT+Veh vs cKO+RTG	P = 0.6014, n.s.
										cKO+Veh vs WT+RTG	P = 0.0121, *
										cKO+Veh vs cKO+RTG	P = 0.0235, *
										WT+RTG vs cKO+RTG	P = 0.9992, n.s.
	d		mAHP (mV) at 100pA current injection	Male	P19-23	WT+Veh, WT+RTG, cKO+Veh, cKO+RTG	8(4), 8(4), 8(4), 8(4)	2-way RM ANOVA		Interaction :: P = 0.0082, **, DF = 1 Drug :: P < 0.001, ***, DF = 1 Genotype :: P = 0.1417, n.s., DF = 1
								Sidak's multiple comparisons test		WT+Veh vs cKO+Veh	P = 0.0228, *
										WT+RTG vs cKO+RTG	P = 0.9911, n.s.
										WT+Veh vs WT+RTG	P = 0.0897, n.s.
										cKO+Veh vs cKO+RTG	P < 0.001, ***
	e		Membrane potential (mV)	Male	P19-23	WT+Veh, WT+RTG, cKO+Veh, cKO+RTG	7(4), 7(4), 7(4), 7(4)	2-way RM ANOVA		Interaction :: P < 0.001, ***, DF = 48 Current :: P < 0.001, ***, DF = 16 Group :: P = 0.8679, n.s., DF = 3
								Turkey's multiple comparisons test	-150pA	WT+Veh vs WT+RTG	P = 0.9186, n.s.
										WT+Veh vs cKO+Veh	P = 0.6893, n.s.
										WT+Veh vs cKO+RTG	P = 0.6995, n.s.
										WT+RTG vs cKO+Veh	P = 0.9675, n.s.
										WT+RTG vs cKO+RTG	P = 0.9816, n.s.
										cKO+Veh vs cKO+RTG	P = 0.9994, n.s.
									-140pA	WT+Veh vs WT+RTG	P = 0.9170, n.s.
										WT+Veh vs cKO+Veh	P = 0.7169, n.s.
										WT+Veh vs cKO+RTG	P = 0.7081, n.s.
										WT+RTG vs cKO+Veh	P = 0.9774, n.s.
										WT+RTG vs cKO+RTG	P = 0.9853, n.s.
										cKO+Veh vs cKO+RTG	P = 0.9997, n.s.
									-130pA	WT+Veh vs WT+RTG	P = 0.8990, n.s.
										WT+Veh vs cKO+Veh	P = 0.7147, n.s.
										WT+Veh vs cKO+RTG	P = 0.6913, n.s.
										WT+RTG vs cKO+Veh	P = 0.9812, n.s.
										WT+RTG vs cKO+RTG	P = 0.9883, n.s.
										cKO+Veh vs cKO+RTG	P = 0.9997, n.s.
									-120pA	WT+Veh vs WT+RTG	P = 0.8880, n.s.
										WT+Veh vs cKO+Veh	P = 0.7424, n.s.
										WT+Veh vs cKO+RTG	P = 0.7084, n.s.
										WT+RTG vs cKO+Veh	P = 0.9899, n.s.
										WT+RTG vs cKO+RTG	P = 0.9916, n.s.
										cKO+Veh vs cKO+RTG	P > 0.9999, n.s.
									-110pA	WT+Veh vs WT+RTG	P = 0.8691, n.s.
										WT+Veh vs cKO+Veh	P = 0.7626, n.s.
										WT+Veh vs cKO+RTG	P = 0.7283, n.s.
										WT+RTG vs cKO+Veh	P = 0.9959, n.s.
										WT+RTG vs cKO+RTG	P = 0.9963, n.s.
										cKO+Veh vs cKO+RTG	P > 0.9999, n.s.
									-100pA	WT+Veh vs WT+RTG	P = 0.8485, n.s.
										WT+Veh vs cKO+Veh	P = 0.7541, n.s.
										WT+Veh vs cKO+RTG	P = 0.7509, n.s.
										WT+RTG vs cKO+Veh	P = 0.9975, n.s.
										WT+RTG vs cKO+RTG	P = 0.9990, n.s.
										cKO+Veh vs cKO+RTG	P > 0.9999, n.s.
									-90pA	WT+Veh vs WT+RTG	P = 0.8402, n.s.
										WT+Veh vs cKO+Veh	P = 0.7875, n.s.
										WT+Veh vs cKO+RTG	P = 0.7914, n.s.
										WT+RTG vs cKO+Veh	P = 0.9992, n.s.
										WT+RTG vs cKO+RTG	P = 0.9998, n.s.
										cKO+Veh vs cKO+RTG	P > 0.9999, n.s.
									-80pA	WT+Veh vs WT+RTG	P = 0.8180, n.s.
										WT+Veh vs cKO+Veh	P = 0.8459, n.s.
										WT+Veh vs cKO+RTG	P = 0.8529, n.s.
										WT+RTG vs cKO+Veh	P > 0.9999, n.s.
										WT+RTG vs cKO+RTG	P > 0.9999, n.s.
										cKO+Veh vs cKO+RTG	P > 0.9999, n.s.
									-70pA	WT+Veh vs WT+RTG	P = 0.7928, n.s.
										WT+Veh vs cKO+Veh	P = 0.8813, n.s.
										WT+Veh vs cKO+RTG	P = 0.8762, n.s.
										WT+RTG vs cKO+Veh	P = 0.9994, n.s.
										WT+RTG vs cKO+RTG	P = 0.9994, n.s.
										cKO+Veh vs cKO+RTG	P > 0.9999, n.s.
									-60pA	WT+Veh vs WT+RTG	P = 0.8021, n.s.
										WT+Veh vs cKO+Veh	P = 0.9201, n.s.
										WT+Veh vs cKO+RTG	P = 0.9444, n.s.
										WT+RTG vs cKO+Veh	P = 0.9970, n.s.
										WT+RTG vs cKO+RTG	P = 0.9945, n.s.
										cKO+Veh vs cKO+RTG	P > 0.9999, n.s.
									-50pA	WT+Veh vs WT+RTG	P = 0.7041, n.s.
										WT+Veh vs cKO+Veh	P = 0.9562, n.s.
										WT+Veh vs cKO+RTG	P = 0.9703, n.s.
										WT+RTG vs cKO+Veh	P = 0.9727, n.s.
										WT+RTG vs cKO+RTG	P = 0.9727, n.s.
										cKO+Veh vs cKO+RTG	P > 0.9999, n.s.
									-40pA	WT+Veh vs WT+RTG	P = 0.7025, n.s.
										WT+Veh vs cKO+Veh	P = 0.9966, n.s.
										WT+Veh vs cKO+RTG	P = 0.9994, n.s.
										WT+RTG vs cKO+Veh	P = 0.9128, n.s.
										WT+RTG vs cKO+RTG	P = 0.9093, n.s.
										cKO+Veh vs cKO+RTG	P > 0.9999, n.s.
									-30pA	WT+Veh vs WT+RTG	P = 0.6438, n.s.
										WT+Veh vs cKO+Veh	P > 0.9999, n.s.
										WT+Veh vs cKO+RTG	P = 0.9991, n.s.
										WT+RTG vs cKO+Veh	P = 0.7974, n.s.
										WT+RTG vs cKO+RTG	P = 0.8094, n.s.
										cKO+Veh vs cKO+RTG	P > 0.9999, n.s.
									-20pA	WT+Veh vs WT+RTG	P = 0.6094, n.s.
										WT+Veh vs cKO+Veh	P = 0.9740, n.s.
										WT+Veh vs cKO+RTG	P = 0.9704, n.s.
										WT+RTG vs cKO+Veh	P = 0.6234, n.s.
										WT+RTG vs cKO+RTG	P = 0.6640, n.s.
										cKO+Veh vs cKO+RTG	P = 0.9998, n.s.
									-10pA	WT+Veh vs WT+RTG	P = 0.5858, n.s.
										WT+Veh vs cKO+Veh	P = 0.8321, n.s.
										WT+Veh vs cKO+RTG	P = 0.8498, n.s
										WT+RTG vs cKO+Veh	P = 0.4175, n.s.
										WT+RTG vs cKO+RTG	P = 0.4784, n.s.
										cKO+Veh vs cKO+RTG	P = 0.9989, n.s.
									0pA	WT+Veh vs WT+RTG	P = 0.6744, n.s.
										WT+Veh vs cKO+Veh	P = 0.4955, n.s.
										WT+Veh vs cKO+RTG	P = 0.5629, n.s.
										WT+RTG vs cKO+Veh	P = 0.2599, n.s.
										WT+RTG vs cKO+RTG	P = 0.3086, n.s.
										cKO+Veh vs cKO+RTG	P = 0.9975, n.s.
									10pA	WT+Veh vs WT+RTG	P = 0.7090, n.s.
										WT+Veh vs cKO+Veh	P = 0.3189, n.s.
										WT+Veh vs cKO+RTG	P = 0.4173, n.s.
										WT+RTG vs cKO+Veh	P = 0.1697, n.s.
										WT+RTG vs cKO+RTG	P = 0.2263, n.s.
										cKO+Veh vs cKO+RTG	P = 0.9961, n.s.
	f		Input resistance (MΩ)	Male	P19-23	WT+Veh, WT+RTG, cKO+Veh, cKO+RTG	7(4), 7(4), 7(4), 7(4)	2-way RM ANOVA		Interaction :: P = 0.7106, n.s., DF = 1 Drug :: P = 0.0127, *, DF = 1 Genotype :: P = 0.0125, *, DF = 1
8	b	Survival ratio	Survival (%)	Male	P19~	WT+Veh, WT+RTG, cKO+Veh, cKO+RTG	11, 12, 16, 10	Log-rank test		WT+Veh vs cKO+Veh	P < 0.001, ***
										WT+Veh vs WT+RTG	P > 0.9999, n.s.
										WT+Veh vs cKO+RTG	P < 0.001, ***
										cKO+Veh vs WT+RTG	P < 0.001, ***
										cKO+Veh vs cKO+RTG	P = 0.0380, *
										WT+RTG vs cKO+RTG	P < 0.001, ***
	d	Survival ratio	Survival (%)	Male	P19~	cKO+Veh, cKO+RTG	14, 13	Log-rank test		cKO+Veh vs cKO+RTG	P < 0.001, ***
	e	Open field test	Distance moved in open field (m)	Male	P20-22	WT+Veh, WT+RTG, cKO+Veh, cKO+RTG	11, 12, 11, 10	2-way RM ANOVA		Interaction :: P = 0.0045, **, DF = 12 Time :: P < 0.001, ***, DF = 4 Group :: P < 0.001, ***, DF = 3
								Tukey's multiple comparisons test	4 min	WT+Veh vs WT+RTG	P = 0.0529, n.s.
										WT+Veh vs cKO+Veh	P = 0.0528, n.s.
										WT+Veh vs cKO+RTG	P = 0.0949, n.s.
										WT+RTG vs cKO+Veh	P < 0.001, ***
										WT+RTG vs cKO+RTG	P < 0.001, ***
										cKO+Veh vs cKO+RTG	P = 0.9991, n.s.
									8 min	WT+Veh vs WT+RTG	P = 0.6574, n.s.
										WT+Veh vs cKO+Veh	P < 0.001, ***
										WT+Veh vs cKO+RTG	P = 0.1431, n.s.
										WT+RTG vs cKO+Veh	P < 0.001, ***
										WT+RTG vs cKO+RTG	P = 0.0398, *
										cKO+Veh vs cKO+RTG	P = 0.5841, n.s.
									12 min	WT+Veh vs WT+RTG	P = 0.9989, n.s.
										WT+Veh vs cKO+Veh	P < 0.001, ***
										WT+Veh vs cKO+RTG	P = 0.0084, **
										WT+RTG vs cKO+Veh	P < 0.001, ***
										WT+RTG vs cKO+RTG	P = 0.0084, **
										cKO+Veh vs cKO+RTG	P = 0.9184, n.s.
									16 min	WT+Veh vs WT+RTG	P = 0.9828, n.s.
										WT+Veh vs cKO+Veh	P = 0.0019, **
										WT+Veh vs cKO+RTG	P < 0.001, ***
										WT+RTG vs cKO+Veh	P < 0.001, ***
										WT+RTG vs cKO+RTG	P < 0.001, ***
										cKO+Veh vs cKO+RTG	P = 0.8412, n.s.
									20 min	WT+Veh vs WT+RTG	P > 0.9999, n.s.
										WT+Veh vs cKO+Veh	P < 0.001, ***
										WT+Veh vs cKO+RTG	P < 0.001, ***
										WT+RTG vs cKO+Veh	P < 0.001, ***
										WT+RTG vs cKO+RTG	P < 0.001, ***
										cKO+Veh vs cKO+RTG	P = 0.7968, n.s.
	f		Total distance moved in open field (m)	Male	P20-22	WT+Veh, WT+RTG, cKO+Veh, cKO+RTG	11, 12, 11, 10	2-way ANOVA		Interaction :: P = 0.6096, n.s., DF = 1 Drug :: P = 0.4184, n.s., DF = 1 Genotype :: P < 0.001, ***, DF = 1
	g		Center time in open field (s)	Male	P20-22	WT+Veh, WT+RTG, cKO+Veh, cKO+RTG	11, 12, 11, 10	2-way ANOVA		Interaction :: P = 0.1229, n.s., DF = 1 Drug :: P = 0.3201, n.s., DF = 1 Genotype :: P < 0.001, ***, DF = 1
	i	Open field test	Distance moved in open field (m)	Male	P21-22	WT+Veh, WT+RTG, cKO+Veh, cKO+RTG	13, 15, 16, 17	2-way RM ANOVA		Interaction :: P < 0.001, ***, DF = 12 Time :: P = 0.4727, n.s., DF = 4 Group :: P < 0.001, ***, DF = 3
								Tukey's multiple comparisons test	4 min	WT+Veh vs WT+RTG	P = 0.9841, n.s.
										WT+Veh vs cKO+Veh	P = 0.0119, *
										WT+Veh vs cKO+RTG	P = 0.0080, **
										WT+RTG vs cKO+Veh	P = 0,0853, n.s.
										WT+RTG vs cKO+RTG	P = 0,0230, *
										cKO+Veh vs cKO+RTG	P < 0.001, ***
									8 min	WT+Veh vs WT+RTG	P = 0.9152, n.s.
										WT+Veh vs cKO+Veh	P < 0.001, ***
										WT+Veh vs cKO+RTG	P = 0.9880, n.s.
										WT+RTG vs cKO+Veh	P < 0.001, ***
										WT+RTG vs cKO+RTG	P = 0.8183, n.s.
										cKO+Veh vs cKO+RTG	P < 0.001, ***
									12 min	WT+Veh vs WT+RTG	P = 0.6475, n.s.
										WT+Veh vs cKO+Veh	P < 0.001, ***
										WT+Veh vs cKO+RTG	P = 0.0017, n.s.
										WT+RTG vs cKO+Veh	P < 0.001, ***
										WT+RTG vs cKO+RTG	P < 0.001, ***
										cKO+Veh vs cKO+RTG	P = 0.5330, n.s.
									16 min	WT+Veh vs WT+RTG	P = 0.9836, n.s.
										WT+Veh vs cKO+Veh	P < 0.001, ***
										WT+Veh vs cKO+RTG	P = 0.001, ***
										WT+RTG vs cKO+Veh	P < 0.001, ***
										WT+RTG vs cKO+RTG	P = 0.0013, n.s.
										cKO+Veh vs cKO+RTG	P = 0.9995, n.s.
									20 min	WT+Veh vs WT+RTG	P = 0.9610, n.s.
										WT+Veh vs cKO+Veh	P < 0.001, ***
										WT+Veh vs cKO+RTG	P < 0.001, ***
										WT+RTG vs cKO+Veh	P < 0.001, ***
										WT+RTG vs cKO+RTG	P < 0.001, ***
										cKO+Veh vs cKO+RTG	P = 0.7925, n.s.
	j		Total distance moved in open field (m)	Male	P21-22	WT+Veh, WT+RTG, cKO+Veh, cKO+RTG	13, 15, 16, 17	2-way ANOVA		Interaction :: P = 0.0460, *, DF = 1 Drug :: P = 0.0039, **, DF = 1 Genotype :: P < 0.001, ***, DF = 1
								Sidak's multiple comparisons test		WT+Veh vs cKO+Veh	P < 0.001, ***
										WT+Veh vs WT+RTG	P = 0.5130, n.s.
										WT+Veh vs cKO+RTG	P = 0.0057, **
										cKO+Veh vs WT+RTG	P < 0.001, ***
										cKO+Veh vs cKO+RTG	P = 0.0013, **
										WT+RTG vs cKO+RTG	P < 0.001, ***
	k		Center time in open field (s)	Male	P21-22	WT+Veh, WT+RTG, cKO+Veh, cKO+RTG	13, 15, 16, 17	2-way ANOVA		Interaction :: P = 0.6728, n.s., DF = 1 Drug :: P = 0.0631, n.s., DF = 1 Genotype :: P = 0.6129, n.s., DF = 1

## Sheet: Supplementary figures
Supplementary Dataset 1. Statistical details
Figure		Assay Performed	Parameter (Unit)	Comparison			N	Descriptive Statistics	Statistical Analysis					Column statistics		F test to compare variances
				Sex	Age	groups		Average ± SEM	Statistical Test		Significance			D'Agostino & Pearson normality test	Shapiro-Wilk normality test
1	b	Western blot (Whole brain, total lysates Protein level (% WT))	440kDa	Male	P56	WT, HT	5, 5	cKO = 40.40 ± 3.590	One sample t-test		P < 0.001 ,***	t(4) = 16.60	Two-tailed	N too small	P = 0.5281, n.s.
			220kDa	Male	P56	WT, HT	5, 5	cKO = 57.53 ± 4.385	One sample t-test		P < 0.001 ,***	t(4) = 9.684	Two-tailed	N too small	P = 0.8642, n.s.
2	a	Open-field test	Total distance moved (m)	Male	2-3 months	WT, HT	18, 20	WT = 17.48 ± 0.6604	Unpaired Student's t-test		P = 0.9704, n.s.	t(36) = 0.03733	Two-tailed	P = 0.6579, n.s.	P = 0.7759, n.s.	P = 0.3939, n.s.
								HT = 17.52 ± 0.7712						P = 0.7250, n.s.	P = 0.4806, n.s.
			Center time (s)	Male	2-3 months	WT, HT	18, 20	WT = 370.7 ± 42.68	Mann-Whitney test		P = 0.0383, *	U = 109	Two-tailed	P = 0.0031, **	P = 0.0301, *
								HT = 271.2 ± 26.27						P = 0.7182, n.s.	P = 0.3541, n.s.
	b	Elevated plus-maze test	Time in open arm (s)	Male	2-3 months	WT, HT	18, 20	WT = 58.87 ± 6.883	Unpaired Student's t-test		P = 0.7897, n.s.	t(36) = 0.2687	Two-tailed	P = 0.9269, n.s.	P = 0.7907, n.s.	P = 0.4188, n.s.
								HT = 56.01 ± 7.951						P = 0.8201, n.s.	P = 0.7500, n.s.
			Time in closed arm (s)	Male	2-3 months	WT, HT	18, 20	WT = 276.1± 11.69	Unpaired Student's t-test		P = 0.5292, n.s.	t(35) = 0.6356	Two-tailed	P = 0.9339, n.s.	P = 0.8271, n.s.	P = 0.6514, n.s.
								HT = 287.1 ± 12.71						P = 0.1183, n.s.	P = 0.2843, n.s.
	c	Light-dark test	Time in light chamber (s)	Male	2-3 months	WT, HT	18, 20	WT = 161.6 ± 9.950	Unpaired Student's t-test		P = 0.9491, n.s.	t(36) = 0.06432	Two-tailed	P = 0.4221, n.s.	P = 0.1772, n.s.	P = 0.3037, n.s.
								HT = 160.6 ± 12.13						P = 0.5318, n.s.	P = 0.7637, n.s.
	d	Three-chamber test	Sniffing time [S-O] (s)	Male	2-3 months	WT, HT	9, 11	2-way ANOVA		Interaction :: P = 0.6901, n.s., DF = 1 Target :: P < 0.001, ***, DF = 1 Genotype :: P = 0.3381, n.s., DF = 1
			Sniffing time [S1-S2] (s)	Male	2-3 months	WT, HT	9, 11	2-way ANOVA		Interaction :: P = 0.4077, n.s., DF = 1 Target :: P < 0.001, ***, DF = 1 Genotype :: P = 0.3473, n.s., DF = 1
	e	Repetitive behavior	Self-grooming duration (s)	Male	2-3 months	WT, HT	18, 20	WT = 13.59 ± 2.360	Mann-Whitney test		P = 0.5340, n.s.	U = 158	Two-tailed	P = 0.0071, **	P = 0.0505, n.s.
								HT = 14.90 ± 1.679						P = 0.3570, n.s.	P = 0.5968, n.s.
			Digging durnation (s)	Male	2-3 months	WT, HT	18, 20	WT = 53.06 ± 5.405	Mann-Whitney test		P = 0.1133, n.s.	U = 125.5	Two-tailed	P = 0.3151, n.s	P = 0.5019, n.s.
								HT = 43.00 ± 6.098						P = 0.2148, n.s.	P = 0.0156, *
	f	Hole board test	Nose-poke count	Male	2-3 months	WT, HT	9, 11	WT = 130.4 ± 15.78	Unpaired Student's t-test		P = 0.1798, n.s.	t(18) = 1.396	Two-tailed	P = 0.4635, n.s.	P = 0.7755, n.s.	P = 0.1575, n.s.
								HT = 106.4 ±. 8.839						P = 0.7333, n.s.	P = 0.4712, n.s.
	g	Adult ultrasonic vocalization	Number of USV calls (baseline)	Male	2-3 months	WT ,HT	9, 11	WT = 1.111 ± 0.3093	Mann-Whitney test		P = 0.3538, n.s.	U = 37.50	Two-tailed	P = 0.1289, n.s.	P = 0.0119, *
								HT = 0.8182 ± 0.4004						P = 0.0152, *	P < 0.001, ***
			Number of USV calls upon female encounter (Test)				18, 18	WT = 1011 ± 95.66	Unpaired Student's t-test		P = 0.4181, n.s.	t(34) = 0.8196	Two-tailed	P = 0.1527, n.s.	P = 0.1566, n.s.	P = 0.2427, n.s.
								HT = 912.8 ± 71.62						P = 0.8259, n.s.	P = 0.6630, n.s.
	h	Morris-water maze test	Latency to excape (s)	Male	2-3 months	WT, HT	9, 11	2-way RM ANOVA		Interaction :: P = 0.1445, n.s., DF = 10 Days :: P < 0.001, ***, DF = 10 Genotype :: P = 0.8789, n.s., DF = 1
			Time in quadrant in the initial learning (s) (T: target)	Male	2-3 months	WT, HT	9, 11	WT = 28.03 ± 3.199	Unpaired Student's t-test		P = 0.5496, n.s.	t(18) = 0.6098	Two-tailed	P = 0.7476, n.s.	P = 0.8782, n.s.	P = 0.6062, n.s.
								HT = 25.08 ± 3.493						P = 0.6083, n.s.	P = 0.8599, n.s.
			Time in quadrant in the initial learning (s) (R: right)	Male	2-3 months	WT, HT	9, 11	WT = 8.660 ± 1.010	Unpaired Student's t-test		P = 0.4598, n.s.	t(18) = 0.7554	Two-tailed	P = 0.1864, n.s.	P = 0.1284, n.s.	P = 0.2879, n.s.
								HT = 9.979 ± 1.342						P = 0.1899, n.s.	P = 0.1278, n.s.
			Time in quadrant in the initial learning (s) (L: left)	Male	2-3 months	WT, HT	9, 11	WT = 12.80 ± 0.7667	Unpaired Student's t-test		P = 0.5151, n.s.	t(18) = 0.6641	Two-tailed	P = 0.5649, n.s.	P = 0.2280, n.s.	P = 0.0899, n.s.
								HT = 11.74 ± 1.294						P = 0.5181, n.s.	P = 0.6103, n.s.
			Time in quadrant in the initial learning (s) (O: opposite)	Male	2-3 months	WT, HT	9, 11	WT = 9.928 ± 2.510	Unpaired Student's t-test		P = 0.4176, n.s.	t(18) = 0.8296	Two-tailed	P = 0.7246, n.s.	P = 0.6160, n.s.	P = 0.9618, n.s.
								HT = 12.72 ± 2.253						P = 0.3912, n.s.	P = 0.5614, n.s.
			Time in quadrant in the reversal learning (s) (T: target)	Male	2-3 months	WT, HT	9, 11	WT = 20.94 ± 1.549	Unpaired Student's t-test		P = 0.7531, n.s.	t(18) = 0.3194	Two-tailed	P = 0.7841, n.s.	P = 0.7648, n.s.	P = 0.3140, n.s.
								HT = 21.79 ± 2.017						P = 0.1167, n.s.	P = 0.0825, n.s.
			Time in quadrant in the reversal learning (s) (PreT: opposite/target in the initial learning)	Male	2-3 months	WT, HT	9, 11	WT = 15.60 ± 0.9499	Unpaired Student's t-test		P = 0.1444, n.s.	t(18) = 1.526	Two-tailed	P = 0.9919, n.s.	P = 0.4143 n.s.	P = 0.3464, n.s.
								HT = 13.17 ± 1.208						P = 0.7380, n.s.	P = 0.9840, n.s.
			Time in quadrant in the reversal learning (s) (R: right)	Male	2-3 months	WT, HT	9, 11	WT = 13.42 ± 1.149	Unpaired Student's t-test		P = 0.2864, n.s.	t(18) = 1.099	Two-tailed	P = 0.7985, n.s.	P = 0.7505, n.s.	P = 0.9621, n.s.
								HT = 15.15 ± 1.066						P = 0.7462, n.s.	P = 0.9835, n.s.
			Time in quadrant in the reversal learning (s) (L: left)	Male	2-3 months	WT, HT	9, 11	WT = 9.597 ± 1.295	Unpaired Student's t-test		P = 0.9638, n.s.	t(18) = 0.04599	Two-tailed	P = 0.4142, n.s.	P = 0.2669, n.s.
								HT = 9.517 ± 1.180						P = 0.9657, n.s.	P = 0.9606, n.s.
	i	Conxtextual fear conditioning test	Freezing in contextual conditioning test (%) [Pre-training]	Male	2-3 months	WT, HT	9, 11	WT = 1.606 ± 0.5227	Mann-Whitney test		P = 0.5619, n.s.	U = 41.50	Two-tailed	P = 0.4274, n.s.	P = 0.2082, n.s.
								HT = 3.402 ± 1.434						P < 0.001, ***	P = 0.0011, **
			Freezing in contextual conditioning test (%) [Conditioning]	Male	2-3 months	WT, HT	9, 11	WT = 22.26 ± 3.019	Unpaired Student's t-test		P = 0.2745, n.s.	t(18) = 1.127	Two-tailed	P = 0.5864, n.s.	P = 0.4661, n.s.	P = 0.7170, n.s.
								HT = 26.57 ± 2.432						P = 0.2818, n.s.	P = 0.4750, n.s.
			Freezing in contextual conditioning test (%) [Test after 24 hours]	Male	2-3 months	WT, HT	9, 11	WT = 45.48 ± 4.490	Unpaired Student's t-test		P = 0.3358, n.s.	t(18) = 0.9890	Two-tailed	P = 0.3296, n.s.	P = 0.2842, n.s.	P = 0.6458, n.s.
								HT = 52.11 ± 4.807						P = 0.5652, n.s.	P = 0.5006, n.s.
	j	Rotarod test	Latency to fall (s)	Male	2-3 months	WT, HT	7, 9	2-way RM ANOVA		Interaction :: P = 0.2066, n.s., DF = 3 Days :: P = 0.0133, *, DF = 3 Genotype :: P = 0.6878, n.s., DF = 1
	k	Pre-pulse inhibition test	Pre-pulse inhibition (%)	Male	2-3 months	WT, HT	8, 9	2-way RM ANOVA		Interaction :: P = 0.9739, n.s., DF = 4 Intensity :: P < 0.001, ***, DF = 4 Genotype :: P = 0.8340, n.s., DF = 1
	l	Acoustic startle response	Acoustic startle response (AU)	Male	2-3 months	WT, HT	9, 11	2-way RM ANOVA		Interaction :: P = 0.0095, **, DF = 11 Intensity :: P < 0.001, ***, DF = 11 Genotype :: P = 0.0667, n.s., DF = 1
								Sidak's multiple comparisons test	65 dB	WT vs HT	P > 0.9999, n.s.
									70 dB	WT vs HT	P = 0.4116, n.s.
									75 dB	WT vs HT	P > 0.9999, n.s.
									80 dB	WT vs HT	P = 0.9999, n.s.
									85 dB	WT vs HT	P = 0.6487, n.s.
									90 dB	WT vs HT	P = 0.8299, n.s.
									95 dB	WT vs HT	P = 0.8666, n.s.
									100 dB	WT vs HT	P = 0.0821, n.s.
									105 dB	WT vs HT	P = 0.9590, n.s.
									110 dB	WT vs HT	P = 0.7576, n.s.
									115 dB	WT vs HT	P = 0.8331, n.s.
									120 dB	WT vs HT	P = 0.8144, n.s.
3	a	Open-field test	Total distance moved (m)	Female	2-3 months	WT, HT	15, 24	WT = 18.01 ± 0.6756	Unpaired Student's t-test		P = 0.8520, n.s.	t(37) = 0.1879	Two-tailed	P = 0.2273, n.s.	P = 0.3172, n.s.	P = 0.6666, n.s.
								HT = 17.83 ± 0.5995						P = 0.6409, n.s.	P = 0.8276, n.s.
			Center time (s)	Female	2-3 months	WT, HT	15, 24	WT = 277.1 ± 41.22	Mann-Whitney test		P = 0.8085, n.s.	U = 171	Two-tailed	P < 0.001, ***	P = 0.0022, **
								HT = 266.3 ± 24.18						P = 0.0789, n.s.	P = 0.0699, n.s.
	b	Elevated plus-maze test	Time in open arm (s)	Female	2-3 months	WT, HT	15, 24	WT = 80.13 ± 7.486	Unpaired Student's t-test		P = 0.1511, n.s.	t(37) = 1.466	Two-tailed	P = 0.2034, n.s.	P = 0.6522, n.s.	P = 0.3933, n.s.
								HT = 67.61 ± 4.880						P = 0.3968, n.s.	P = 0.2832, n.s.
			Time in closed arm (s)	Female	2-3 months	WT, HT	15, 24	WT = 321.3 ± 11.37	Unpaired Student's t-test		P = 0.9815, n.s.	t(37) = 0.02332	Two-tailed	P = 0.6980, n.s.	P = 0.7565, n.s.	P = 0.7739, n.s.
								HT = 321.0 ± 8.464						P = 0.5056, n.s.	P = 0.4670, n.s.
	c	Light-dark test	Time in light chamber (s)	Female	2-3 months	WT, HT	15, 24	WT = 262.5 ± 26.12	Unpaired Student's t-test		P = 0.9491, n.s.	t(37) = 0.8856	Two-tailed	P = 0.9546, n.s.	P = 0.8765, n.s.	P = 0.0535, n.s.
								HT = 239.9 ± 12.44						P = 0.1431, n.s.	P = 0.2136, n.s.
	d	Three-chamber test	Sniffing time [S-O] (s)	Female	2-3 months	WT, HT	15, 24	2-way ANOVA		Interaction :: P = 0.8263, n.s., DF = 1 Target :: P < 0.001, ***, DF = 1 Genotype :: P = 0.3872, n.s., DF = 1
			Sniffing time [S1-S2] (s)	Female	2-3 months	WT, HT	15, 20	2-way ANOVA		Interaction :: P = 0.4044, n.s., DF = 1 Target :: P < 0.001, ***, DF = 1 Genotype :: P = 0.4417, n.s., DF = 1
	e	Repetitive behavior	Self-grooming duration (s)	Female	2-3 months	WT, HT	15, 24	WT = 40.84 ± 8.249	Welch's t-test		P = 0.0280, *	t(37) = 2.889	Two-tailed	P = 0.1917, n.s.	P = 0.0549, n.s.	P < 0.001, ***
								HT = 20.12 ± 2.433						P = 0.3497, n.s.	P = 0.5575, n.s.
			Digging duration (s)	Female	2-3 months	WT, HT	15, 24	WT = 104.0 ± 12.81	Unpaired Student's t-test		P = 0.3571, n.s.	t(37) = 0.9326	Two-tailed	P = 0.6351, n.s	P = 0.7150, n.s.	P = 0.1158, n.s.
								HT = 116.5 ± 7.025						P = 0.3538, n.s.	P = 0.6491, n.s.
	f	Pre-pulse inhibition test	Pre-pulse inhibition (%)	Female	2-3 months	WT, HT	15, 24	2-way RM ANOVA		Interaction :: P = 0.4589, n.s., DF = 4 Intensity :: P < 0.001, ***, DF = 4 Genotype :: P = 0.4394, n.s., DF = 1
	g	Acoustic startle response	Acoustic startle response (AU)	Female	2-3 months	WT, HT	15, 24	2-way RM ANOVA		Interaction :: P = 0.9865, n.s., DF = 11 Intensity :: P < 0.001, ***, DF = 11 Genotype :: P = 0.9142, n.s., DF = 1
4	a	Juvenile elevated plus-maze test	Open-arm entry frequency	Male, Female	P24-25	WT, cKO	18, 10		Pearson		P < 0.001, ***	R2 = 0.6289	Two-tailed	P = 0.3257, n.s.	P = 0.0684, n.s.
									Pearson		P = 0.3888, n.s.	R2 = 0.09403	Two-tailed	P = 0.2470, n.s.	P = 0.6171, n.s.
	b		Time spent in open arms (s)	Male, Female	P24-25	WT, cKO	18, 10		Pearson		P = 0.0325, *	R2 = 0.2552	Two-tailed	P = 0.7949, n.s.	P = 0.9231, n.s.
									Pearson		P = 0.2114, n.s.	R2 = 0.1874	Two-tailed	P = 0.8788, n.s.	P = 0.9592, n.s.
	c	Juvenile light-dark test	Light-chamber entry freqeuncy	Male, Female	P23-24	WT, cKO	20, 17		Pearson		P = 0.0658, n.s.	R2 = 0.1757	Two-tailed	P = 0.5823, n.s.	P = 0.7437, n.s.
									Pearson		P = 0.5488, n.s.	R2 = 0.02447	Two-tailed	P = 0.4938, n.s.	P = 0.2776, n.s.
	d		Light chamber time in light-dark test (s)	Male, Female	P23-24	WT, cKO	20, 17		Pearson		P < 0.001, ***	R2 = 0.6053	Two-tailed	P = 0.4364, n.s.	P = 0.1300, n.s.
									Pearson		P = 0.0014, **	R2 = 0.5046	Two-tailed	P = 0.3543, n.s.	P = 0.1517, n.s.
	e	Juvenile open-field test	Center time in open field (s)	Male, Female	P19-21	WT, cKO	25, 19		Spearman		P = 0.0509, n.s.	r = 0.3946	Two-tailed	P < 0.001, ***	P < 0.001, ***
									Spearman		P = 0.5328, n.s.	r = -0.1526	Two-tailed	P = 0.2213, n.s.	P = 0.0121, *
	f	Juvenile repetitive behavior	Self-grooming duration (s)	Male, Female	P19-21	WT, cKO	24, 17		Spearman		P = 0.0197, *	r = -0.4727	Two-tailed	P = 0.0028, **	P = 0.0076, **
									Spearman		P = 0.6542, n.s.	r = 0.1165	Two-tailed	P = 0.0263, *	P = 0.0235, *
	g		Digging duration (s)	Male, Female	P19-21	WT, cKO	24, 17		Spearman		P = 0.7621, n.s.	r = 0.06522	Two-tailed	P = 0.0139, *	P = 0.0350, *
									Pearson		P = 0.2661, n.s.	R2 = 0.08170	Two-tailed	P = 0.2379, n.s.	P = 0.2687, n.s.
5	a	Somatosensory cortex layer 2/3 pyramindal neuron mEPSC	mEPSC frequency (Hz)	Male	P19-22	WT, cKO	15(7), 14(5)	WT = 10.77 ± 0.8718	Unpaired Student's t-test		P = 0.8876, n.s.	t(27) = 0.1427	Two-tailed	P = 0.4712, n.s.	P = 0.7348, n.s.	P = 0.6528, n.s.
								cKO = 10.96 ± 1.020						P = 0.1260, n.s.	P = 0.3454, n.s.
			mEPSC amplitude (pA)	Male	P19-22	WT, cKO	15(7), 14(5)	WT = 10.06 ± 0.3884	Unpaired Student's t-test		P = 0.8726, n.s.	t(27) = 0.1619	Two-tailed	P = 0.5824, n.s.	P = 0.5404, n.s.	P = 0.9943, n.s.
								cKO = 10.15 ± 0.4005						P = 0.3536, n.s.	P = 0.5103, n.s.
	b	Somatosensory cortex layer 2/3 pyramindal neuron mIPSC	mIPSC frequency (Hz)	Male	P19-22	WT, cKO	16(3), 17(3)	WT = 16.07 ± 0.9155	Unpaired Student's t-test		P = 0.0636, n.s.	t(31) = 1.924	Two-tailed	P = 0.9048, n.s.	P = 0.6574, n.s.	P = 0.9905, n.s.
								cKO = 13.61 ± 0.8922						P = 0.6524, n.s.	P = 0.8084, n.s.
			mIPSC amplitude (pA)	Male	P19-22	WT, cKO	16(3), 17(3)	WT = 58.29 ± 3.484	Unpaired Student's t-test		P = 0.0394, *	t(31) = 2.151	Two-tailed	P = 0.1038, n.s.	P = 0.1768, n.s.	P = 0.1555, n.s.
								cKO = 49.36 ± 2.340						P = 0.6172, n.s.	P = 0.3547, n.s.
	c	Somatosensory cortex layer 2/3 pyramindal neuron sEPSC	sEPSC frequency (Hz)	Male	P19-22	WT, cKO	14(4), 12(4)	WT = 7.965 ± 0.6011	Mann-Whitney test		P = 0.9798, n.s.	U = 83	Two-tailed	P = 0.7868, n.s.	P = 0.7520, n.s.
								cKO = 9.071 ± 1.439						P = 0.1658, n.s.	P = 0.0250, *
			sEPSC amplitude (pA)	Male	P19-22	WT, cKO	14(4), 12(4)	WT = 14.32 ± 0.7902	Unpaired Student's t-test		P = 0.7208, n.s.	t(24) = 0.3616	Two-tailed	P = 0.5197, n.s.	P = 0.7135, n.s.	P = 0.9211, n.s.
								cKO = 13.91 ± 0.8249						P = 0.4993, n.s.	P = 0.2741, n.s.
	d	Somatosensory cortex layer 2/3 pyramindal neuron sIPSC	sIPSC frequency (Hz)	Male	P19-22	WT, cKO	22(4), 22(4)	WT = 14.61 ± 0.7543	Mann-Whitney test		P = 0.7361, n.s.	U = 227	Two-tailed	P = 0.5252, n.s.	P = 0.3344, n.s.
								cKO = 14.59 ± 0,9764						P = 0.0664, n.s.	P = 0.0015, **
			sIPSC amplitude (pA)	Male	P19-22	WT, cKO	22(4), 22(4)	WT = 51.70 ± 2.767	Unpaired Student's t-test		P = 0.7162, n.s.	t(42) = 0.3660	Two-tailed	P = 0.3426, n.s.	P = 0.6486, n.s.	P = 0.8580, n.s.
								cKO = 50.29 ± 2.660						P = 0.9280, n.s.	P = 0.8428, n.s.
	e	Western blot (Cortex and hippocampus, crude synaptosome)	440kDa Ank2	Male	P19-21	WT, cKO	4, 4	cKO = 6.735 ± 1.342	One sample t-test		P < 0.001, ***	t(3) = 69.50	Two-tailed	N too small	P = 0.5160, n.s.
			220kDa Ank2	Male	P19-21	WT, cKO	4, 4	cKO = 16.90 ± 0.9714	One sample t-test		P < 0.001, ***	t(3) = 85.55	Two-tailed	N too small	P = 0.8850, n.s.
	f	Western blot (Cortex and hippocampus, crude synaptosome)	GABAAR γ2	Male	P19-21	WT, cKO	4, 4	cKO = 111.6 ± 6.901	One sample t-test		P = 0.1911, n.s.	t(3) = 1.682	Two-tailed	N too small	P = 0.5546, n.s.
			GABAAR β2/3	Male	P19-21	WT, cKO	4, 4	cKO = 110.8 ± 7.436	One sample t-test		P = 0.2407, n.s.	t(3) = 1.459	Two-tailed	N too small	P = 0.5687, n.s.
			Gephyrin	Male	P19-21	WT, cKO	4, 4	cKO = 104.4 ± 4.088	One sample t-test		P = 0.3565, n.s.	t(3) = 1.087	Two-tailed	N too small	P = 0.8075, n.s.
	g	Somatosensory cortex layer 2/3 pyramindal neuron Tonic GABA recording	Basal	Male	P19-22	WT, cKO	20(3), 12(3)	WT = 0.1412 ± 0.02704	Unpaired Student's t-test		P = 0.3367, n.s.	t(30) = 0.9763	Two-tailed	P = 0.0591, n.s.	P = 0.0840, n.s.	P = 0.8376, n.s.
								cKO = 0.09912 ± 0.03256						P = 0.8929, n.s.	P = 0.4205, n.s.
			+ GABA	Male	P19-22	WT, cKO	20(3), 12(3)	WT = 0.2063 ± 0.02908	Unpaired Student's t-test		P = 0.9690, n.s.	t(30) = 0.03924	Two-tailed	P = 0.4110, n.s.	P = 0.1863, n.s.	P = 0.7035, n.s.
								cKO = 0.2080 ± 0.03336						P = 0.2874, n.s.	P = 0.3992, n.s.
7	a	Western blot (Cortex and hippocampus, Total lysate sample)	Nav1.2	Male	P19-21	WT, cKO	4, 4	cKO = 78.85 ± 2.333	One sample t-test		P = 0.0028, **	t(3) = 9.069	Two-tailed	N too small	P = 0.5809, n.s.
			Nav1.6	Male	P19-21	WT, cKO	4, 4	cKO = 86.12 ± 3.589	One sample t-test		P = 0.0306, *	t(3) = 3.867	Two-tailed	N too small	P = 0.9182, n.s.
		Western blot (Cortex and hippocampus, crude synaptosome)	Nav1.2	Male	P19-21	WT, cKO	4, 4	cKO = 86.64 ± 4.237	One sample t-test		P = 0.0512, n.s.	t(3) = 3.152	Two-tailed	N too small	P = 0.9296, n.s.
			Nav1.6	Male	P19-21	WT, cKO	4, 4	cKO = 96.04 ± 6.976	One sample t-test		P = 0.6099, n.s.	t(3) = 0.5677	Two-tailed	N too small	P = 0.9215, n.s.
	b	Western blot (Cultured cortical neuron)	Kv7.2-WT		DIV 14		5	One-way ANOVA			P = 0.3314, n.s.
			Kv7.2-S438E		DIV 14		5
			Kv7.2-S438A		DIV 14		5
			Kv7.2-S166E		DIV 14		5
			Kv7.2-S466A		DIV 14		5
		Western blot (Cultured cortical neuron)	Kv7.3-WT		DIV 14		5	One-way ANOVA			P = 0.0617, n.s.
			Kv7.3-S457E		DIV 14		5
			Kv7.3-S457A		DIV 14		5
8	a	Immunocytochemistry (Cultured cortical neuron)	Kv7.3/PSD-95 colocalization (%)		DIV 17	WT, cKO	15, 15	WT = 11.55 ± 0.8649	Unpaired Student's t-test		P = 0.3610, n.s.	t(28) = 0.9287	Two-tailed	P = 0.3137, n.s.	P = 0.2202, n.s.	P = 0.6806, n.s.
								cKO = 10.48 ± 0.7732						P = 0.2496, n.s.	P = 0.2149, n.s.
			Kv7.3 mean intensity in PSD-95 clusters (AU)		DIV 17	WT, cKO	15, 15	WT = 7.646 ± 0.3536	Unpaired Student's t-test		P = 0.0243, *	t(28) = 2.381	Two-tailed	P = 0.7584, n.s.	P = 0.7895, n.s.	P = 0.5657, n.s.
								cKO = 6.538 ± 0.3024						P = 0.7696, n.s.	P = 0.6737, n.s.
		Immunocytochemistry (Cultured cortical neuron)	Kv7.3/Gephyrin colocalization (%)		DIV 17	WT, cKO	15, 15	WT = 4.423 ± 0.4713	Unpaired Student's t-test		P = 0.8244, n.s.	t(28) = 0.2240	Two-tailed	P = 0.7671, n.s.	P = 0.7982, n.s.	P = 0.5407, n.s.
								cKO = 4.260 ± 0.5569						P = 0.4330, n.s.	P = 0.2047, n.s.
			Kv7.3 mean intensity in Gephyrin clusters (AU)		DIV 17	WT, cKO	15, 15	WT = 5.784 ± 0.3758	Welch's t-test		P = 0.2981, n.s.	t(20.54) = 1.068	Two-tailed	P = 0.3431, n.s.	P = 0.4286, n.s.	P = 0.0135, *
								cKO = 5.335 ± 0.1871						P = 0.2450, n.s.	P = 0.4589, n.s.
	b	Immunohistochemistry (Acute brain slice)	Node of Ranvier length	Male	P19-21	WT, cKO	45(3), 45(3)	WT = 1.000 ± 0.07660	Mann-Whitney test		P = 0.5807, n.s.	U = 943.5	Two-tailed	P = 0.0078, **	P = 0.0074, **
								cKO = 0.9114 ± 0.05844						P = 0.2033, n.s.	P = 0.0819, n.s.
14	a	Somatosensory cortex layer 2/3 pyramindal neuron intrinsic excitablility	Resting membrane potential (mV)	Male	P19-22	WT, WT+RTG, cKO, cKO+RTG	16(10), 16(10), 16(9), 16(9)	2-way RM ANOVA		Interaction :: P = 0.7973, n.s., DF = 1 Drug :: P = 0.3024, n.s., DF = 1 Genotype :: P = 0.0967, n.s., DF = 1
	b		Threshold (mV)	Male	P19-22	WT, WT+RTG, cKO, cKO+RTG	11(6), 11(6), 11(7), 11(7)	2-way RM ANOVA		Interaction :: P = 0.8438, n.s., DF = 1 Drug :: P = 0.1779, n.s., DF = 1 Genotype :: P = 0.7379, n.s., DF = 1
	d	Somatosensory cortex layer 2/3 pyramindal neuron action potential properties	AP height (mV)	Male	P19-22	WT, WT+RTG, cKO, cKO+RTG	11(6), 11(6), 11(7), 11(7)	2-way RM ANOVA		Interaction :: P = 0.9076, n.s., DF = 1 Drug :: P = 0.0734, n.s., DF = 1 Genotype :: P = 0.8023, n.s., DF = 1
	e		FWHM (ms)	Male	P19-22	WT, WT+RTG, cKO, cKO+RTG	11(6), 11(6), 11(7), 11(7)	2-way RM ANOVA		Interaction :: P = 0.8287, n.s., DF = 1 Drug :: P = 0.8287, n.s., DF = 1 Genotype :: P = 0.1592, n.s., DF = 1
	f
			Max dV/dt (mV/ms)	Male	P19-22	WT, WT+RTG, cKO, cKO+RTG	11(6), 11(6), 11(7), 11(7)	2-way RM ANOVA		Interaction :: P = 0.7968, n.s., DF = 1 Drug :: P = 0.0310, *, DF = 1 Genotype :: P = 0.2105, n.s., DF = 1
	g		Min dV/dt (mV/ms)	Male	P19-22	WT, WT+RTG, cKO, cKO+RTG	11(6), 11(6), 11(7), 11(7)	2-way RM ANOVA		Interaction :: P = 0.5652, n.s., DF = 1 Drug :: P = 0.0305, *, DF = 1 Genotype :: P = 0.0883, n.s., DF = 1
15	b	Juvenile repetitive behavior	Total distance moved in home cage (m)	Male, Female	P25-26	WT+Veh, WT+RTG, cKO+Veh, cKO+RTG	13, 13, 13, 13	2-way ANOVA		Interaction :: P = 0.9100, n.s., DF = 1 Drug :: P = 0.0528, n.s., DF = 1 Genotype :: P < 0.001, ***, DF = 1
	c		Self-grooming duration (s)	Male, Female	P25-26	WT+Veh, WT+RTG, cKO+Veh, cKO+RTG	13, 13, 13, 13	2-way ANOVA		Interaction :: P = 0.0330, *, DF = 1 Drug :: P = 0.3350, n.s., DF = 1 Genotype :: P = 0.1154, n.s., DF = 1
								Tukey's multiple comparisons test		WT+Veh vs. cKO+Veh		P = 0.0471, *
										WT+Veh vs. WT+RTG		P = 0.8232, n.s.
										WT+Veh vs. cKO+RTG		P = 0.9702, n.s.
										cKO+Veh vs. WT+RTG		P = 0.2755, n.s.
										cKO+Veh vs. cKO+RTG		P = 0.1268, n.s.
										WT+RTG vs. cKO+RTG		P = 0.9750, n.s.
	d		Digging duration (s)	Male, Female	P25-26	WT+Veh, WT+RTG, cKO+Veh, cKO+RTG	13, 13, 13, 13	2-way ANOVA		Interaction :: P = 0.7942, n.s., DF = 1 Drug :: P = 0.9957, n.s., DF = 1 Genotype :: P = 0.8815, n.s., DF = 1
	e	Juvenile play	Nose-to-nose sniffing (s)	Male, Female	P23-24	WT+Veh, WT+RTG, cKO+Veh, cKO+RTG	8, 10, 11, 8	2-way ANOVA		Interaction :: P = 0.2547, n.s., DF = 1 Drug :: P = 0.7305, n.s., DF = 1 Genotype :: P < 0.001, ***, DF = 1
	f		Nose-to-body sniffing (s)	Male, Female	P23-24	WT+Veh, WT+RTG, cKO+Veh, cKO+RTG	8, 10, 11, 8	2-way ANOVA		Interaction :: P = 0.9421, n.s., DF = 1 Drug :: P = 0.2327, n.s., DF = 1 Genotype :: P < 0.001, ***, DF = 1
