# Supplementary material for: Kv7/KCNQ potassium channels in cortical hyperexcitability and juvenile seizure-related death in Ank2-mutant mice
Source: Nat Commun. 2023 Jun 15;14:3547. doi: 10.1038/s41467-023-39203-z (PMC10272139; doi:10.1038/s41467-023-39203-z)
Supplement: Supplementary file 5 — Supplementary Dataset 2 [file 41467_2023_39203_MOESM5_ESM.xlsx]

## Sheet: PTM_Down
Supplementary Dataset 2. List of PTM DEPs from Ank2-cKO mice (P-value < 0.05; Welch's t-test) Legend: * - phosphorylation, # - oxidized methionine, § - known site
Uniprot	Gene name	Protein name	P-value	log10(p-Value)	Fold change	log2FC(T_cKO/T_WT)	Description	Site	peptide	kDa
Q8R0P4	Aamdc	AAMDC	0.0375786	1.42506	-2.08928	1.063	Mth938 domain-containing protein	§46	ETGTEHS*PGVQPADVK	13.2
P41234	Abca2	ABCA2	0.0312842	1.50467	-1.83216	0.873542	ATP-binding cassette sub-family A member 2	§2411	ALVADEPEDLDT*EDEGLISFEEER	270.3
P55096	Abcd3	ABCD3	0.0348458	1.45785	-1.24222	0.312918	ATP-binding cassette sub-family D member 3	§424	GIEGAQAS*PLVPGAGEIINTDNIIK	75.4
P62484	Abi2	Abi-2	0.0182366	1.73906	-1.6483	0.720981	Abl interactor 2	§210	TLEPVRPPVVPNDYVPS*PTR	49.4
Q4JIM5	Abl2	Arg	0.0131553	1.8809	-1.37961	0.464261	Tyrosine-protein kinase ABL2	§72	TGGSS*PEVLHRPFGCDAESQALNEAIR	128.1
Q8K4G5;Q8K4G5-2;Q8K4G5-3;Q8K4G5-4	Ablim1;Ablim1;Ablim1;Ablim1	abLIM;abLIM iso2;abLIM iso3;abLIM iso3	0.0167421	1.77619	-1.30356	0.38246	Actin-binding LIM protein 1	§395, §411;§275, §291;79, 95;§275, §291	T*SSESIYSRPGSSIPGS*PGHTIYAK	96.7
Q8K4G5;Q8K4G5-2;Q8K4G5-3;Q8K4G5-4	Ablim1;Ablim1;Ablim1;Ablim1	abLIM;abLIM iso2;abLIM iso3;abLIM iso3	0.0156515	1.80544	-1.59738	0.675705	Actin-binding LIM protein 1	§395;§275;79;§275	T*SSESIYSRPGSSIPGSPGHTIYAK	96.7
Q8K4G5;Q8K4G5-2;Q8K4G5-3;Q8K4G5-4	Ablim1;Ablim1;Ablim1;Ablim1	abLIM;abLIM iso2;abLIM iso3;abLIM iso3	0.0167421	1.77619	-1.30356	0.38246	Actin-binding LIM protein 1	§396, §411;§276, §291;80, 95;§276, §291	TS*SESIYSRPGSSIPGS*PGHTIYAK	96.7
Q8K4G5;Q8K4G5-2;Q8K4G5-3;Q8K4G5-4	Ablim1;Ablim1;Ablim1;Ablim1	abLIM;abLIM iso2;abLIM iso3;abLIM iso3	0.0156515	1.80544	-1.59738	0.675705	Actin-binding LIM protein 1	§396;§276;80;§276	TS*SESIYSRPGSSIPGSPGHTIYAK	96.7
Q8K4G5;Q8K4G5-2;Q8K4G5-3;Q8K4G5-4	Ablim1;Ablim1;Ablim1;Ablim1	abLIM;abLIM iso2;abLIM iso3;abLIM iso3	0.0167421	1.77619	-1.30356	0.38246	Actin-binding LIM protein 1	§397, §411;277, §291;81, 95;277, §291	TSS*ESIYSRPGSSIPGS*PGHTIYAK	96.7
Q8K4G5;Q8K4G5-2;Q8K4G5-3;Q8K4G5-4	Ablim1;Ablim1;Ablim1;Ablim1	abLIM;abLIM iso2;abLIM iso3;abLIM iso3	0.0156515	1.80544	-1.59738	0.675705	Actin-binding LIM protein 1	§397;277;81;277	TSS*ESIYSRPGSSIPGSPGHTIYAK	96.7
Q8K4G5;Q8K4G5-2;Q8K4G5-3;Q8K4G5-4	Ablim1;Ablim1;Ablim1;Ablim1	abLIM;abLIM iso2;abLIM iso3;abLIM iso3	0.0156515	1.80544	-1.59738	0.675705	Actin-binding LIM protein 1	§399;279;83;279	TSSES*IYSRPGSSIPGSPGHTIYAK	96.7
Q8K4G5;Q8K4G5-2;Q8K4G5-3;Q8K4G5-4	Ablim1;Ablim1;Ablim1;Ablim1	abLIM;abLIM iso2;abLIM iso3;abLIM iso3	0.0156515	1.80544	-1.59738	0.675705	Actin-binding LIM protein 1	§411;§291;95;§291	TSSESIYSRPGSSIPGS*PGHTIYAK	96.7
Q8K4G5;Q8K4G5-2;Q8K4G5-3;Q8K4G5-4	Ablim1;Ablim1;Ablim1;Ablim1	abLIM;abLIM iso2;abLIM iso3;abLIM iso3	0.0274606	1.56129	-1.21153	0.276827	Actin-binding LIM protein 1	§723;563;407;516	YDS*PLHSASHAPSSK	96.7
Q6ZQK5;Q6ZQK5-2	Acap2;Acap2	CENTB2;CENTB2 iso 2	0.0147133	1.83229	-1.54871	0.63107	Arf-GAP with coiled-coil, ANK repeat and PH domain-containing protein 2	§381, §384;363, 366	KSSPS*TGS*LDSGNESK	87.2
Q6ZQK5;Q6ZQK5-2	Acap2;Acap2	CENTB2;CENTB2 iso 2	0.0140994	1.8508	-1.57401	0.654443	Arf-GAP with coiled-coil, ANK repeat and PH domain-containing protein 2	§521;503	YSALLS*PSEQEK	87.2
P62737;P60710;P68033;P63260;P63268;P68134	Acta2;Actb;Actc1;Actg1;Actg2;Acta1	ACTA2;ACTB;ACTC1;ACTG1;ACTG2;ACTA1	0.0318683	1.49664	-2.18756	1.12932	Actin, aortic smooth muscle	§35;§33;§35;§33;§34;§35	AVFPS*IVGRPR	42
P62737;P60710;P68033;P63260;P63268;P68134;Q8BFZ3	Acta2;Actb;Actc1;Actg1;Actg2;Acta1;Actbl2	ACTA2;ACTB;ACTC1;ACTG1;ACTG2;ACTA1;ACTBL2	0.00523082	2.28143	-3.7146	1.89321	Actin, aortic smooth muscle	§241;§239;§241;§239;§240;§241;§240	S*YELPDGQVITIGNER	42
P60710;P63260	Actb;Actg1	ACTB;ACTG1	0.0364244	1.43861	-1.74124	0.800119	Actin, cytoplasmic 1	§233;§233	LCYVALDFEQEMATAASS*SSLEK	41.7
Q9R1V6-1;Q9R1V6-1	Adam22;Adam22	ADAM22 iso11;ADAM22 iso11	0.0401107	1.39674	-6.06612	2.60077	Disintegrin and metalloproteinase domain-containing protein 22	885;820	SNST*EYLNPWFK	106.5
Q9QYC0	Add1	ADD1	0.0068592	2.16373	-1.71805	0.780776	Alpha-adducin	§610	SPPDQSAVPNT*PPSTPVKLEEDLPQEPTSR	80.6
Q9QYC0;Q9QYC0-2	Add1;Add1	ADD1;ADD1 iso2	0.049888	1.302	-1.36922	0.45335	Alpha-adducin	§12;12	AAVVTS*PPPTTAPHK	80.6
Q9QYB8;Q9QYB8-3	Add2;Add2	ADD2;ADD2 iso2	0.0470221	1.3277	-2.09084	1.06408	Beta-adducin	§618;370	SPAVS*PSK	80.6
Q9QYB8;Q9QYB8-3	Add2;Add2	ADD2;ADD2 iso2	0.0177815	1.75003	-1.25012	0.322061	Beta-adducin	§656;408	KTEVSEANTEPEPVKPEGLVVNGKEEEPS*VEEALSK	80.6
Q9QYB8;Q9QYB8-3	Add2;Add2	ADD2;ADD2 iso2	0.0177815	1.75003	-1.25012	0.322061	Beta-adducin	§662;414	KTEVSEANTEPEPVKPEGLVVNGKEEEPSVEEALS*K	80.6
Q9QYB8;Q9QYB8-3	Add2;Add2	ADD2;ADD2 iso2	0.00378349	2.42211	-1.94984	0.963357	Beta-adducin	§692, §696;444, 448	DKTESVTSGPLS*PEGS*PSK	80.6
Q9QYB8;Q9QYB8-3	Add2;Add2	ADD2;ADD2 iso2	0.0394954	1.40345	-4.75048	2.24807	Beta-adducin	§698;450	DKTESVTSGPLSPEGSPS*KSPSK	80.6
Q8C4G9	Adgra1	GPR123	0.0429497	1.36704	-1.30175	0.38045	Adhesion G protein-coupled receptor A1	§239	HGVRPGT*PPTCDALAASQLQNEHSFK	63.5
Q80TR1;Q80TR1-2	Adgrl1;Adgrl1	latrophilin 1;Adgrl1 iso 2	0.0227421	1.64317	-1.57522	0.655556	Adhesion G protein-coupled receptor L1	§1348;1177	AQSVLYQS*DLDESESCTAEDGATSRPLSSPPGR	161.6
Q80TR1;Q80TR1-2	Adgrl1;Adgrl1	latrophilin 1;Adgrl1 iso 2	0.028356	1.54736	-2.5733	1.36362	Adhesion G protein-coupled receptor L1	§1368;1197	AQSVLYQSDLDESESCTAEDGATSRPLS*SPPGR	161.6
Q80TR1;Q80TR1-2	Adgrl1;Adgrl1	latrophilin 1;Adgrl1 iso 2	0.0227421	1.64317	-1.57522	0.655556	Adhesion G protein-coupled receptor L1	§1369;1198	AQSVLYQSDLDESESCTAEDGATSRPLSS*PPGR	161.6
Q8JZZ7;Q8JZZ7-2	Adgrl2;Adgrl2	latrophilin 2;Adgrl2 iso 2	0.000496822	3.3038	-2.02429	1.01741	Adhesion G protein-coupled receptor L2	§1486;1550	EGQMQLVTS*L	166.5
P97718	Adra1a	ADRA1A	0.0131877	1.87983	-1.49848	0.5835	Alpha-1A adrenergic receptor	258	THFS*VR	51.7
P34971	Adrb1	ADRB1	0.0338304	1.47069	-1.75915	0.814879	Beta-1 adrenergic receptor	§274	FLGGPARPPS*PEPSPSPGPPRPADSLANGR	50.5
Q9JKV1	Adrm1	ADRM1	0.0330065	1.4814	-1.36805	0.452123	Proteasomal ubiquitin receptor ADRM1	§217	SQSAAVT*PSSSTSSAR	42
Q9QZQ1;Q9QZQ1-2	Afdn;Afdn	Afadin;Afadin iso2	0.01192	1.92372	-1.087	0.120348	Afadin	§1182;1167	SSPNVANQPPS*PGGK	206.4
Q9ESC8	Aff4	MCEF	0.0321717	1.49253	-1.49364	0.578834	AF4/FMR2 family member 4	§809	DLLPS*PAGPILSK	126.6
Q3UHD9;Q3UHD9-2	Agap2;Agap2	CENTG1;CENTG1 iso 2	0.038554	1.41393	-1.71738	0.780208	Arf-GAP with GTPase, ANK repeat and PH domain-containing protein 2	366;366	STGGPPGPGPLPGPQGLS*SSSGSRELLGAELR	124.4
Q3UHD9;Q3UHD9-2	Agap2;Agap2	CENTG1;CENTG1 iso 2	0.038554	1.41393	-1.71738	0.780208	Arf-GAP with GTPase, ANK repeat and PH domain-containing protein 2	369;369	STGGPPGPGPLPGPQGLSSSS*GSRELLGAELR	124.4
Q3UHD9;Q3UHD9-2	Agap2;Agap2	CENTG1;CENTG1 iso 2	0.038554	1.41393	-1.71738	0.780208	Arf-GAP with GTPase, ANK repeat and PH domain-containing protein 2	371;371	STGGPPGPGPLPGPQGLSSSSGS*RELLGAELR	124.4
Q9WTQ5;Q9WTQ5-2	Akap12;Akap12	AKAP12;AKAP12 iso 2	0.0350821	1.45491	-2.23214	1.15843	A-kinase anchor protein 12	§371;266	VELPLEDQVGDLEALS*EK	180.6
Q9WUA6;Q9WUA6-2	Akt3;Akt3	Akt3;Akt3 iso 2	0.0475378	1.32296	-1.27327	0.348538	RAC-gamma serine/threonine-protein kinase	122;122	MNCSPT*SQIDNIGEEEMDASTTHHK	55.7
P05064	Aldoa	ALDOA	0.0381581	1.41841	-1.73644	0.796134	Fructose-bisphosphate aldolase A	§36	GILAADES*TGSIAK	39.3
Q920R0;Q920R0-2	Als2;Als2	ALS2;ALS2 iso2	0.0181614	1.74085	-1.50663	0.591324	Alsin	§504;504	TVVLT*PTYSGEADALLPSLR	182.5
Q920R0;Q920R0-2	Als2;Als2	ALS2;ALS2 iso2	0.0181614	1.74085	-1.50663	0.591324	Alsin	508;508	TVVLTPTYS*GEADALLPSLR	182.5
Q8CCJ4;Q8CCJ4-2	Amer2;Amer2	FAM123A;Amer2 iso 2	0.00273962	2.56231	-1.34599	0.42867	APC membrane recruitment protein 2	§223;223	AAGPGNLVLPGS*LTASLECVKEEPPR	69.9
Q8CCJ4;Q8CCJ4-2	Amer2;Amer2	FAM123A;Amer2 iso 2	0.0433415	1.3631	-1.48822	0.573589	APC membrane recruitment protein 2	553, 555;427, 429	KVVIPRDS*DS*GDALCDLYVEPEASPATLPATEDPPCLSR	69.9
Q7TQF7	Amph	amphiphysin	0.0127082	1.89592	-2.00031	1.00022	Amphiphysin	§260, §262, §272	IAKT*PS*PPEEPSPLPS*PTASPNHTLAPASPAPVRPR	75
Q7TQF7	Amph	amphiphysin	0.0154094	1.81221	-1.96029	0.971068	Amphiphysin	§262, §268	TPS*PPEEPS*PLPSPTASPNHTLAPASPAPVRPR	75
Q7TQF7	Amph	amphiphysin	0.0385775	1.41367	-1.37089	0.455108	Amphiphysin	§500	AALPAGEGGS*PEGAK	75
Q8BZQ7	Anapc2	APC2	0.0462285	1.33509	-2.7181	1.4426	Anaphase-promoting complex subunit 2	§485	TDPACLETGQDS*EDDSGEPEDWVPDPVDADPVK	95.2
Q8BZQ7	Anapc2	APC2	0.0462285	1.33509	-2.7181	1.4426	Anaphase-promoting complex subunit 2	§489	TDPACLETGQDSEDDS*GEPEDWVPDPVDADPVK	95.2
Q91W96	Anapc4	APC4	0.00230808	2.63675	-1.48408	0.569566	Anaphase-promoting complex subunit 4	§779	IKEEVLSES*ETEAHQDAAALDPDVVIK	91.6
Q8C8R3-7	Ank2	ANK2 iso7	0.0252758	1.5973	-4.42901	2.14698	Ankyrin-2	§44	RKS*DSNASFLR	49.5
Q8C8R3-2;Q8C8R3;Q8C8R3-4;Q8C8R3-5	Ank2;Ank2;Ank2;Ank2	ANK2 iso2;ANK2;ANK2 iso7;ANK2 iso7	0.023832	1.62284	-30.4894	4.93024	Ankyrin-2	1454;§1426;1426;1372	ES*ESDQEPEEEIGM#TSEKNDETESTETSVLK	428.5
Q8C8R3-2;Q8C8R3;Q8C8R3-4;Q8C8R3-5	Ank2;Ank2;Ank2;Ank2	ANK2 iso2;ANK2;ANK2 iso7;ANK2 iso7	0.0432619	1.36389	-3.77213	1.91538	Ankyrin-2	1456;§1428;1428;1374	ESES*DQEPEEEIGMTSEKNDETESTETSVLK	428.5
Q8C8R3-2;Q8C8R3;Q8C8R3-4;Q8C8R3-5	Ank2;Ank2;Ank2;Ank2	ANK2 iso2;ANK2;ANK2 iso7;ANK2 iso7	0.00307326	2.5124	-4.35199	2.12168	Ankyrin-2	1495;§1467;1467;1413	SHLVNEVPVLAS*PDLLSEVSEMK	428.5
Q8C8R3-2;Q8C8R3;Q8C8R3-4;Q8C8R3-5	Ank2;Ank2;Ank2;Ank2	ANK2 iso2;ANK2;ANK2 iso7;ANK2 iso7	0.01541	1.8122	-5.5789	2.47998	Ankyrin-2	1590;§1562;1562;1508	ELEEEWVIVS*DEEIQEAK	428.5
Q8C8R3-2;Q8C8R3;Q8C8R3-4;Q8C8R3-5	Ank2;Ank2;Ank2;Ank2	ANK2 iso2;ANK2;ANK2 iso7;ANK2 iso7	0.00877949	2.05653	-5.75635	2.52515	Ankyrin-2	1727, 1728, 1731;§1699, §1700, §1703;1699, 1700, 1703;1645, 1646, 1649	KGS*S*EES*VDEDRGLVPEPLPTAK	428.5
Q8C8R3-2;Q8C8R3;Q8C8R3-4;Q8C8R3-5	Ank2;Ank2;Ank2;Ank2	ANK2 iso2;ANK2;ANK2 iso7;ANK2 iso7	0.0363038	1.44005	-3.64458	1.86575	Ankyrin-2	1727, 1728;§1699, §1700;1699, 1700;1645, 1646	KGS*S*EESVDEDRGLVPEPLPTAK	428.5
Q8C8R3-2;Q8C8R3;Q8C8R3-4;Q8C8R3-5	Ank2;Ank2;Ank2;Ank2	ANK2 iso2;ANK2;ANK2 iso7;ANK2 iso7	0.00539308	2.26816	-2.2654	1.17977	Ankyrin-2	1750, 1760;§1722, 1732;1722, 1732;1668, 1678	ATS*PLIEETPIGS*IKDK	428.5
Q8C8R3-2;Q8C8R3;Q8C8R3-4;Q8C8R3-5	Ank2;Ank2;Ank2;Ank2	ANK2 iso2;ANK2;ANK2 iso7;ANK2 iso7	0.0100727	1.99686	-4.09188	2.03276	Ankyrin-2	1750;§1722;1722;1668	ATS*PLIEETPIGSIK	428.5
Q8C8R3-2;Q8C8R3;Q8C8R3-4;Q8C8R3-5	Ank2;Ank2;Ank2;Ank2	ANK2 iso2;ANK2;ANK2 iso7;ANK2 iso7	0.0149675	1.82485	-9.27205	3.21289	Ankyrin-2	1760;1732;1732;1678	ATSPLIEETPIGS*IKDK	428.5
Q8C8R3-2;Q8C8R3;Q8C8R3-4;Q8C8R3-5	Ank2;Ank2;Ank2;Ank2	ANK2 iso2;ANK2;ANK2 iso7;ANK2 iso7	0.000844727	3.07328	-4.54418	2.18402	Ankyrin-2	1805;§1777;1777;1723	THPAVS*PSSK	428.5
Q8C8R3-2;Q8C8R3;Q8C8R3-4;Q8C8R3-5	Ank2;Ank2;Ank2;Ank2	ANK2 iso2;ANK2;ANK2 iso7;ANK2 iso7	0.0319385	1.49568	-6.29961	2.65526	Ankyrin-2	1821;§1793;1793;1739	HSS*LSSSAKPER	428.5
Q8C8R3-2;Q8C8R3;Q8C8R3-4;Q8C8R3-5	Ank2;Ank2;Ank2;Ank2	ANK2 iso2;ANK2;ANK2 iso7;ANK2 iso7	0.0332285	1.47849	-4.33596	2.11635	Ankyrin-2	1835, 1844, 1847;§1807, §1816, §1819;1807, 1816, 1819;1753, 1762, 1765	HTPVS*PSSKNEKLS*PVS*PSAK	428.5
Q8C8R3-2;Q8C8R3;Q8C8R3-4;Q8C8R3-5	Ank2;Ank2;Ank2;Ank2	ANK2 iso2;ANK2;ANK2 iso7;ANK2 iso7	0.0263192	1.57973	-4.78542	2.25864	Ankyrin-2	1835, 1844;§1807, §1816;1807, 1816;1753, 1762	HTPVS*PSSKNEKLS*PVSPSAK	428.5
Q8C8R3-2;Q8C8R3;Q8C8R3-4;Q8C8R3-5	Ank2;Ank2;Ank2;Ank2	ANK2 iso2;ANK2;ANK2 iso7;ANK2 iso7	0.0423516	1.37313	-4.36283	2.12527	Ankyrin-2	1835;§1807;1807;1753	HTPVS*PSSKNEK	428.5
Q8C8R3-2;Q8C8R3;Q8C8R3-4;Q8C8R3-5	Ank2;Ank2;Ank2;Ank2	ANK2 iso2;ANK2;ANK2 iso7;ANK2 iso7	0.00347318	2.45927	-4.60572	2.20343	Ankyrin-2	1844, 1847;§1816, §1819;1816, 1819;1762, 1765	NEKLS*PVS*PSAK	428.5
Q8C8R3-2;Q8C8R3;Q8C8R3-4;Q8C8R3-5	Ank2;Ank2;Ank2;Ank2	ANK2 iso2;ANK2;ANK2 iso7;ANK2 iso7	0.0191094	1.71875	-3.94004	1.97821	Ankyrin-2	1844;§1816;1816;1762	NEKLS*PVSPSAK	428.5
Q8C8R3-2;Q8C8R3;Q8C8R3-4;Q8C8R3-5	Ank2;Ank2;Ank2;Ank2	ANK2 iso2;ANK2;ANK2 iso7;ANK2 iso7	0.00248148	2.60529	-6.4787	2.6957	Ankyrin-2	1847;§1819;1819;1765	LSPVS*PSAK	428.5
Q8C8R3-2;Q8C8R3;Q8C8R3-4;Q8C8R3-5	Ank2;Ank2;Ank2;Ank2	ANK2 iso2;ANK2;ANK2 iso7;ANK2 iso7	0.00622785	2.20566	-6.20034	2.63235	Ankyrin-2	1856, 1867, 1870;§1828, §1839, §1842;1828, 1839, 1842;1774, 1785, 1788	TERHS*PVFSGKPEKHS*PGS*PSTK	428.5
Q8C8R3-2;Q8C8R3;Q8C8R3-4;Q8C8R3-5	Ank2;Ank2;Ank2;Ank2	ANK2 iso2;ANK2;ANK2 iso7;ANK2 iso7	0.0243742	1.61307	-6.6938	2.74283	Ankyrin-2	1856, 1867;§1828, §1839;1828, 1839;1774, 1785	TERHS*PVFSGKPEKHS*PGSPSTK	428.5
Q8C8R3-2;Q8C8R3;Q8C8R3-4;Q8C8R3-5	Ank2;Ank2;Ank2;Ank2	ANK2 iso2;ANK2;ANK2 iso7;ANK2 iso7	0.010789	1.96702	-5.28007	2.40056	Ankyrin-2	1856;§1828;1828;1774	TERHS*PVFSGKPEK	428.5
Q8C8R3-2;Q8C8R3;Q8C8R3-4;Q8C8R3-5	Ank2;Ank2;Ank2;Ank2	ANK2 iso2;ANK2;ANK2 iso7;ANK2 iso7	0.0446744	1.34994	-8.74625	3.12867	Ankyrin-2	1867, 1870;§1839, §1842;1839, 1842;1785, 1788	HSPVFSGKPEKHS*PGS*PSTK	428.5
Q8C8R3-2;Q8C8R3;Q8C8R3-4;Q8C8R3-5	Ank2;Ank2;Ank2;Ank2	ANK2 iso2;ANK2;ANK2 iso7;ANK2 iso7	0.016112	1.79285	-5.87106	2.55362	Ankyrin-2	1867;§1839;1839;1785	HSPVFSGKPEKHS*PGSPSTK	428.5
Q8C8R3-2;Q8C8R3;Q8C8R3-4;Q8C8R3-5	Ank2;Ank2;Ank2;Ank2	ANK2 iso2;ANK2;ANK2 iso7;ANK2 iso7	0.00761664	2.11824	-3.54328	1.82509	Ankyrin-2	1879;§1851;1851;1797	NERHS*PVSSLK	428.5
Q8C8R3-2;Q8C8R3;Q8C8R3-4;Q8C8R3-5	Ank2;Ank2;Ank2;Ank2	ANK2 iso2;ANK2;ANK2 iso7;ANK2 iso7	0.0159448	1.79738	-5.41984	2.43825	Ankyrin-2	1917;§1889;1889;1835	HPPVS*PGKTEK	428.5
Q8C8R3-2;Q8C8R3;Q8C8R3-4;Q8C8R3-5	Ank2;Ank2;Ank2;Ank2	ANK2 iso2;ANK2;ANK2 iso7;ANK2 iso7	0.0083851	2.07649	-7.49714	2.90634	Ankyrin-2	1930;1902;1902;1848	HLPGSPS*IRTPEKPAPGSATGK	428.5
Q8C8R3-2;Q8C8R3;Q8C8R3-4;Q8C8R3-5	Ank2;Ank2;Ank2;Ank2	ANK2 iso2;ANK2;ANK2 iso7;ANK2 iso7	0.0083851	2.07649	-7.49714	2.90634	Ankyrin-2	1933;1905;1905;1851	HLPGSPSIRT*PEKPAPGSATGK	428.5
Q8C8R3-2;Q8C8R3;Q8C8R3-4;Q8C8R3-5	Ank2;Ank2;Ank2;Ank2	ANK2 iso2;ANK2;ANK2 iso7;ANK2 iso7	0.000484525	3.31468	-5.86321	2.55169	Ankyrin-2	1953;§1925;1925;1871	HLPVS*PGKTEK	428.5
Q8C8R3-2;Q8C8R3;Q8C8R3-4;Q8C8R3-5	Ank2;Ank2;Ank2;Ank2	ANK2 iso2;ANK2;ANK2 iso7;ANK2 iso7	0.0101937	1.99167	-5.62521	2.49191	Ankyrin-2	2118;§2090;2090;2036	IVDEQGDMDFQIS*PDRK	428.5
Q8C8R3-2;Q8C8R3;Q8C8R3-4;Q8C8R3-5	Ank2;Ank2;Ank2;Ank2	ANK2 iso2;ANK2;ANK2 iso7;ANK2 iso7	0.02825	1.54898	-6.7451	2.75384	Ankyrin-2	2124;§2096;2096;2042	KTS*TDFSEVIKQELEDNDK	428.5
Q8C8R3-2;Q8C8R3;Q8C8R3-4;Q8C8R3-5	Ank2;Ank2;Ank2;Ank2	ANK2 iso2;ANK2;ANK2 iso7;ANK2 iso7	0.0429316	1.36722	-2.75791	1.46357	Ankyrin-2	2125;2097;2097;2043	IVDEQGDMDFQISPDRKTST*DFSEVIKQELEDNDK	428.5
Q8C8R3-2;Q8C8R3;Q8C8R3-4;Q8C8R3-5	Ank2;Ank2;Ank2;Ank2	ANK2 iso2;ANK2;ANK2 iso7;ANK2 iso7	0.00307831	2.51169	-11.1861	3.48363	Ankyrin-2	2192;2164;2164;2110	DEFLPALSLQSGALGGS*SESLK	428.5
Q8C8R3-2;Q8C8R3;Q8C8R3-4;Q8C8R3-5	Ank2;Ank2;Ank2;Ank2	ANK2 iso2;ANK2;ANK2 iso7;ANK2 iso7	0.00444322	2.3523	-5.39036	2.43038	Ankyrin-2	2230;§2202;2202;2148	HEGLAET*PETSPESLSFSPK	428.5
Q8C8R3-2;Q8C8R3;Q8C8R3-4;Q8C8R3-5	Ank2;Ank2;Ank2;Ank2	ANK2 iso2;ANK2;ANK2 iso7;ANK2 iso7	0.00444322	2.3523	-5.39036	2.43038	Ankyrin-2	2241;§2213;2213;2159	HEGLAETPETSPESLSFS*PK	428.5
Q8C8R3-2;Q8C8R3;Q8C8R3-4;Q8C8R3-5	Ank2;Ank2;Ank2;Ank2	ANK2 iso2;ANK2;ANK2 iso7;ANK2 iso7	0.020536	1.68748	-10.9739	3.45601	Ankyrin-2	2260, 2266;§2232, §2238;2232, 2238;2178, 2184	VGT*PTDIHS*EK	428.5
Q8C8R3-2;Q8C8R3;Q8C8R3-4;Q8C8R3-5	Ank2;Ank2;Ank2;Ank2	ANK2 iso2;ANK2;ANK2 iso7;ANK2 iso7	0.00198454	2.70234	-8.40757	3.07169	Ankyrin-2	2260;§2232;2232;2178	VGT*PTDIHSEK	428.5
Q8C8R3-2;Q8C8R3;Q8C8R3-4;Q8C8R3-5	Ank2;Ank2;Ank2;Ank2	ANK2 iso2;ANK2;ANK2 iso7;ANK2 iso7	0.022271	1.65226	-3.9999	1.99996	Ankyrin-2	2361;§2333;2333;2279	TQSESETQESLT*PSEVTKPFPPSDASVK	428.5
Q8C8R3-2;Q8C8R3;Q8C8R3-4;Q8C8R3-5	Ank2;Ank2;Ank2;Ank2	ANK2 iso2;ANK2;ANK2 iso7;ANK2 iso7	0.000434982	3.36153	-9.09328	3.1848	Ankyrin-2	2392;§2364;2364;2310	TAEGTEPKPQGAIRS*PQGLELPLPNR	428.5
Q8C8R3-2;Q8C8R3;Q8C8R3-4;Q8C8R3-5	Ank2;Ank2;Ank2;Ank2	ANK2 iso2;ANK2;ANK2 iso7;ANK2 iso7	0.0314327	1.50262	-4.60361	2.20277	Ankyrin-2	2503;§2475;2475;2421	LLRDPDGS*AEDDSLEQTSLMESSGK	428.5
Q8C8R3-2;Q8C8R3;Q8C8R3-4;Q8C8R3-5	Ank2;Ank2;Ank2;Ank2	ANK2 iso2;ANK2;ANK2 iso7;ANK2 iso7	0.00188548	2.72458	-8.26195	3.04648	Ankyrin-2	2524, 2527;§2496, 2499;2496, 2499;2442, 2445	SPLS*PDT*PSSEEVSYEVTPKPSDSSTPK	428.5
Q8C8R3-2;Q8C8R3;Q8C8R3-4;Q8C8R3-5	Ank2;Ank2;Ank2;Ank2	ANK2 iso2;ANK2;ANK2 iso7;ANK2 iso7	0.00319953	2.49491	-5.35594	2.42114	Ankyrin-2	2524;§2496;2496;2442	SPLS*PDTPSSEEVSYEVTPKPSDSSTPK	428.5
Q8C8R3-2;Q8C8R3;Q8C8R3-4;Q8C8R3-5	Ank2;Ank2;Ank2;Ank2	ANK2 iso2;ANK2;ANK2 iso7;ANK2 iso7	0.00264227	2.57802	-6.42066	2.68272	Ankyrin-2	2561;2533;2533;2479	PAVIHECAEEDDS*ENGEK	428.5
Q8C8R3-2;Q8C8R3;Q8C8R3-4;Q8C8R3-5	Ank2;Ank2;Ank2;Ank2	ANK2 iso2;ANK2;ANK2 iso7;ANK2 iso7	0.0213031	1.67156	-4.85965	2.28085	Ankyrin-2	2570;§2542;2542;2488	KRFT*PEEEMFK	428.5
Q8C8R3-2;Q8C8R3;Q8C8R3-4;Q8C8R3-5	Ank2;Ank2;Ank2;Ank2	ANK2 iso2;ANK2;ANK2 iso7;ANK2 iso7	0.0186757	1.72872	-6.19856	2.63193	Ankyrin-2	2689, 2691;§2661, 2663;2661, 2663;2607, 2609	VQPPSPLPSSIDS*NS*SPEEATQFQPIVPK	428.5
Q8C8R3-2;Q8C8R3;Q8C8R3-4;Q8C8R3-5	Ank2;Ank2;Ank2;Ank2	ANK2 iso2;ANK2;ANK2 iso7;ANK2 iso7	0.0185037	1.73274	-7.56532	2.9194	Ankyrin-2	2689, 2692;§2661, §2664;2661, 2664;2607, 2610	VQPPSPLPSSIDS*NSS*PEEATQFQPIVPK	428.5
Q8C8R3-2;Q8C8R3;Q8C8R3-4;Q8C8R3-5	Ank2;Ank2;Ank2;Ank2	ANK2 iso2;ANK2;ANK2 iso7;ANK2 iso7	0.0186757	1.72872	-6.19856	2.63193	Ankyrin-2	2691, 2692;2663, §2664;2663, 2664;2609, 2610	VQPPSPLPSSIDSNS*S*PEEATQFQPIVPK	428.5
Q8C8R3-2;Q8C8R3;Q8C8R3-4;Q8C8R3-5	Ank2;Ank2;Ank2;Ank2	ANK2 iso2;ANK2;ANK2 iso7;ANK2 iso7	0.0166806	1.77779	-6.11703	2.61283	Ankyrin-2	2691;2663;2663;2609	VQPPSPLPSSIDSNS*SPEEATQFQPIVPK	428.5
Q8C8R3-2;Q8C8R3;Q8C8R3-4;Q8C8R3-5	Ank2;Ank2;Ank2;Ank2	ANK2 iso2;ANK2;ANK2 iso7;ANK2 iso7	0.0166806	1.77779	-6.11703	2.61283	Ankyrin-2	2692;§2664;2664;2610	VQPPSPLPSSIDSNSS*PEEATQFQPIVPK	428.5
Q8C8R3-2;Q8C8R3;Q8C8R3-4;Q8C8R3-5	Ank2;Ank2;Ank2;Ank2	ANK2 iso2;ANK2;ANK2 iso7;ANK2 iso7	0.0185314	1.73209	-6.59488	2.72135	Ankyrin-2	2739;2711;2711;2657	SHLAEDSQTHS*ADAADGSDGDLNR	428.5
Q8C8R3-2;Q8C8R3;Q8C8R3-4;Q8C8R3-5	Ank2;Ank2;Ank2;Ank2	ANK2 iso2;ANK2;ANK2 iso7;ANK2 iso7	0.0185314	1.73209	-6.59488	2.72135	Ankyrin-2	2746;§2718;2718;2664	SHLAEDSQTHSADAADGS*DGDLNR	428.5
Q8C8R3-2;Q8C8R3;Q8C8R3-4;Q8C8R3-5	Ank2;Ank2;Ank2;Ank2	ANK2 iso2;ANK2;ANK2 iso7;ANK2 iso7	0.00713675	2.1465	-7.3245	2.87273	Ankyrin-2	2769;§2741;2741;2687	ETTQPETCDGHGCETVS*PSNSATPVSLGVQSPEHK	428.5
Q8C8R3-2;Q8C8R3;Q8C8R3-4;Q8C8R3-5	Ank2;Ank2;Ank2;Ank2	ANK2 iso2;ANK2;ANK2 iso7;ANK2 iso7	0.00713675	2.1465	-7.3245	2.87273	Ankyrin-2	2783;§2755;2755;2701	ETTQPETCDGHGCETVSPSNSATPVSLGVQS*PEHK	428.5
Q8C8R3-2;Q8C8R3;Q8C8R3-4;Q8C8R3-5	Ank2;Ank2;Ank2;Ank2	ANK2 iso2;ANK2;ANK2 iso7;ANK2 iso7	0.0145209	1.83801	-7.70054	2.94496	Ankyrin-2	2805;§2777;2777;2723	DSLAHQDT*CENDREER	428.5
Q8C8R3-2;Q8C8R3;Q8C8R3-4;Q8C8R3-5	Ank2;Ank2;Ank2;Ank2	ANK2 iso2;ANK2;ANK2 iso7;ANK2 iso7	0.00865902	2.06253	-5.07055	2.34214	Ankyrin-2	2855;§2827;2827;2773	EIASPSS*PVK	428.5
Q8C8R3-2;Q8C8R3;Q8C8R3-4;Q8C8R3-5	Ank2;Ank2;Ank2;Ank2	ANK2 iso2;ANK2;ANK2 iso7;ANK2 iso7	0.00227303	2.6434	-10.0764	3.33291	Ankyrin-2	2967;2939;2939;2885	TVS*GEESHCESHDLETESEQK	428.5
Q8C8R3-2;Q8C8R3;Q8C8R3-4;Q8C8R3-5	Ank2;Ank2;Ank2;Ank2	ANK2 iso2;ANK2;ANK2 iso7;ANK2 iso7	0.00812576	2.09014	-5.84386	2.54692	Ankyrin-2	3078;§3050;3050;2996	TPTEEGT*PTSEQNPFLFQEGK	428.5
Q8C8R3-2;Q8C8R3;Q8C8R3-4;Q8C8R3-5	Ank2;Ank2;Ank2;Ank2	ANK2 iso2;ANK2;ANK2 iso7;ANK2 iso7	0.0336509	1.473	-4.00917	2.0033	Ankyrin-2	3123;3095;3095;3041	RPYADESLHFFQIGQES*NEEAISEDLK	428.5
Q8C8R3-2;Q8C8R3;Q8C8R3-4;Q8C8R3-5	Ank2;Ank2;Ank2;Ank2	ANK2 iso2;ANK2;ANK2 iso7;ANK2 iso7	0.0435235	1.36128	-1.91165	0.934816	Ankyrin-2	3218;§3190;3190;3136	SDS*LSTVK	428.5
Q8C8R3-2;Q8C8R3;Q8C8R3-4;Q8C8R3-5	Ank2;Ank2;Ank2;Ank2	ANK2 iso2;ANK2;ANK2 iso7;ANK2 iso7	0.0323577	1.49002	-6.13269	2.61652	Ankyrin-2	3264;3236;3236;3182	S*VIEIPTAPVDNVPSAESKPQIPIR	428.5
Q8C8R3-2;Q8C8R3;Q8C8R3-4;Q8C8R3-5	Ank2;Ank2;Ank2;Ank2	ANK2 iso2;ANK2;ANK2 iso7;ANK2 iso7	0.0226822	1.64431	-7.26112	2.86019	Ankyrin-2	3299;3271;3271;3217	TLPTLVPAPPS*AEDESAFSDDFPSSLDEDSK	428.5
Q8C8R3-2;Q8C8R3;Q8C8R3-4;Q8C8R3-5	Ank2;Ank2;Ank2;Ank2	ANK2 iso2;ANK2;ANK2 iso7;ANK2 iso7	0.0226822	1.64431	-7.26112	2.86019	Ankyrin-2	3304;3276;3276;3222	TLPTLVPAPPSAEDES*AFSDDFPSSLDEDSK	428.5
Q8C8R3-2;Q8C8R3;Q8C8R3-4;Q8C8R3-5	Ank2;Ank2;Ank2;Ank2	ANK2 iso2;ANK2;ANK2 iso7;ANK2 iso7	0.0191729	1.71731	-3.96288	1.98655	Ankyrin-2	3313;3285;3285;3231	TLPTLVPAPPSAEDESAFSDDFPSS*LDEDSK	428.5
Q8C8R3-2;Q8C8R3;Q8C8R3-4;Q8C8R3-5	Ank2;Ank2;Ank2;Ank2	ANK2 iso2;ANK2;ANK2 iso7;ANK2 iso7	0.0418804	1.37799	-3.3065	1.72531	Ankyrin-2	3343;§3315;3315;3261	TEWQPS*PTDIPLQK	428.5
Q8C8R3-2;Q8C8R3;Q8C8R3-4;Q8C8R3-5	Ank2;Ank2;Ank2;Ank2	ANK2 iso2;ANK2;ANK2 iso7;ANK2 iso7	0.00337295	2.47199	-6.22159	2.63728	Ankyrin-2	3390;§3362;3362;3308	ARS*YIETETESR	428.5
Q8C8R3-2;Q8C8R3;Q8C8R3-4;Q8C8R3-5	Ank2;Ank2;Ank2;Ank2	ANK2 iso2;ANK2;ANK2 iso7;ANK2 iso7	0.00337295	2.47199	-6.22159	2.63728	Ankyrin-2	3391;§3363;3363;3309	ARSY*IETETESR	428.5
Q8C8R3-2;Q8C8R3;Q8C8R3-4;Q8C8R3-5	Ank2;Ank2;Ank2;Ank2	ANK2 iso2;ANK2;ANK2 iso7;ANK2 iso7	0.0479376	1.31932	-4.78926	2.2598	Ankyrin-2	3407;§3379;3379;3325	ERAEGFES*ESEDGATKPK	428.5
Q8C8R3-2;Q8C8R3;Q8C8R3-4;Q8C8R3-5	Ank2;Ank2;Ank2;Ank2	ANK2 iso2;ANK2;ANK2 iso7;ANK2 iso7	0.043993	1.35662	-3.47519	1.79709	Ankyrin-2	3439;§3411;3411;3357	STSSSGRPGTS*PTR	428.5
Q8C8R3-2;Q8C8R3;Q8C8R3-4;Q8C8R3-5;Q8C8R3-3	Ank2;Ank2;Ank2;Ank2;Ank2	ANK2 iso2;ANK2;ANK2 iso7;ANK2 iso7;ANK2 iso3	0.00347131	2.45951	-7.09387	2.82657	Ankyrin-2	1125;§1097;1097;1043;259	EHFCDYTEDELNEILNGM#DEVLDS*PEDLEK	428.5
Q8C8R3-2;Q8C8R3;Q8C8R3-4;Q8C8R3-5;Q8C8R3-3	Ank2;Ank2;Ank2;Ank2;Ank2	ANK2 iso2;ANK2;ANK2 iso7;ANK2 iso7;ANK2 iso3	0.0190253	1.72067	-2.24395	1.16604	Ankyrin-2	1450, 1454;1422, §1426;1422, 1426;1368, 1372;584, §588	GLVHQAICNLNITLPIY*AKES*ESDQEPEEEIGMTSEK	428.5
Q8C8R3-2;Q8C8R3;Q8C8R3-4;Q8C8R3-5;Q8C8R3-3	Ank2;Ank2;Ank2;Ank2;Ank2	ANK2 iso2;ANK2;ANK2 iso7;ANK2 iso7;ANK2 iso3	0.0190253	1.72067	-2.24395	1.16604	Ankyrin-2	1450, 1456;1422, §1428;1422, 1428;1368, 1374;584, §590	GLVHQAICNLNITLPIY*AKESES*DQEPEEEIGMTSEK	428.5
Q8C8R3-2;Q8C8R3;Q8C8R3-4;Q8C8R3-5;Q8C8R3-3	Ank2;Ank2;Ank2;Ank2;Ank2	ANK2 iso2;ANK2;ANK2 iso7;ANK2 iso7;ANK2 iso3	0.00190184	2.72083	-4.5465	2.18476	Ankyrin-2	1450;1422;1422;1368;584	GLVHQAICNLNITLPIY*AKESESDQEPEEEIGMTSEK	428.5
Q8C8R3-2;Q8C8R3;Q8C8R3-4;Q8C8R3-5;Q8C8R3-3	Ank2;Ank2;Ank2;Ank2;Ank2	ANK2 iso2;ANK2;ANK2 iso7;ANK2 iso7;ANK2 iso3	0.0145799	1.83625	-6.63066	2.72915	Ankyrin-2	1454;§1426;1426;1372;§588	ES*ESDQEPEEEIGMTSEK	428.5
Q8C8R3-2;Q8C8R3;Q8C8R3-4;Q8C8R3-5;Q8C8R3-3	Ank2;Ank2;Ank2;Ank2;Ank2	ANK2 iso2;ANK2;ANK2 iso7;ANK2 iso7;ANK2 iso3	0.0130973	1.88282	-3.48866	1.80267	Ankyrin-2	1456;§1428;1428;1374;§590	ESES*DQEPEEEIGMTSEK	428.5
Q8C8R3-2;Q8C8R3;Q8C8R3-4;Q8C8R3-5;Q8C8R3-3	Ank2;Ank2;Ank2;Ank2;Ank2	ANK2 iso2;ANK2;ANK2 iso7;ANK2 iso7;ANK2 iso3	0.0174286	1.75874	-17.7563	4.15026	Ankyrin-2	3692, 3697;3664, §3669;3664, 3669;3610, 3615;755, 760	ESESSDHPPMVS*EEDIS*VGYSTFQDCLPK	428.5
Q8C8R3-2;Q8C8R3;Q8C8R3-4;Q8C8R3-5;Q8C8R3-3	Ank2;Ank2;Ank2;Ank2;Ank2	ANK2 iso2;ANK2;ANK2 iso7;ANK2 iso7;ANK2 iso3	0.013065	1.88389	-5.67966	2.5058	Ankyrin-2	3692;3664;3664;3610;755	ESESSDHPPMVS*EEDISVGYSTFQDCLPK	428.5
Q8C8R3-2;Q8C8R3;Q8C8R3-4;Q8C8R3-5;Q8C8R3-3	Ank2;Ank2;Ank2;Ank2;Ank2	ANK2 iso2;ANK2;ANK2 iso7;ANK2 iso7;ANK2 iso3	0.0258315	1.58785	-4.56346	2.19013	Ankyrin-2	3714;§3686;3686;3632;777	TEGDS*PAAALSPQMHQEPVQQDFSGK	428.5
Q8C8R3-2;Q8C8R3;Q8C8R3-4;Q8C8R3-5;Q8C8R3-3	Ank2;Ank2;Ank2;Ank2;Ank2	ANK2 iso2;ANK2;ANK2 iso7;ANK2 iso7;ANK2 iso3	0.0161242	1.79252	-6.2004	2.63236	Ankyrin-2	3720;§3692;3692;3638;783	TEGDSPAAALS*PQM#HQEPVQQDFSGK	428.5
Q8C8R3-2;Q8C8R3;Q8C8R3-4;Q8C8R3-5;Q8C8R3-3	Ank2;Ank2;Ank2;Ank2;Ank2	ANK2 iso2;ANK2;ANK2 iso7;ANK2 iso7;ANK2 iso3	0.0422039	1.37465	-1.9672	0.976144	Ankyrin-2	3767, 3772, 3784;§3739, §3744, §3756;3739, 3744, 3756;3685, 3690, 3702;830, 835, 847	ATAVPDSLCKT*PEDIS*TPPEGTKPCLQT*PVTSER	428.5
Q8C8R3-2;Q8C8R3;Q8C8R3-4;Q8C8R3-5;Q8C8R3-3	Ank2;Ank2;Ank2;Ank2;Ank2	ANK2 iso2;ANK2;ANK2 iso7;ANK2 iso7;ANK2 iso3	0.0293239	1.53278	-14.8645	3.8938	Ankyrin-2	3772, 3784;§3744, §3756;3744, 3756;3690, 3702;835, 847	TPEDIS*TPPEGTKPCLQT*PVTSER	428.5
Q8C8R3-2;Q8C8R3;Q8C8R3-4;Q8C8R3-5;Q8C8R3-3	Ank2;Ank2;Ank2;Ank2;Ank2	ANK2 iso2;ANK2;ANK2 iso7;ANK2 iso7;ANK2 iso3	0.0293239	1.53278	-14.8645	3.8938	Ankyrin-2	3773, 3784;§3745, §3756;3745, 3756;3691, 3702;836, 847	TPEDIST*PPEGTKPCLQT*PVTSER	428.5
Q8C8R3-2;Q8C8R3;Q8C8R3-4;Q8C8R3-5;Q8C8R3-3	Ank2;Ank2;Ank2;Ank2;Ank2	ANK2 iso2;ANK2;ANK2 iso7;ANK2 iso7;ANK2 iso3	0.0426269	1.37032	-11.3457	3.50407	Ankyrin-2	3784;§3756;3756;3702;847	TPEDISTPPEGTKPCLQT*PVTSER	428.5
Q8C8R3-2;Q8C8R3;Q8C8R3-4;Q8C8R3-5;Q8C8R3-3	Ank2;Ank2;Ank2;Ank2;Ank2	ANK2 iso2;ANK2;ANK2 iso7;ANK2 iso7;ANK2 iso3	0.0308826	1.51029	-5.67698	2.50512	Ankyrin-2	3802, 3809;§3774, §3781;3774, 3781;3720, 3727;865, 872	GSPIVQEPEEAS*EPKEESS*PRK	428.5
Q8C8R3-2;Q8C8R3;Q8C8R3-4;Q8C8R3-5;Q8C8R3-3	Ank2;Ank2;Ank2;Ank2;Ank2	ANK2 iso2;ANK2;ANK2 iso7;ANK2 iso7;ANK2 iso3	0.0037813	2.42236	-3.07996	1.62291	Ankyrin-2	3808;§3780;3780;3726;871	GSPIVQEPEEASEPKEES*SPR	428.5
Q8C8R3-2;Q8C8R3;Q8C8R3-4;Q8C8R3-5;Q8C8R3-3	Ank2;Ank2;Ank2;Ank2;Ank2	ANK2 iso2;ANK2;ANK2 iso7;ANK2 iso7;ANK2 iso3	0.00993027	2.00304	-4.47451	2.16173	Ankyrin-2	3814;§3786;3786;3732;877	KTS*LVIVESTDDQSQVFER	428.5
Q8C8R3-2;Q8C8R3;Q8C8R3-4;Q8C8R3-5;Q8C8R3-3	Ank2;Ank2;Ank2;Ank2;Ank2	ANK2 iso2;ANK2;ANK2 iso7;ANK2 iso7;ANK2 iso3	0.0441971	1.35461	-4.17375	2.06134	Ankyrin-2	3878;§3850;3850;3796;941	YVS*SDGTEKEEVTMQGMPQEPVNIEDGDNYSK	428.5
Q8C8R3-2;Q8C8R3;Q8C8R3-4;Q8C8R3-5;Q8C8R3-3	Ank2;Ank2;Ank2;Ank2;Ank2	ANK2 iso2;ANK2;ANK2 iso7;ANK2 iso7;ANK2 iso3	0.0265397	1.5761	-6.40564	2.67934	Ankyrin-2	3879;3851;3851;3797;942	RYVSS*DGTEKEEVTMQGMPQEPVNIEDGDNYSK	428.5
Q8C8R3-2;Q8C8R3;Q8C8R3-4;Q8C8R3-5;Q8C8R3-3	Ank2;Ank2;Ank2;Ank2;Ank2	ANK2 iso2;ANK2;ANK2 iso7;ANK2 iso7;ANK2 iso3	0.0441971	1.35461	-4.17375	2.06134	Ankyrin-2	3882;3854;3854;3800;945	YVSSDGT*EKEEVTMQGMPQEPVNIEDGDNYSK	428.5
Q8C8R3-2;Q8C8R3;Q8C8R3-4;Q8C8R3-5;Q8C8R3-3	Ank2;Ank2;Ank2;Ank2;Ank2	ANK2 iso2;ANK2;ANK2 iso7;ANK2 iso7;ANK2 iso3	0.0243628	1.61327	-3.51571	1.81382	Ankyrin-2	886;§890;890;836;52	ELGDDSLPSSQFLDGMNYLRYS*LEGGR	428.5
Q8C8R3-2;Q8C8R3;Q8C8R3-4;Q8C8R3-5;Q8C8R3-3	Ank2;Ank2;Ank2;Ank2;Ank2	ANK2 iso2;ANK2;ANK2 iso7;ANK2 iso7;ANK2 iso3	0.0362575	1.4406	-10.1225	3.3395	Ankyrin-2	914;§919;919;865;81	SHTLSHASYLRDS*AMIDDTVVIPSHQVSALAK	428.5
Q8C8R3-2;Q8C8R3;Q8C8R3-4;Q8C8R3-5;Q8C8R3-3	Ank2;Ank2;Ank2;Ank2;Ank2	ANK2 iso2;ANK2;ANK2 iso7;ANK2 iso7;ANK2 iso3	0.024464	1.61147	-9.07521	3.18193	Ankyrin-2	925;930;930;876;92	DSAMIDDTVVIPS*HQVSALAK	428.5
Q8C8R3-2;Q8C8R3;Q8C8R3-4;Q8C8R3-5;Q8C8R3-6;Q8C8R3-7;Q8C8R3-8	Ank2;Ank2;Ank2;Ank2;Ank2;Ank2;Ank2	ANK2 iso2;ANK2;ANK2 iso7;ANK2 iso7;ANK2 iso7;ANK2 iso7;ANK2 iso7	0.000133995	3.87291	-4.55751	2.18825	Ankyrin-2	§27, §30;§31, §34;31, 34;10, 13;43, §46;§46, §49;10, 13	SDS*NAS*FLR	428.5
Q8C8R3-2;Q8C8R3;Q8C8R3-4;Q8C8R3-5;Q8C8R3-6;Q8C8R3-7;Q8C8R3-8	Ank2;Ank2;Ank2;Ank2;Ank2;Ank2;Ank2	ANK2 iso2;ANK2;ANK2 iso7;ANK2 iso7;ANK2 iso7;ANK2 iso7;ANK2 iso7	0.0124106	1.90621	-4.84645	2.27693	Ankyrin-2	§27;§31;31;10;43;§46;10	SDS*NASFLR	428.5
Q8C8R3-2;Q8C8R3;Q8C8R3-4;Q8C8R3-5;Q8C8R3-6;Q8C8R3-7;Q8C8R3-8	Ank2;Ank2;Ank2;Ank2;Ank2;Ank2;Ank2	ANK2 iso2;ANK2;ANK2 iso7;ANK2 iso7;ANK2 iso7;ANK2 iso7;ANK2 iso7	0.0189874	1.72153	-4.85239	2.2787	Ankyrin-2	§30;§34;34;13;§46;§49;13	SDSNAS*FLR	428.5
Q6PD24	Ankrd13d	ANKRD13D	0.0450206	1.34659	-1.95211	0.965035	Ankyrin repeat domain-containing protein 13D	§552, §556	GPES*PQKT*PPSPAPPSFEEQLR	68
Q6PD24	Ankrd13d	ANKRD13D	0.0450206	1.34659	-1.95211	0.965035	Ankyrin repeat domain-containing protein 13D	§556, §559	GPESPQKT*PPS*PAPPSFEEQLR	68
Q99NH0	Ankrd17	ANKRD17	0.000910872	3.04054	-2.03502	1.02505	Ankyrin repeat domain-containing protein 17	§2041, §2043	EHYPVSSPSS*PS*PPAQPGGVSR	274
Q8BIZ1;Q8BIZ1-3	Anks1b;Anks1b	AIDA-1b;AIDA-1b iso2	0.00457339	2.33976	-2.28321	1.19106	Ankyrin repeat and sterile alpha motif domain-containing protein 1B	968, 973;138, 143	EPSGNHT*PPQLS*PSLSQSTYTTGGSLDVPHIIMQGDAR	139
A2AHL1;A2AHL1-2	Ano3;Ano3	ANO3;ANO3 iso 2	0.0360145	1.44352	-1.42846	0.51446	Anoctamin-3	§7, §10;§7, §10	VHHSGS*IQS*FK	114.5
A2AHL1;A2AHL1-2	Ano3;Ano3	ANO3;ANO3 iso 2	0.0220314	1.65696	-2.27522	1.18601	Anoctamin-3	§7;§7	VHHSGS*IQSFK	114.5
Q9DBG3;Q9DBG3-2	Ap2b1;Ap2b1	AP2B1;AP2B1 iso 2	0.0285786	1.54396	-1.90149	0.927134	AP-2 complex subunit beta	600, §605;600, §605	HLPIHHGST*DAGDS*PVGTTTTTNLEQPQVIPSQGDLLG	104.5
O54774	Ap3d1	AP3D1	0.0415979	1.38093	-1.42749	0.51348	AP-3 complex subunit delta-1	§755, §760	RHSS*LPTES*DEDIAPAQR	135
O54774	Ap3d1	AP3D1	0.0101008	1.99565	-1.61326	0.689975	AP-3 complex subunit delta-1	§760	HSSLPTES*DEDIAPAQR	135
O54774	Ap3d1	AP3D1	0.0484035	1.31512	-1.22422	0.291859	AP-3 complex subunit delta-1	§784	VDIITEEMPENALPS*DEDDKDPNDPYR	135
B2RUJ5;B2RUJ5-3	Apba1;Apba1	APBA1;APBA1 iso 3	0.0116352	1.93423	-1.30252	0.381306	Amyloid-beta A4 precursor protein-binding family A member 1	§246, §252;§246, §252	LHHYDERS*DGESDS*PEK	92.9
Q9QXJ1;Q9QXJ1-2	Apbb1;Apbb1	Fe65;Fe65 iso 2	0.0231403	1.63563	-3.23489	1.69372	Amyloid-beta A4 precursor protein-binding family B member 1	174;174	AAGEAEEDDEDEEEEEEEEDLS*SPPGLPEPLENVEVPSGPQALTDGPR	77.3
Q9QXJ1;Q9QXJ1-2	Apbb1;Apbb1	Fe65;Fe65 iso 2	0.0231403	1.63563	-3.23489	1.69372	Amyloid-beta A4 precursor protein-binding family B member 1	175;175	AAGEAEEDDEDEEEEEEEEDLSS*PPGLPEPLENVEVPSGPQALTDGPR	77.3
Q8R146;Q8R146-2	Apeh;Apeh	APEH;APEH iso 2	0.0236105	1.62689	-1.49849	0.583513	Acylamino-acid-releasing enzyme	§185;§185	ALDVS*ASDEEMARPK	81.5
Q8R146;Q8R146-2	Apeh;Apeh	APEH;APEH iso 2	0.0236105	1.62689	-1.49849	0.583513	Acylamino-acid-releasing enzyme	§187;§187	ALDVSAS*DEEMARPK	81.5
Q8K3H0	Appl1	APPL	0.0422435	1.37424	-1.38428	0.469138	DCC-interacting protein 13-alpha	§410	HES*LRPGGQSRPPTAR	79.3
Q3UGY8	Arfgef3	ARFGEF3	0.0452334	1.34454	-1.24531	0.316508	Brefeldin A-inhibited guanine nucleotide-exchange protein 3	§2093	SGSTGS*SLSVSVR	239.9
Q8C0D4	Arhgap12	ARHGAP12	0.0366061	1.43645	-1.21981	0.286655	Rho GTPase-activating protein 12	§229, §238	ATT*PPNQGRPDS*PVYANLQELK	95.3
Q6DFV3	Arhgap21	ARHGAP21	0.0363878	1.43904	-1.33376	0.415499	Rho GTPase-activating protein 21	§41	DQGEPVS*PSEDEPFSWPGPK	215.6
Q6DFV3	Arhgap21	ARHGAP21	0.0156674	1.805	-1.69871	0.764437	Rho GTPase-activating protein 21	§435, §437	RRS*TS*HDRVPQSVQIR	215.6
Q6DFV3	Arhgap21	ARHGAP21	0.0107688	1.96783	-1.55912	0.640735	Rho GTPase-activating protein 21	§453	SVS*QERLEDSVLMK	215.6
Q6DFV3	Arhgap21	ARHGAP21	0.00170411	2.7685	-2.79067	1.48061	Rho GTPase-activating protein 21	§471	SAS*QGALTSPPVSFNNHR	215.6
Q6DFV3	Arhgap21	ARHGAP21	0.00968007	2.01412	-2.66123	1.41209	Rho GTPase-activating protein 21	685	T*SPQLSENLGTSDLELPAIPR	215.6
Q69ZH9	Arhgap23	ARHGAP23	0.00379758	2.42049	-1.79396	0.843151	Rho GTPase-activating protein 23	§361, §372	S*AEALGPGALVS*PR	161.7
Q811P8	Arhgap32	ARHGAP32	0.0297502	1.52651	-1.18823	0.248817	Rho GTPase-activating protein 32	47	SSIHS*EEDDFVPELHR	229.6
Q80YF9	Arhgap33	SNX26	0.0494255	1.30605	-1.13481	0.182455	Rho GTPase-activating protein 33	§1144	HNASYGMLGQS*PPLHR	139.7
Q80YF9	Arhgap33	SNX26	0.0416248	1.38065	-1.42827	0.514268	Rho GTPase-activating protein 33	§663	SAKSEES*LSSQASGAGLQR	139.7
Q91YM2	Arhgap35	GRF-1	0.0232352	1.63385	-1.27667	0.352381	Rho GTPase-activating protein 35	§975, §985	AGS*PLCNSNLQDS*EEDVEPPSYHLFR	170.3
P59281;P59281-2	Arhgap39;Arhgap39	ARHGAP39;Arhgap39 iso 2	0.0134117	1.87252	-1.47291	0.558668	Rho GTPase-activating protein 39	504;504	KPSLCQVPSTS*STDGAGGLLGEQPLTEER	125.1
P59281;P59281-2	Arhgap39;Arhgap39	ARHGAP39;Arhgap39 iso 2	0.0134117	1.87252	-1.47291	0.558668	Rho GTPase-activating protein 39	506;506	KPSLCQVPSTSST*DGAGGLLGEQPLTEER	125.1
P97393	Arhgap5	ARHGAP5	0.0129864	1.88651	-1.8639	0.898328	Rho GTPase-activating protein 5	§1194, §1201	HRGS*EEDPLLS*PVETWK	172
Q9ES28;Q9ES28-2;Q9ES28-3;Q9ES28-5;Q9ES28-4;Q9ES28-6;Q9ES28-7;Q9ES28-8	Arhgef7;Arhgef7;Arhgef7;Arhgef7;Arhgef7;Arhgef7;Arhgef7;Arhgef7	ARHGEF7;ARHGEF7 iso2;ARHGEF7 iso3;ARHGEF7 iso2;ARHGEF7 iso2;ARHGEF7 iso2;ARHGEF7 iso2;ARHGEF7 iso2	0.0327713	1.48451	-1.29118	0.368696	Rho guanine nucleotide exchange factor 7	§228;228;228;228;176;176;176;71	EIKPSEKPVS*PK	97
P56212;P56212-2	Arpp19;Arpp19	ARPP-19;ARPP-19 iso 2	0.029409	1.53152	-1.13537	0.183168	cAMP-regulated phosphoprotein 19	§23;7	VTS*PEKAEEAK	12.3
Q9DCB4;Q9DCB4-3;Q9DCB4-4;Q9DCB4-5;Q9DCB4-9;Q9DCB4-6;Q9DCB4-7;Q9DCB4-8;Q9DCB4-1;Q9DCB4-2	Arpp21;Arpp21;Arpp21;Arpp21;Arpp21;Arpp21;Arpp21;Arpp21;Arpp21;Arpp21	ARPP-21;ARPP-21 iso4;ARPP-21 iso4;ARPP-21 iso4;ARPP-21 iso4;ARPP-21 iso4;ARPP-21 iso4;ARPP-21 iso4;ARPP-21 iso4;ARPP-21 iso4	0.0129821	1.88666	-1.64671	0.719588	cAMP-regulated phosphoprotein 21	§32;32;32;32;32;32;32;32;32;32	SES*LDEEEKLELQR	88.5
Q9QWY8;Q9QWY8-2;Q9QWY8-3;Q9QWY8-4	Asap1;Asap1;Asap1;Asap1	DDEF1;DDEF1 iso 2;DDEF1 iso 3;DDEF1 iso 4	0.0112868	1.94743	-1.84838	0.886263	Arf-GAP with SH3 domain, ANK repeat and PH domain-containing protein 1	§1062, 1068;1005, 1011;§1050, 1056;1047, 1053	QASEDS*NDLTPT*LPETPVPLPR	127.3
Q9QWY8;Q9QWY8-2;Q9QWY8-3;Q9QWY8-4	Asap1;Asap1;Asap1;Asap1	DDEF1;DDEF1 iso 2;DDEF1 iso 3;DDEF1 iso 4	0.041442	1.38256	-1.45277	0.538806	Arf-GAP with SH3 domain, ANK repeat and PH domain-containing protein 1	§1146;1089;1134;1131	GVFPVSFVHILS*D	127.3
Q7SIG6;Q7SIG6-2	Asap2;Asap2	DDEF2;DDEF2 iso 2	0.0343934	1.46352	-1.61199	0.688846	Arf-GAP with SH3 domain, ANK repeat and PH domain-containing protein 2	§704;555	LLHEDLDES*DDDVDEK	106.7
Q80Z10;Q80Z10-2;Q80Z10-3	Astn2;Astn2;Astn2	ASTN2;ASTN2 iso3;ASTN2 iso3	0.0394193	1.40429	-3.07628	1.62119	Astrotactin-2	§443;443;391	GLLKS*PVNK	149.3
Q80Z10;Q80Z10-2;Q80Z10-3	Astn2;Astn2;Astn2	ASTN2;ASTN2 iso3;ASTN2 iso3	0.017842	1.74856	-1.29678	0.374935	Astrotactin-2	257;257;257	SAS*TEATHEIHYIPSVLLGPQAR	149.3
Q80Z10;Q80Z10-2;Q80Z10-3	Astn2;Astn2;Astn2	ASTN2;ASTN2 iso3;ASTN2 iso3	0.017842	1.74856	-1.29678	0.374935	Astrotactin-2	258;258;258	SAST*EATHEIHYIPSVLLGPQAR	149.3
Q80Z10;Q80Z10-2;Q80Z10-3	Astn2;Astn2;Astn2	ASTN2;ASTN2 iso3;ASTN2 iso3	0.017842	1.74856	-1.29678	0.374935	Astrotactin-2	261;261;261	SASTEAT*HEIHYIPSVLLGPQAR	149.3
Q80XK6;Q80XK6-5	Atg2b;Atg2b	ATG2B;ATG2B iso 5	0.00828319	2.0818	-2.20715	1.14219	Autophagy-related protein 2 homolog B	§240, §255;§240, §255	SS*PVCSTAPVETEPKLS*PSWNPK	231.3
Q68FE2	Atg9a	ATG9A	0.0123556	1.90814	-1.34324	0.425718	Autophagy-related protein 9A	§14, §18	LEAS*YSDS*PPGEEDLLVHVAEGSK	63.1
Q68FE2	Atg9a	ATG9A	0.0123556	1.90814	-1.34324	0.425718	Autophagy-related protein 9A	15, §18	LEASY*SDS*PPGEEDLLVHVAEGSK	63.1
Q68FE2	Atg9a	ATG9A	0.0123556	1.90814	-1.34324	0.425718	Autophagy-related protein 9A	15, 16	LEASY*S*DSPPGEEDLLVHVAEGSK	63.1
Q68FE2	Atg9a	ATG9A	0.0123556	1.90814	-1.34324	0.425718	Autophagy-related protein 9A	16, §18	LEASYS*DS*PPGEEDLLVHVAEGSK	63.1
Q8BH66	Atl1	atlastin	0.0370852	1.4308	-1.60909	0.686248	Atlastin-1	§18	S*SDWSSEEEEPVRK	63.3
Q8BH66	Atl1	atlastin	0.0370852	1.4308	-1.60909	0.686248	Atlastin-1	§22	SSDWS*SEEEEPVRK	63.3
O35126	Atn1	DRPLA	0.0434494	1.36202	-1.12822	0.174054	Atrophin-1	§77	SEEIS*ESESEETSAPK	123.6
Q8VDN2	Atp1a1	ATP1A1	0.0118226	1.92729	-1.83447	0.87536	Sodium/potassium-transporting ATPase subunit alpha-1	§47	EVSMDDHKLS*LDELHRK	112.9
Q6PIC6	Atp1a3	ATP1A3	0.0385367	1.41413	-1.425	0.510965	Sodium/potassium-transporting ATPase subunit alpha-3	§37	EVAMTEHKMS*VEEVCR	111.6
O55143;O55143-2	Atp2a2;Atp2a2	SERCA2;SERCA2 iso 2	0.0489632	1.31013	-1.88415	0.913912	Sarcoplasmic/endoplasmic reticulum calcium ATPase 2	§661;§661	EFDELS*PSAQR	114.8
Q9R0K7	Atp2b2	ATP2B2	0.0254994	1.59347	-1.22774	0.296002	Plasma membrane calcium-transporting ATPase 2	§1117	T*SIHNFM#AHPEFR	132.5
Q6Q477;Q6Q477-2	Atp2b4;Atp2b4	PMCA4;PMCA4 iso5	0.0419529	1.37724	-1.3505	0.433496	Plasma membrane calcium-transporting ATPase 4	§1065;1065	EAGHGS*DKEDISR	133
P51863	Atp6v0d1	ATP6V0D1	0.0467324	1.33038	-1.80686	0.853485	V-type proton ATPase subunit d 1	§63	LHLQSTDYGNFLANEAS*PLTVSVIDDK	40.3
P70704;P70704-2;P70704-3	Atp8a1;Atp8a1;Atp8a1	ATP8A1;ATP8A1 iso2;ATP8A1 iso2	0.0218259	1.66103	-1.34933	0.432245	Phospholipid-transporting ATPase IA	§29;29;29	TDDVSEKTS*LADQEEVR	131.3
P70295	Aup1	AUP1	0.00511311	2.29131	-2.24044	1.16378	Ancient ubiquitous protein 1	§290	LRPQSVQSSFPSPPS*PSSDVQLTTLAHR	46.1
Q91XV3	Basp1	BASP1	0.045282	1.34407	-1.5225	0.606439	Brain acid soluble protein 1	§160	KTEAPAAAGPEAKS*DAAPAASDSKPSSAEPAPSSK	22.1
Q91XV3	Basp1	BASP1	0.0164662	1.78341	-1.58047	0.660358	Brain acid soluble protein 1	§217	APAPAAPAAAEPQAEAPAAAAS*SEQSVAVKE	22.1
Q91XV3	Basp1	BASP1	0.0164662	1.78341	-1.58047	0.660358	Brain acid soluble protein 1	§218	APAPAAPAAAEPQAEAPAAAASS*EQSVAVKE	22.1
Q91XV3	Basp1	BASP1	0.0164662	1.78341	-1.58047	0.660358	Brain acid soluble protein 1	§221	APAPAAPAAAEPQAEAPAAAASSEQS*VAVKE	22.1
Q9Z277;Q9Z277-2	Baz1b;Baz1b	WSTF;WSTF iso 2	0.0422071	1.37461	-1.20639	0.270699	Tyrosine-protein kinase BAZ1B	§1464;1166	LADDEGDS*DSESVGQSR	170.5
Q61361	Bcan	BCAN	0.0135033	1.86956	-1.90222	0.927681	Brevican core protein	406	GAIYSIPIS*EDGGGGSSTPEDPAEAPR	95.8
Q61361	Bcan	BCAN	0.0135033	1.86956	-1.90222	0.927681	Brevican core protein	413	GAIYSIPISEDGGGGS*STPEDPAEAPR	95.8
Q61361	Bcan	BCAN	0.0135033	1.86956	-1.90222	0.927681	Brevican core protein	414	GAIYSIPISEDGGGGSS*TPEDPAEAPR	95.8
Q8CCN5	Bcas3	BCAS3	0.04782	1.32039	-1.14993	0.201541	Breast carcinoma-amplified sequence 3 homolog	§886	EGS*IETLSNSSGSTSGSIPR	101
O55028	Bckdk	BCKDK	0.0359924	1.44379	-1.22534	0.293178	[3-methyl-2-oxobutanoate dehydrogenase [lipoamide]] kinase, mitochondrial	§31	S*TSATDTHHVELAR	46.6
Q9QYE3;Q9QYE3-1;Q9QYE3-1;Q9QYE3-1	Bcl11a;Bcl11a;Bcl11a;Bcl11a	Bcl-11A;Bcl-11A iso13;Bcl-11A iso13;Bcl-11A iso13	0.00205014	2.68822	-1.14841	0.199644	B-cell lymphoma/leukemia 11A	§630;344;344;207	LLLGSPSSLS*PFSK	83.8
Q68EF6	Begain	BEGAIN	0.000735007	3.13371	-1.47625	0.561942	Brain-enriched guanylate kinase-associated protein	§357	AASTLGS*PLEAQVAPGFAR	65.3
Q68EF6	Begain	BEGAIN	0.0445211	1.35143	-1.08784	0.121465	Brain-enriched guanylate kinase-associated protein	§463	YYGGGGGGGAAGGGS*PGDKAEGR	65.3
Q68EF6	Begain	BEGAIN	0.0225054	1.64771	-1.63113	0.70587	Brain-enriched guanylate kinase-associated protein	§483	ADS*FSEGDDLSQGHLAEPCFLR	65.3
Q68EF6	Begain	BEGAIN	0.030069	1.52188	-1.17839	0.236819	Brain-enriched guanylate kinase-associated protein	§483, §485	ADS*FS*EGDDLSQGHLAEPCFLR	65.3
O35607	Bmpr2	BMPR2	0.00589719	2.22935	-1.86279	0.897462	Bone morphogenetic protein receptor type-2	§515	SVS*PTVNPMSTAMQNER	114.9
O55003	Bnip3	BNIP3	0.0239558	1.62059	-1.41732	0.503167	BCL2/adenovirus E1B 19 kDa protein-interacting protein 3	§66	SQT*PQDTNRAEIDSHSFGEK	21
Q5RJI5	Brsk1	BRSK1	0.0426831	1.36974	-1.95668	0.968409	Serine/threonine-protein kinase BRSK1	§443, 446	SVSGASTGLSSS*PLS*SPR	85.1
Q5RJI5	Brsk1	BRSK1	0.0426831	1.36974	-1.95668	0.968409	Serine/threonine-protein kinase BRSK1	§443, 447	SVSGASTGLSSS*PLSS*PR	85.1
P18572;P18572-2	Bsg;Bsg	BSG;BSG iso 2	0.00374476	2.42658	-1.8577	0.89352	Basigin	§372;256	RKPDQTLDEDDPGAAPLKGS*GTHMNDK	42.4
O88737;O88737-2	Bsn;Bsn	BSN;BSN iso 2	0.0271762	1.56581	-1.5249	0.608718	Protein bassoon	§1481, §1486;§1481, §1486	GYSYFTGS*SPPLS*PSTPSESPTFSPGK	418.6
O88737;O88737-2	Bsn;Bsn	BSN;BSN iso 2	0.0271762	1.56581	-1.5249	0.608718	Protein bassoon	§1482, §1486;§1482, §1486	GYSYFTGSS*PPLS*PSTPSESPTFSPGK	418.6
O88737;O88737-2	Bsn;Bsn	BSN;BSN iso 2	0.0282279	1.54932	-1.62458	0.700069	Protein bassoon	§2651;§2651	HSDSGSDS*KHDATASSSTTAAATAR	418.6
O88737;O88737-2	Bsn;Bsn	BSN;BSN iso 2	0.00421231	2.37548	-1.43432	0.520363	Protein bassoon	§2805, §2808;§2805, §2808	SPQVLYS*PVS*PLSPHR	418.6
O88737;O88737-2	Bsn;Bsn	BSN;BSN iso 2	0.0492272	1.30779	-1.48121	0.566777	Protein bassoon	3543;3484	PAGGALPPGDTCPQFCSS*HSMPDVQEHVK	418.6
O88737;O88737-2	Bsn;Bsn	BSN;BSN iso 2	0.0492272	1.30779	-1.48121	0.566777	Protein bassoon	3545;3486	PAGGALPPGDTCPQFCSSHS*MPDVQEHVK	418.6
Q8R149;Q8R149-2	Bud13;Bud13	BUD13;BUD13 iso 2	0.0377014	1.42364	-1.09025	0.124662	BUD13 homolog	§263;§263	RGHHGSLGTS*SPR	72.1
Q8R149;Q8R149-2	Bud13;Bud13	BUD13;BUD13 iso 2	0.0377014	1.42364	-1.09025	0.124662	BUD13 homolog	§264;§264	RGHHGSLGTSS*PR	72.1
Q7TPS5-2	C2cd5	CDP138 iso2	0.000251448	3.59955	-1.40082	0.486268	C2 domain-containing protein 5	284	STHNS*PIHTATGSR	108.8
Q7TPS5;Q7TPS5-2;Q7TPS5-3	C2cd5;C2cd5;C2cd5	CDP138;CDP138 iso2;C2cd5 iso 3	0.0326589	1.486	-1.24787	0.319462	C2 domain-containing protein 5	§643;634;445	ELYEITPPEVSEEMIGS*PIPEPR	111.6
Q7TPS5;Q7TPS5-2;Q7TPS5-3	C2cd5;C2cd5;C2cd5	CDP138;CDP138 iso2;C2cd5 iso 3	0.00995176	2.0021	-2.21172	1.14517	C2 domain-containing protein 5	§659, §662;650, 653;461, 464	SQS*ESS*DEVTELDLSHGKK	111.6
Q9ESJ1	Cables1	CABLES1	0.0323993	1.48946	-1.4811	0.566673	CDK5 and ABL1 enzyme substrate 1	§251	S*SLETLEDIEENAPLRR	61.4
Q9ESJ1	Cables1	CABLES1	0.0323993	1.48946	-1.4811	0.566673	CDK5 and ABL1 enzyme substrate 1	§252	SS*LETLEDIEENAPLRR	61.4
P97445	Cacna1a	CACNA1A	0.0109488	1.96063	-1.53647	0.619624	Voltage-dependent P/Q-type calcium channel subunit alpha-1A	§411	AEEVILAEDET*DVEQRHPFDGALR	267.5
P97445	Cacna1a	CACNA1A	0.0219956	1.65766	-1.46387	0.549787	Voltage-dependent P/Q-type calcium channel subunit alpha-1A	§453	SKTDLLNPEEAEDQLADIASVGS*PFAR	267.5
Q01815;Q01815-2;Q01815-3	Cacna1c;Cacna1c;Cacna1c	CACNA1C;CACNA1C iso5;CACNA1C iso5	0.0136135	1.86603	-1.12911	0.175181	Voltage-dependent L-type calcium channel subunit alpha-1C	§1670;1659;1400	AIS*GDLTAEEELDK	240
Q61290	Cacna1e	CACNA1E	0.00765667	2.11596	-3.14268	1.652	Voltage-dependent R-type calcium channel subunit alpha-1E	§15, §20	FGEAVVVGRPGS*GDGDS*DQSR	257.1
Q61290	Cacna1e	CACNA1E	0.00899473	2.04601	-1.11287	0.154283	Voltage-dependent R-type calcium channel subunit alpha-1E	447, 450	AS*IKS*TKVDGASYFR	257.1
Q61290	Cacna1e	CACNA1E	0.00899473	2.04601	-1.11287	0.154283	Voltage-dependent R-type calcium channel subunit alpha-1E	447, 451	AS*IKST*KVDGASYFR	257.1
Q80TJ1;Q80TJ1-2;Q80TJ1-4	Cadps;Cadps;Cadps	CADPS;CADPS iso 2;CADPS iso 4	0.00922199	2.03518	-1.56544	0.646571	Calcium-dependent secretion activator 1	§1347;1353;§1343	LTVEEATASVSEGGGLQGISMKDS*DEEDEEDD	153
Q80TJ1;Q80TJ1-2;Q80TJ1-4	Cadps;Cadps;Cadps	CADPS;CADPS iso 2;CADPS iso 4	0.0251518	1.59943	-2.21441	1.14692	Calcium-dependent secretion activator 1	§486;§486;§486	VILHPTPNS*PK	153
Q80TJ1;Q80TJ1-2;Q80TJ1-4	Cadps;Cadps;Cadps	CADPS;CADPS iso 2;CADPS iso 4	0.0480327	1.31846	-1.39349	0.478701	Calcium-dependent secretion activator 1	§89, §96;§89, §96;§89, §96	AGGGRPSS*PSPSVVS*EK	153
Q80TJ1;Q80TJ1-2;Q80TJ1-4;Q8BYR5;Q8BYR5-2;Q8BYR5-3;Q8BYR5-4;Q8BYR5-5;Q8BYR5-6	Cadps;Cadps;Cadps;Cadps2;Cadps2;Cadps2;Cadps2;Cadps2;Cadps2	CADPS;CADPS iso 2;CADPS iso 4;CADPS2;CADPS2 iso2;CADPS2 iso2;CADPS2 iso2;CADPS2 iso2;CADPS2 iso2	0.0225301	1.64724	-3.00318	1.58649	Calcium-dependent secretion activator 1	§219;§219;§219;§190;190;161;190;190;190	VRS*LPEIDGLSK	153
Q8BYR5;Q8BYR5-2;Q8BYR5-4;Q8BYR5-5;Q8BYR5-6;Q8BYR5-7	Cadps2;Cadps2;Cadps2;Cadps2;Cadps2;Cadps2	CADPS2;CADPS2 iso2;CADPS2 iso2;CADPS2 iso2;CADPS2 iso2;CADPS2 iso2	0.0313353	1.50397	-1.45331	0.539339	Calcium-dependent secretion activator 2	§61;61;61;61;61;61	SGGGSGGGAARPVS*PSPSVLSEGR	147.7
P0DP26;P0DP27;P0DP28	Calm1;Calm2;Calm3	Calmodulin;Calmodulin;Calmodulin	0.0211205	1.67529	-1.24067	0.311115	Calmodulin-1	§102;§102;§102	DGNGYIS*AAELR	16.8
P11798-2	Camk2a	CAMK2A iso2	0.00392906	2.40571	-1.84531	0.88386	Calcium/calmodulin-dependent protein kinase type II subunit alpha	§53	SSSSVQLMESS*ESTNTTIEDEDTK	22.6
P11798-2	Camk2a	CAMK2A iso2	0.00392906	2.40571	-1.84531	0.88386	Calcium/calmodulin-dependent protein kinase type II subunit alpha	§55	SSSSVQLMESSES*TNTTIEDEDTK	22.6
P11798-2	Camk2a	CAMK2A iso2	0.00392906	2.40571	-1.84531	0.88386	Calcium/calmodulin-dependent protein kinase type II subunit alpha	52	SSSSVQLMES*SESTNTTIEDEDTK	22.6
P11798-2	Camk2a	CAMK2A iso2	0.00392906	2.40571	-1.84531	0.88386	Calcium/calmodulin-dependent protein kinase type II subunit alpha	56	SSSSVQLMESSEST*NTTIEDEDTK	22.6
P11798;P28652;Q6PHZ2;Q923T9;Q6PHZ2-2;Q6PHZ2-4;Q6PHZ2-5;Q923T9-2;Q923T9-3	Camk2a;Camk2b;Camk2d;Camk2g;Camk2d;Camk2d;Camk2d;Camk2g;Camk2g	CAMK2A;CAMK2B;CAMK2D;CAMK2G;CAMK2B iso3;CAMK2B iso3;CAMK2D iso5;CAMK2G iso3;CAMK2G iso3	0.0130726	1.88364	-2.78565	1.47801	Calcium/calmodulin-dependent protein kinase type II subunit alpha	§234;§235;§235;§235;235;235;235;235;235	AGAYDFPS*PEWDTVTPEAK	54.1
Q8C078;Q8C078-2;Q8C078-5	Camkk2;Camkk2;Camkk2	CAMKK2;CAMKK2 iso2;CAMKK2 iso2	0.0207909	1.68213	-1.13313	0.180308	Calcium/calmodulin-dependent protein kinase kinase 2	§511;§511;§511	SLS*APGNLLTK	64.6
Q3UHL1	Camkv	VACAMKL	0.0311567	1.50645	-1.24291	0.313719	CaM kinase-like vesicle-associated protein	§438, §441, §449	SAT*PAT*DGRATPAT*EESTVPATQSSALPAAK	54.8
Q3UHL1	Camkv	VACAMKL	0.0240233	1.61937	-1.54563	0.628192	CaM kinase-like vesicle-associated protein	§449	ATPAT*EESTVPATQSSALPAAK	54.8
Q80VC9-1;Q80VC9-1;Q80VC9-1;Q80VC9-1;Q80VC9-1;Q80VC9-1;Q80VC9-1;Q80VC9-1	Camsap3;Camsap3;Camsap3;Camsap3;Camsap3;Camsap3;Camsap3;Camsap3	CAMSAP3 iso5;CAMSAP3 iso5;CAMSAP3 iso5;CAMSAP3 iso5;CAMSAP3 iso5;CAMSAP3 iso5;CAMSAP3 iso5;CAMSAP3 iso5	0.0202016	1.69461	-1.79237	0.841871	Calmodulin-regulated spectrin-associated protein 3	§335;351;346;362;§335;346;351;362	DLPDGHVAVS*PR	135.2
Q80VC9;Q80VC9-2;Q80VC9-3;Q80VC9-4;Q80VC9-5;Q80VC9-1;Q80VC9-1;Q80VC9-1;Q80VC9-1	Camsap3;Camsap3;Camsap3;Camsap3;Camsap3;Camsap3;Camsap3;Camsap3;Camsap3	CAMSAP3;CAMSAP3 iso5;CAMSAP3 iso5;CAMSAP3 iso5;CAMSAP3 iso5;CAMSAP3 iso5;CAMSAP3 iso5;CAMSAP3 iso5;CAMSAP3 iso5	0.0363824	1.43911	-1.92985	0.948489	Calmodulin-regulated spectrin-associated protein 3	§586;586;597;602;613;587;603;598;614	AEAESGLGS*PTSTPVAPEALSSEMSELGAR	135.1
Q80VC9;Q80VC9-2;Q80VC9-3;Q80VC9-4;Q80VC9-5;Q80VC9-1;Q80VC9-1;Q80VC9-1;Q80VC9-1	Camsap3;Camsap3;Camsap3;Camsap3;Camsap3;Camsap3;Camsap3;Camsap3;Camsap3	CAMSAP3;CAMSAP3 iso5;CAMSAP3 iso5;CAMSAP3 iso5;CAMSAP3 iso5;CAMSAP3 iso5;CAMSAP3 iso5;CAMSAP3 iso5;CAMSAP3 iso5	0.0434777	1.36173	-1.87862	0.909676	Calmodulin-regulated spectrin-associated protein 3	545;545;556;561;572;546;562;557;573	SSPCSTGEILKPPPPS*EGSPK	135.1
Q80VC9;Q80VC9-2;Q80VC9-3;Q80VC9-4;Q80VC9-5;Q80VC9-1;Q80VC9-1;Q80VC9-1;Q80VC9-1	Camsap3;Camsap3;Camsap3;Camsap3;Camsap3;Camsap3;Camsap3;Camsap3;Camsap3	CAMSAP3;CAMSAP3 iso5;CAMSAP3 iso5;CAMSAP3 iso5;CAMSAP3 iso5;CAMSAP3 iso5;CAMSAP3 iso5;CAMSAP3 iso5;CAMSAP3 iso5	0.0434777	1.36173	-1.87862	0.909676	Calmodulin-regulated spectrin-associated protein 3	548;548;559;564;575;549;565;560;576	SSPCSTGEILKPPPPSEGS*PK	135.1
Q80VC9;Q80VC9-2;Q80VC9-3;Q80VC9-4;Q80VC9-5;Q80VC9-1;Q80VC9-1;Q80VC9-1;Q80VC9-1	Camsap3;Camsap3;Camsap3;Camsap3;Camsap3;Camsap3;Camsap3;Camsap3;Camsap3	CAMSAP3;CAMSAP3 iso5;CAMSAP3 iso5;CAMSAP3 iso5;CAMSAP3 iso5;CAMSAP3 iso5;CAMSAP3 iso5;CAMSAP3 iso5;CAMSAP3 iso5	0.0110604	1.95623	-1.348	0.430823	Calmodulin-regulated spectrin-associated protein 3	554;554;565;570;581;555;571;566;582	AVAS*SPAANNSEVK	135.1
P35564	Canx	Calnexin	0.00122005	2.91362	-1.20085	0.264054	Calnexin	§582	AEEDEILNRS*PR	67.2
Q9CR86	Carhsp1	CARHSP1	0.0199914	1.69916	-2.27794	1.18773	Calcium-regulated heat stable protein 1	§31	DRS*PSPLR	16.1
Q3V3V9-2	Carmil2	RLTPR iso2	0.0333717	1.47662	-2.00683	1.00491	Capping protein, Arp2/3 and myosin-I linker protein 2	323	GSPS*PAAPGPPAGPLPR	79.7
Q3V3V9-2;Q3V3V9	Carmil2;Carmil2	RLTPR iso2;RLTPR	0.023592	1.62723	-2.49892	1.3213	Capping protein, Arp2/3 and myosin-I linker protein 2	§719;1277	LEAPPSPSLGSGLGSKPLPPYPTEPSS*PER	79.7
O70589-3	Cask	CASK iso3	0.0470305	1.32762	-1.14316	0.193023	Peripheral plasma membrane protein CASK	§570, §571	TQSS*S*CEDLPSTTQPK	102
O70589-4	Cask	CASK iso3	0.00456598	2.34047	-1.57085	0.651543	Peripheral plasma membrane protein CASK	576, 579	TQSSSCERDS*PST*SRQSPANGHSSTNNSVSIYVR	103.1
Q6P9K8;Q6P9K8-2;Q6P9K8-3	Caskin1;Caskin1;Caskin1	CASKIN1;CASKIN1 iso 2;CASKIN1 iso 3	0.00521459	2.28278	-1.62949	0.704423	Caskin-1	§1259;1188;§1259	KVPLPGPGS*PEVK	150.4
Q63918	Cavin2	SDPR	0.0245121	1.61062	-1.95254	0.965355	Caveolae-associated protein 2	§293	SSPFKVS*PLSFGR	46.7
Q8VDP4	Ccar2	DBC-1	0.0166018	1.77985	-2.03744	1.02676	Cell cycle and apoptosis regulator protein 2	§568	VVS*PPEPEKEEAAKEDAVKEEEAVKEEAVK	102.9
Q8VDP4	Ccar2	DBC-1	0.0148193	1.82917	-1.24958	0.321448	Cell cycle and apoptosis regulator protein 2	§677	SVAS*NQSEMEYSSLQDMPK	102.9
D3YZP9	Ccdc6	CCDC6	0.00228164	2.64175	-1.07994	0.110958	Coiled-coil domain-containing protein 6	§45	SGGIVIS*PFRLEELTNR	52.9
Q8BGU5;Q8BGU5-2	Ccny;Ccny	CBCP1;CBCP1 iso 2	0.0465932	1.33168	-1.5252	0.608996	Cyclin-Y	§21;§21	NAHS*RLESYRPDTDLSR	39.4
Q8BGU5;Q8BGU5-2	Ccny;Ccny	CBCP1;CBCP1 iso 2	0.0396118	1.40218	-1.60782	0.685104	Cyclin-Y	§326;301	RSAS*ADNLILPR	39.4
Q8C0C4;Q8C0C4-2;Q8C0C4-3	Ccser1;Ccser1;Ccser1	FAM190A;Ccser1 iso 2;Ccser1 iso 3	0.00501551	2.29968	-1.74194	0.800694	Serine-rich coiled-coil domain-containing protein 1	§375;375;375	GES*PLAHAGEPALR	98.2
A2A6Q5;A2A6Q5-2;A2A6Q5-3	Cdc27;Cdc27;Cdc27	CDC27;CDC27 iso2;CDC27 iso2	0.0427731	1.36883	-2.02518	1.01805	Cell division cycle protein 27 homolog	§365;371;371	EVTPVLVAQTQSSGPQTSTTPQVLS*PTITSPPNALPR	91.8
Q3UMM4	Cdk10	CDK10	0.045944	1.33777	-1.04235	0.0598343	Cyclin-dependent kinase 10	§196	AYGVPVKPMT*PK	40.9
O35495;O35495-2;O35495-3	Cdk14;Cdk14;Cdk14	CDK14;CDK14 iso 2;CDK14 iso 3	0.0248157	1.60527	-1.38987	0.474955	Cyclin-dependent kinase 14	§119;73;§119	RHS*SPSSPTSPK	53
Q04899	Cdk18	CDK18	0.00372582	2.42878	-4.97421	2.31447	Cyclin-dependent kinase 18	§75	RLS*LPMDIR	51.8
Q3UTQ8	Cdkl5	CDKL5	0.0492184	1.30787	-2.02264	1.01624	Cyclin-dependent kinase-like 5	§306	LLDRS*PSR	105.4
Q99L43	Cds2	CDS2	0.0443086	1.35351	-2.33067	1.22074	Phosphatidate cytidylyltransferase 2	§36	LDGETASDSES*RAETAPLPTSVDDTPEVLNR	51.3
Q6A065	Cep170	CEP170	0.024826	1.60509	-1.32834	0.409622	Centrosomal protein of 170 kDa	§494	DNDDDQS*DKGTYTIELENPNSEEVEAR	174.9
Q6A065	Cep170	CEP170	0.024826	1.60509	-1.32834	0.409622	Centrosomal protein of 170 kDa	§498	DNDDDQSDKGT*YTIELENPNSEEVEAR	174.9
Q80U49	Cep170b	CEP170B	0.0264718	1.57722	-1.05427	0.0762471	Centrosomal protein of 170 kDa protein B	§1032	GHGSRGS*LDWPEEER	170.7
Q80U49	Cep170b	CEP170B	0.0190299	1.72056	-1.20288	0.266493	Centrosomal protein of 170 kDa protein B	§534, §541	GAS*PVTPSTT*PPPPTDPQLTK	170.7
Q80U49;Q80U49-2	Cep170b;Cep170b	CEP170B;Cep170b iso 2	0.0221335	1.65495	-1.2291	0.297599	Centrosomal protein of 170 kDa protein B	§1289;373	SQGPRDT*DDDEEEPDPYGFIVQTAEIAEIAR	170.7
Q9D1L0	Chchd2	CHCHD2	0.0262236	1.58131	-1.22508	0.292874	Coiled-coil-helix-coiled-coil-helix domain-containing protein 2	§45	RAPAAQPPAAAAPSAVGS*PAAAPR	15.7
Q09XV5	Chd8	CHD-8	0.0441155	1.35541	-1.2791	0.355132	Chromodomain-helicase-DNA-binding protein 8	1511	DLIS*PAENGKTK	290.7
P16014	Chgb	CHGB	0.0239828	1.6201	-1.24663	0.318036	Secretogranin-1	§147	EGVDDQESLRPSNQQAS*K	77.9
Q9CQ10	Chmp3	VPS24	0.0205171	1.68788	-2.16861	1.11677	Charged multivesicular body protein 3	§200	VTDALPEPEPAGAMAAS*EEGEEEEDEEDLEAMQSR	25.2
Q9D1P4	Chordc1	CHORDC1	0.0222677	1.65232	-1.43486	0.520913	Cysteine and histidine-rich domain-containing protein 1	§139	LSSGS*EEDKKEEDSDEIK	37.3
P49025;P49025-3;P49025-4;P49025-5	Cit;Cit;Cit;Cit	CRIK;CRIK iso 3;CRIK iso 4;CRIK iso 5	0.0303969	1.51717	-1.082	0.113699	Citron Rho-interacting kinase	681;223;681;681	LHNREDS*SEGIK	235.2
P49025;P49025-3;P49025-4;P49025-5	Cit;Cit;Cit;Cit	CRIK;CRIK iso 3;CRIK iso 4;CRIK iso 5	0.0303969	1.51717	-1.082	0.113699	Citron Rho-interacting kinase	682;224;682;682	LHNREDSS*EGIK	235.2
Q8BMK4	Ckap4	CKAP4	0.00950443	2.02207	-1.33888	0.421027	Cytoskeleton-associated protein 4	§367	VGAHGS*EEGAVFK	63.7
Q04447	Ckb	CKB	0.0250266	1.6016	-1.37755	0.462108	Creatine kinase B-type	§35	VLT*PELYAELR	42.7
Q80TV8;Q80TV8-2	Clasp1;Clasp1	CLASP1;CLASP1 iso3	0.0102018	1.99132	-1.47256	0.558324	CLIP-associating protein 1	§1193;1183	FSFRS*QEDLNEPIK	169.1
Q8BRT1	Clasp2	CLASP2	0.0296282	1.5283	-1.65684	0.72843	CLIP-associating protein 2	§461, §465	MVSQS*QPGS*R	140.7
Q8CFC7;Q8CFC7-2;Q8CFC7-3	Clasrp;Clasrp;Clasrp	SFRS16;Clasrp iso 2;Clasrp iso 3	0.0239555	1.6206	-1.18581	0.245872	CLK4-associating serine/arginine rich protein	§541;541;541	LTRPAAS*PAVGEK	76.8
Q922J3;Q922J3-2	Clip1;Clip1	Restin;Restin iso 2	0.00864049	2.06346	-1.45425	0.540272	CAP-Gly domain-containing linker protein 1	§309;§309	S*PSASSLSSMSSVASSVSSKPSR	155.7
Q922J3;Q922J3-2	Clip1;Clip1	Restin;Restin iso 2	0.00864049	2.06346	-1.45425	0.540272	CAP-Gly domain-containing linker protein 1	§311;§311	SPS*ASSLSSMSSVASSVSSKPSR	155.7
Q8BG92	Clvs2	RLBP1L2	0.0137904	1.86042	-3.40531	1.76779	Clavesin-2	274	TLLDHEYDDDS*EYNVDSYNMPVK	37.9
Q8BG92	Clvs2	RLBP1L2	0.0137904	1.86042	-3.40531	1.76779	Clavesin-2	276	TLLDHEYDDDSEY*NVDSYNMPVK	37.9
Q0GA42	Cnnm1	CNNM1	0.0352802	1.45247	-1.31441	0.394419	Metal transporter CNNM1	§824	GTPQT*PKDDPVLTLLSNR	103.9
Q0GA42	Cnnm1	CNNM1	0.00224614	2.64856	-1.21739	0.283796	Metal transporter CNNM1	§850	SDGLRS*PGEVVYLR	103.9
Q3TWN3	Cnnm2	CNNM2	0.0265104	1.57658	-1.50687	0.591558	Metal transporter CNNM2	§749	TEVLAAGSPGENKS*PPRPCGLNHSDSLSR	96.6
P47746	Cnr1	CNR1	0.027677	1.55788	-1.50792	0.592559	Cannabinoid receptor 1	§314, §317	GT*QKS*IIIHTSEDGK	52.8
O89001	Cpd	CPD	0.0266333	1.57458	-1.7544	0.810977	Carboxypeptidase D	452, 478	EGPAT*EMDFSLRPTVM#SVM#PGSTEAVTTPGT*VAVPNIPP	152.3
Q7TN98;Q7TN98-2;Q7TN98-3;Q7TN98-4;Q7TN98-5	Cpeb4;Cpeb4;Cpeb4;Cpeb4;Cpeb4	CPEB4;CPEB4 iso 2;CPEB4 iso 3;CPEB4 iso 4;CPEB4 iso 5	0.0376805	1.42388	-1.44414	0.530215	Cytoplasmic polyadenylation element-binding protein 4	§332;§332;§332;§332;§332	GLNGGITPLNSIS*PLKK	80.1
P35347;Q60748;Q60748-2	Crhr1;Crhr2;Crhr2	CRF-R1;CRHR2;CRHR2 iso 2	0.0460086	1.33716	-1.92051	0.94149	Corticotropin-releasing factor receptor 1	§396, 400;§392, 396;412, 416	AMS*IPTS*PTR	47.7
P97427	Crmp1	CRMP-1	0.0435395	1.36112	-2.04435	1.03164	Dihydropyrimidinase-related protein 1	§518, §521	HAAPAPS*AKS*SPSK	62.1
P97427	Crmp1	CRMP-1	0.0435395	1.36112	-2.04435	1.03164	Dihydropyrimidinase-related protein 1	§521, §522	HAAPAPSAKS*S*PSK	62.1
P97427	Crmp1	CRMP-1	0.0395388	1.40298	-2.13367	1.09333	Dihydropyrimidinase-related protein 1	§8	S*IPHITSDR	62.1
Q8BK63	Csnk1a1	CK1A	0.0227657	1.64272	-1.46237	0.548305	Casein kinase I isoform alpha	321	AAQQAASSSGQGQQAQT*PTGK	38.9
Q71M36-2;Q71M36-3	Cspg5;Cspg5	CSPG5 iso2;CSPG5	0.0354321	1.4506	-1.41956	0.505447	Chondroitin sulfate proteoglycan 5	§475, §477;394, 396	TPSELHNDNFS*LS*TIAEGSHPNDDPSAPHK	57.3
Q71M36;Q71M36-4	Cspg5;Cspg5	CSPG5;CSPG5 iso 4	0.0319113	1.49606	-1.06089	0.0852817	Chondroitin sulfate proteoglycan 5	§475;§475	TPSELHNDNFS*LSTIAEGSHPNVR	60.4
Q8BIQ5;Q8BIQ5-2	Cstf2;Cstf2	CSTF2;CSTF2 iso3	0.0426344	1.37024	-1.5711	0.651779	Cleavage stimulation factor subunit 2	§120;120	SLGTGAPVIESPYGESIS*PEDAPESISK	61.3
P26231;Q61301;Q61301-2;Q61301-3	Ctnna1;Ctnna2;Ctnna2;Ctnna2	CTNNA1;CTNNA2;CTNNA2 iso3;CTNNA2 iso3	0.0318155	1.49736	-1.84405	0.882876	Catenin alpha-1	§652, §654, §658;§651, §653, §657;651, 653, 657;664, 666, 670	S*RT*SVQT*EDDQLIAGQSAR	100
P26231;Q61301;Q61301-2;Q61301-3	Ctnna1;Ctnna2;Ctnna2;Ctnna2	CTNNA1;CTNNA2;CTNNA2 iso3;CTNNA2 iso3	0.0318155	1.49736	-1.84405	0.882876	Catenin alpha-1	§652, §655, §658;§651, §654, §657;651, 654, 657;664, 667, 670	S*RTS*VQT*EDDQLIAGQSAR	100
P26231;Q61301;Q61301-2;Q61301-3	Ctnna1;Ctnna2;Ctnna2;Ctnna2	CTNNA1;CTNNA2;CTNNA2 iso3;CTNNA2 iso3	0.0318155	1.49736	-1.84405	0.882876	Catenin alpha-1	§654, §655, §658;§653, §654, §657;653, 654, 657;666, 667, 670	SRT*S*VQT*EDDQLIAGQSAR	100
P26231;Q61301;Q61301-2;Q61301-3	Ctnna1;Ctnna2;Ctnna2;Ctnna2	CTNNA1;CTNNA2;CTNNA2 iso3;CTNNA2 iso3	0.023408	1.63064	-1.70214	0.767354	Catenin alpha-1	§654, §658;§653, §657;653, 657;666, 670	SRT*SVQT*EDDQLIAGQSAR	100
P26231;Q61301;Q61301-2;Q61301-3	Ctnna1;Ctnna2;Ctnna2;Ctnna2	CTNNA1;CTNNA2;CTNNA2 iso3;CTNNA2 iso3	0.0376328	1.42443	-1.43581	0.521866	Catenin alpha-1	§654;§653;653;666	SRT*SVQTEDDQLIAGQSAR	100
Q61301;Q61301-2;Q61301-3	Ctnna2;Ctnna2;Ctnna2	CTNNA2;CTNNA2 iso3;CTNNA2 iso3	0.0240724	1.61848	-2.21865	1.14968	Catenin alpha-2	§632, §640;632, 640;645, 653	AVLMIRT*PEELEDDS*DFEQEDYDVR	105.2
Q61301;Q61301-2;Q61301-3	Ctnna2;Ctnna2;Ctnna2	CTNNA2;CTNNA2 iso3;CTNNA2 iso3	0.00980376	2.00861	-2.14116	1.09839	Catenin alpha-2	§939;891;904	HIS*PVQALSEFK	105.2
Q9JJN6	Ctnnbip1	CTNNBIP1	0.00875663	2.05766	-1.66029	0.731437	Beta-catenin-interacting protein 1	10	EGAPGKS*PEEMYIQQK	9.2
P30999;P30999-2;P30999-3	Ctnnd1;Ctnnd1;Ctnnd1	CTNND1;CTNND1 iso3;CTNND1 iso3	0.0449759	1.34702	-1.12025	0.163825	Catenin delta-1	§862;856;862	SQSS*HSYDDSTLPLIDR	104.9
P30999;P30999-2;P30999-3	Ctnnd1;Ctnnd1;Ctnnd1	CTNND1;CTNND1 iso3;CTNND1 iso3	0.0449759	1.34702	-1.12025	0.163825	Catenin delta-1	§864;858;864	SQSSHS*YDDSTLPLIDR	104.9
O35927;O35927-2	Ctnnd2;Ctnnd2	CTNND2;CTNND2 iso 2	0.0116695	1.93295	-1.29944	0.377896	Catenin delta-2	§1087;1062	TPSISPVRVS*PNNR	134.9
O35927;O35927-2	Ctnnd2;Ctnnd2	CTNND2;CTNND2 iso 2	0.0163749	1.78582	-1.66471	0.735271	Catenin delta-2	§312;§312	SYSTSS*PINIVVSSAGLSPIR	134.9
O35927;O35927-2	Ctnnd2;Ctnnd2	CTNND2;CTNND2 iso 2	0.0420495	1.37624	-1.3399	0.42213	Catenin delta-2	§329;§329	VT*SPPTVQSTISSSPIHQLSSTIGTYATLSPTK	134.9
O35927;O35927-2	Ctnnd2;Ctnnd2	CTNND2;CTNND2 iso 2	0.0420495	1.37624	-1.3399	0.42213	Catenin delta-2	§340;§340	VTSPPTVQSTISS*SPIHQLSSTIGTYATLSPTK	134.9
O35927;O35927-2	Ctnnd2;Ctnnd2	CTNND2;CTNND2 iso 2	0.0163749	1.78582	-1.66471	0.735271	Catenin delta-2	311;311	SYSTS*SPINIVVSSAGLSPIR	134.9
O35927;O35927-2	Ctnnd2;Ctnnd2	CTNND2;CTNND2 iso 2	0.0420495	1.37624	-1.3399	0.42213	Catenin delta-2	330;330	VTS*PPTVQSTISSSPIHQLSSTIGTYATLSPTK	134.9
O35927;O35927-2	Ctnnd2;Ctnnd2	CTNND2;CTNND2 iso 2	0.0420495	1.37624	-1.3399	0.42213	Catenin delta-2	341;341	VTSPPTVQSTISSS*PIHQLSSTIGTYATLSPTK	134.9
O35927;O35927-2	Ctnnd2;Ctnnd2	CTNND2;CTNND2 iso 2	0.0316844	1.49915	-1.66945	0.739372	Catenin delta-2	525, §531;525, §531	SGPALPPEGT*LARSPS*IDSIQK	134.9
P70698	Ctps1	CTPS	0.0471083	1.3269	-1.73277	0.793076	CTP synthase 1	§575	SGSSS*PDSEITELK	66.6
Q62018;Q62018-3	Ctr9;Ctr9	SH2BP1;SH2BP1 iso 3	0.0348647	1.45761	-1.17992	0.238684	RNA polymerase-associated protein CTR9 homolog	§925;880	KGGEFDEFVNDDT*DDDLPVSK	133.3
Q60598	Cttn	Cortactin	0.0241896	1.61637	-1.33532	0.41719	Src substrate cortactin	§401, §405	AKKQT*PPAS*PSPQPIEDRPPSSPIYEDAAPFK	61.2
Q60598	Cttn	Cortactin	0.00273734	2.56267	-1.96987	0.978099	Src substrate cortactin	§401, §405, §407	KQT*PPAS*PS*PQPIEDRPPSSPIYEDAAPFK	61.2
Q60598	Cttn	Cortactin	0.00746413	2.12702	-1.42194	0.507864	Src substrate cortactin	§401, §407	KQT*PPASPS*PQPIEDRPPSSPIYEDAAPFK	61.2
Q60598	Cttn	Cortactin	0.0160099	1.79561	-1.59801	0.676279	Src substrate cortactin	§401, §407, §417	KQT*PPASPS*PQPIEDRPPS*SPIYEDAAPFK	61.2
Q60598	Cttn	Cortactin	0.0241896	1.61637	-1.33532	0.41719	Src substrate cortactin	§401, §417	AKKQT*PPASPSPQPIEDRPPS*SPIYEDAAPFK	61.2
Q6WQJ1	Dagla	NSDDR	0.0314211	1.50278	-1.28328	0.35984	Sn1-specific diacylglycerol lipase alpha	§744	LLS*PVAAASAAR	115.3
Q6WQJ1	Dagla	NSDDR	0.00454582	2.34239	-4.72077	2.23902	Sn1-specific diacylglycerol lipase alpha	936	SSSFQDLY*CMMVPESPTSDYTEGPK	115.3
Q6WQJ1	Dagla	NSDDR	0.00454582	2.34239	-4.72077	2.23902	Sn1-specific diacylglycerol lipase alpha	943	SSSFQDLYCMMVPES*PTSDYTEGPK	115.3
Q80TR8;Q80TR8-2;Q80TR8-4	Dcaf1;Dcaf1;Dcaf1	VPRBP;VPRBP iso 2;VPRBP iso 4	0.0487921	1.31165	-1.655	0.726829	DDB1- and CUL4-associated factor 1	§1002;§1002;§1002	HLPSPPT*LDSIITEYLR	168.8
Q9JLM8	Dclk1	DCAMKL1	0.025046	1.60126	-1.60496	0.682538	Serine/threonine-protein kinase DCLK1	§336	SPSPSPT*SPGSLRK	84.1
Q9JLM8	Dclk1	DCAMKL1	0.039895	1.39908	-1.55804	0.639729	Serine/threonine-protein kinase DCLK1	§337	SPSPSPTS*PGSLRK	84.1
Q80YA3-2;Q80YA3	Ddhd1;Ddhd1	DDHD1 iso 2;DDHD1	0.0306786	1.51317	-1.34871	0.431583	Phospholipase DDHD1	§370, 374;§370, 374	EPTSVSDSENIAAIPS*PVTS*PVLSR	58.4
Q80Y98;Q80Y98-3	Ddhd2;Ddhd2	DDHD2;DDHD2 iso 3	0.0360412	1.4432	-1.43528	0.521333	Phospholipase DDHD2	§447, 449;348, 350	KNS*VS*INRPAMSASEVNISK	79.5
Q80Y98;Q80Y98-3	Ddhd2;Ddhd2	DDHD2;DDHD2 iso 3	0.0360412	1.4432	-1.43528	0.521333	Phospholipase DDHD2	§447, 456;348, 357	KNS*VSINRPAMS*ASEVNISK	79.5
Q810A7;Q810A7-2	Ddx42;Ddx42	DDX42;DDX42 iso 2	0.00596934	2.22407	-1.85435	0.890917	ATP-dependent RNA helicase DDX42	§183;64	YM#AENPTAGVVQEEEEDNLEY*DSDGNPIAPSKK	101.9
Q6P5E8	Dgkq	DGKQ	0.0172563	1.76305	-1.64912	0.721697	Diacylglycerol kinase theta	§26	LGSPAGS*PVLGISGR	102.2
Q9R0Z9;Q9R0Z9-2	Dlc1;Dlc1	DLC1;DLC1 iso2	0.0279071	1.55428	-2.67916	1.42178	Rho GTPase-activating protein 7	§406;440	TGS*FHGPGHLSLR	123.3
Q811D0;Q811D0-2;Q811D0-3	Dlg1;Dlg1;Dlg1	DLG1;DLG1 iso2;DLG1 iso3	0.0142362	1.84661	-1.46465	0.550556	Disks large homolog 1	426, 443;393, 410;426, 443	VAKPTSMYINDGYAPPDITNSSSQS*VDNHVSPSSCLGQTPTS*PAR	100.1
Q91XM9;Q91XM9-2;Q91XM9-7;Q91XM9-8	Dlg2;Dlg2;Dlg2;Dlg2	PSD-93;PSD-93 iso2;PSD-93 iso2;PSD-93 iso2	0.0475273	1.32306	-1.19893	0.261753	Disks large homolog 2	50, §65;57, 72;192, 207;50, 65	NLS*QIENVHGYVLQSHIS*PLK	94.8
Q9D415;Q9D415-2;Q9D415-3;Q9D415-4	Dlgap1;Dlgap1;Dlgap1;Dlgap1	SAPAP1;SAPAP1 iso2;SAPAP1 iso4;SAPAP1 iso4	0.0096188	2.01688	-1.87755	0.908852	Disks large-associated protein 1	603;593;575;593	GDMISQSGLS*NSTESLDSMK	110.3
Q9D415;Q9D415-2;Q9D415-3;Q9D415-4;Q9D415-5	Dlgap1;Dlgap1;Dlgap1;Dlgap1;Dlgap1	SAPAP1;SAPAP1 iso2;SAPAP1 iso4;SAPAP1 iso4;SAPAP1 iso4	0.0474962	1.32334	-1.48887	0.574218	Disks large-associated protein 1	§418, §421, §425;418, 421, 425;418, 421, 425;418, 421, 425;418, 421, 425	AVS*EVS*INRS*LDSLDPAGLLTSPK	110.3
Q9D415;Q9D415-2;Q9D415-3;Q9D415-4;Q9D415-5	Dlgap1;Dlgap1;Dlgap1;Dlgap1;Dlgap1	SAPAP1;SAPAP1 iso2;SAPAP1 iso4;SAPAP1 iso4;SAPAP1 iso4	0.0239966	1.61985	-1.31646	0.396661	Disks large-associated protein 1	§421, §425, §437;421, 425, 437;421, 425, 437;421, 425, 437;421, 425, 437	AVSEVS*INRS*LDSLDPAGLLTS*PK	110.3
Q9D415;Q9D415-2;Q9D415-3;Q9D415-4;Q9D415-5	Dlgap1;Dlgap1;Dlgap1;Dlgap1;Dlgap1	SAPAP1;SAPAP1 iso2;SAPAP1 iso4;SAPAP1 iso4;SAPAP1 iso4	0.012137	1.91589	-1.53724	0.620345	Disks large-associated protein 1	§437;437;437;437;437	SLDSLDPAGLLTS*PK	110.3
Q6PFD5	Dlgap3	SAPAP3	0.0427374	1.36919	-1.46371	0.54963	Disks large-associated protein 3	§185	SHS*LEAPGKR	105.8
Q6PFD5	Dlgap3	SAPAP3	0.0305469	1.51503	-2.12105	1.08478	Disks large-associated protein 3	§750	EGYPLPYEPPAT*DGSPGPTPVPAPGPGSGR	105.8
Q6PFD5	Dlgap3	SAPAP3	0.0316297	1.4999	-1.71703	0.779915	Disks large-associated protein 3	§962	HSSATES*ADSIEIYIPEAQTR	105.8
Q6PFD5	Dlgap3	SAPAP3	0.0340019	1.4685	-1.91338	0.936121	Disks large-associated protein 3	§962, §965	HSSATES*ADS*IEIYIPEAQTRL	105.8
Q6PFD5	Dlgap3	SAPAP3	0.00946179	2.02403	-1.31956	0.400053	Disks large-associated protein 3	676	SNSVT*AGVQADLELEGLAGLATVATEDK	105.8
Q6PFD5	Dlgap3	SAPAP3	0.0305469	1.51503	-2.12105	1.08478	Disks large-associated protein 3	753	EGYPLPYEPPATDGS*PGPTPVPAPGPGSGR	105.8
Q6PFD5	Dlgap3	SAPAP3	0.03254	1.48758	-2.32067	1.21454	Disks large-associated protein 3	957, §965	HS*SATESADS*IEIYIPEAQTR	105.8
Q6PFD5	Dlgap3	SAPAP3	0.03254	1.48758	-2.32067	1.21454	Disks large-associated protein 3	958, §965	HSS*ATESADS*IEIYIPEAQTR	105.8
Q6PFD5	Dlgap3	SAPAP3	0.0340019	1.4685	-1.91338	0.936121	Disks large-associated protein 3	960, §965	HSSAT*ESADS*IEIYIPEAQTRL	105.8
B1AZP2;B1AZP2-2	Dlgap4;Dlgap4	SAPAP4;SAPAP4 iso2	0.00481056	2.3178	-1.94643	0.960831	Disks large-associated protein 4	§415, §421;415, 421	S*LDRLDS*VDMLLPSK	108
Q6PNC0	Dmxl1	DMXL1	0.00270938	2.56713	-1.58501	0.664488	DmX-like protein 1	§1829, §1830	HFGS*S*SETFSTHMTLAGK	335.8
Q8BPN8;Q8BPN8-2;Q8BPN8-3	Dmxl2;Dmxl2;Dmxl2	RC3;RC3 iso4;RC3 iso4	0.0392312	1.40637	-1.43545	0.521506	DmX-like protein 2	§456;456;456	MKLDHELSLDRES*EAGTGSSEHEDGER	338
P60904	Dnajc5	DNAJC5	0.0020614	2.68584	-1.50623	0.590943	DnaJ homolog subfamily C member 5	§10	SLS*TSGESLYHVLGLDK	22.1
P39053-3;P39053;P39053-4;P39053-5	Dnm1;Dnm1;Dnm1;Dnm1	DYN1 iso3;DYN1;DYN1 iso4;DYN1 iso3	0.00718798	2.14339	-1.57576	0.656049	Dynamin-1	512;§512;512;512	KKTS*GNQDEILVIR	95.9
P39053-3;P39053;P39053-4;P39053-5;P39053-6	Dnm1;Dnm1;Dnm1;Dnm1;Dnm1	DYN1 iso3;DYN1;DYN1 iso4;DYN1 iso3;DYN1 iso6	0.000543584	3.26473	-1.67612	0.745129	Dynamin-1	774;§774;774;774;770	RS*PTSSPTPQR	95.9
P39053-3;P39053;P39053-4;P39053-5;P39053-6	Dnm1;Dnm1;Dnm1;Dnm1;Dnm1	DYN1 iso3;DYN1;DYN1 iso4;DYN1 iso3;DYN1 iso6	0.0376111	1.42468	-1.61508	0.691603	Dynamin-1	778;§778;778;778;774	RSPTSS*PTPQR	95.9
Q8K1M6;Q8K1M6-2;Q8K1M6-3;Q8K1M6-4	Dnm1l;Dnm1l;Dnm1l;Dnm1l	DRP1;DRP1 iso6;DRP1 iso3;DRP1 iso6	0.00106892	2.97106	-1.60103	0.679003	Dynamin-1-like protein	§622;596;579;492	SKPIPIMPAS*PQK	82.6
P39054;P39053;P39053-3;P39053-4;P39053-5;P39053-6;P39054-2	Dnm2;Dnm1;Dnm1;Dnm1;Dnm1;Dnm1;Dnm2	DYN2;DYN1;DYN1 iso3;DYN1 iso4;DYN1 iso3;DYN1 iso6;DYN2 iso 2	0.0214424	1.66873	-1.65543	0.727203	Dynamin-2	§306;§306;306;306;306;306;§306	LQSQLLS*IEK	98.1
O08553	Dpysl2	CRMP-2	0.00858606	2.06621	-1.62633	0.701616	Dihydropyrimidinase-related protein 2	§507, §512, §514	GLYDGPVCEVS*VTPKT*VT*PASSAK	62.2
O08553	Dpysl2	CRMP-2	0.00858606	2.06621	-1.62633	0.701616	Dihydropyrimidinase-related protein 2	§509, §512, §514	GLYDGPVCEVSVT*PKT*VT*PASSAK	62.2
O08553	Dpysl2	CRMP-2	0.0249315	1.60325	-1.77898	0.83105	Dihydropyrimidinase-related protein 2	§514, §517, §518	TVT*PAS*S*AKTSPAK	62.2
Q91ZU6;Q91ZU6-2;Q91ZU6-3;Q91ZU6-4	Dst;Dst;Dst;Dst	BPAG1;BPAG1 iso9;BPAG1 iso9;BPAG1 iso9	0.03806	1.41953	-1.14294	0.192756	Dystonin	§4680;2666;4680;4680	SLS*GTLTELDDK	833.7
Q91ZU6;Q91ZU6-2;Q91ZU6-3;Q91ZU6-4	Dst;Dst;Dst;Dst	BPAG1;BPAG1 iso9;BPAG1 iso9;BPAG1 iso9	0.0108745	1.96359	-1.852	0.889081	Dystonin	§7333, §7336, §7348;5319, 5322, 5334;7340, 7343, 7355;7346, 7349, 7361	RGS*DAS*DFDISEIQSVCS*DVETVPQTHRPVPR	833.7
Q91ZU6;Q91ZU6-2;Q91ZU6-3;Q91ZU6-4	Dst;Dst;Dst;Dst	BPAG1;BPAG1 iso9;BPAG1 iso9;BPAG1 iso9	0.00329677	2.48191	-1.45443	0.540449	Dystonin	§7333, §7336;5319, 5322;7340, 7343;7346, 7349	RGS*DAS*DFDISEIQSVCSDVETVPQTHRPVPR	833.7
Q91ZU6;Q91ZU6-2;Q91ZU6-3;Q91ZU6-4;Q91ZU6-6;Q91ZU6-8	Dst;Dst;Dst;Dst;Dst;Dst	BPAG1;BPAG1 iso9;BPAG1 iso9;BPAG1 iso9;BPAG1 iso9;BPAG1 iso7	0.00407063	2.39034	-1.727	0.788265	Dystonin	§236, §237;236, 237;236, 237;236, 237;414, 415;352, 353	LLDPEDVDVS*S*PDEK	833.7
Q91ZU6;Q91ZU6-2;Q91ZU6-3;Q91ZU6-4;Q91ZU6-6;Q91ZU6-8	Dst;Dst;Dst;Dst;Dst;Dst	BPAG1;BPAG1 iso9;BPAG1 iso9;BPAG1 iso9;BPAG1 iso9;BPAG1 iso7	0.0132318	1.87838	-1.54507	0.627674	Dystonin	§237;237;237;237;415;353	LLDPEDVDVSS*PDEK	833.7
Q61062	Dvl3	DVL3	0.0245961	1.60913	-3.95322	1.98303	Segment polarity protein dishevelled homolog DVL-3	§125	TGGIGDSRPPSFHPHASGGS*QENLDNDTETDSLVSAQR	78.1
Q61062	Dvl3	DVL3	0.0094603	2.02409	-1.73368	0.793838	Segment polarity protein dishevelled homolog DVL-3	§48	S*MDDDFGVVKEEISDDNAK	78.1
Q61062	Dvl3	DVL3	0.0245961	1.60913	-3.95322	1.98303	Segment polarity protein dishevelled homolog DVL-3	122	TGGIGDSRPPSFHPHAS*GGSQENLDNDTETDSLVSAQR	78.1
Q8R1Q8	Dync1li1	DNCLI1	0.00744353	2.12822	-4.52072	2.17655	Cytoplasmic dynein 1 light intermediate chain 1	§510, §515, §518	KPASVS*PTTPT*SPT*EGEAS	56.6
O70251	Eef1b	eEF1B	0.0124176	1.90596	-2.04482	1.03197	Elongation factor 1-beta	§83, §106	YGPSS*VEDTTGSGAADAKDDDDIDLFGS*DDEEESEEAK	24.7
P58252	Eef2	EEF2	0.0142148	1.84726	-1.19083	0.251969	Elongation factor 2	418, 422, 423	VFS*GVVS*T*GLK	95.3
Q9D8Y0	Efhd2	EFHD2	0.0169649	1.77045	-1.63782	0.711779	EF-hand domain-containing protein D2	§74	RADLNQGIGEPQS*PSR	26.8
Q6ZQ18;Q6ZQ18-2	Efr3b;Efr3b	EFR3B;EFR3B iso 2	0.0290502	1.53685	-1.29722	0.375419	Protein EFR3 homolog B	§212, §214;§212, §214	IVPSLLFNLQHVEEAES*RS*PSPLQAPEK	92.3
Q6ZQ18;Q6ZQ18-2	Efr3b;Efr3b	EFR3B;EFR3B iso 2	0.0166231	1.77929	-1.25669	0.329628	Protein EFR3 homolog B	§214;§214	IVPSLLFNLQHVEEAESRS*PSPLQAPEK	92.3
Q9Z148;Q9Z148-2;Q9Z148-3	Ehmt2;Ehmt2;Ehmt2	EHMT2;EHMT2 iso4;EHMT2 iso4	0.0435634	1.36088	-1.46988	0.555696	Histone-lysine N-methyltransferase EHMT2	§289;232;232	LNSGSLS*EDLGSAGGSGDIILEK	138
Q9Z1D1	Eif3g	eIF3-delta	0.00593667	2.22646	-1.21134	0.276605	Eukaryotic translation initiation factor 3 subunit G	§42	GIPLPTGDTS*PEPELLPGDPLPPPK	35.6
Q8BGD9	Eif4b	EIF4B	0.0254325	1.59461	-1.32777	0.409005	Eukaryotic translation initiation factor 4B	§409	ERHPSWRS*EETQER	68.8
Q8BGD9	Eif4b	EIF4B	0.0416065	1.38084	-1.49826	0.583284	Eukaryotic translation initiation factor 4B	§93	SRLPKS*PPYTAFLGNLPYDVTEDSIK	68.8
Q8BGD9	Eif4b	EIF4B	0.0358541	1.44546	-1.41142	0.497149	Eukaryotic translation initiation factor 4B	§96	LPKSPPY*TAFLGNLPYDVTEDSIK	68.8
Q80XI3;Q80XI3-2;Q80XI3-3;Q80XI3-4	Eif4g3;Eif4g3;Eif4g3;Eif4g3	EIF4G3;EIF4G3 iso2;EIF4G3 iso2;EIF4G3 iso4	0.0408274	1.38905	-1.90177	0.92734	Eukaryotic translation initiation factor 4 gamma 3	§417, §420;417, 420;428, 431;435, 438	VECTPTPIAPSMLPAFSPAPPT*PPT*SPPCPPVVLSAAIAR	174.8
P70372	Elavl1	HuR	0.0398736	1.39932	-1.68462	0.752426	ELAV-like protein 1	§202	NMALLSQLYHS*PAR	36.1
Q68FM6	Elfn2	ELFN2	0.014553	1.83705	-1.52757	0.611241	Protein phosphatase 1 regulatory subunit 29	530	TGAAGDSLARPEEELPEIENGQGS*AAEISTIAK	90
Q9Z2H5;Q9Z2H5-2	Epb41l1;Epb41l1	EPB41L1;EPB41L1 iso4	0.0395281	1.40309	-1.29073	0.368183	Band 4.1-like protein 1	§639;627	S*LPELDRDK	98.3
Q9Z2H5;Q9Z2H5-2	Epb41l1;Epb41l1	EPB41L1;EPB41L1 iso4	0.0215892	1.66576	-1.57419	0.654611	Band 4.1-like protein 1	§666;654	DLKGPSS*QEDESGGLEDSPDR	98.3
Q9Z2H5;Q9Z2H5-2;Q9Z2H5-3	Epb41l1;Epb41l1;Epb41l1	EPB41L1;EPB41L1 iso4;EPB41L1 iso4	0.000655676	3.18331	-1.43694	0.523002	Band 4.1-like protein 1	§475;475;475	RSEAEEGEVRT*PTK	98.3
Q9Z2H5;Q9Z2H5-2;Q9Z2H5-3	Epb41l1;Epb41l1;Epb41l1	EPB41L1;EPB41L1 iso4;EPB41L1 iso4	0.0499838	1.30117	-1.4997	0.584671	Band 4.1-like protein 1	§544, §550;532, 538;532, 538	RLPSSPAS*PSPKGT*PEK	98.3
Q9Z2H5;Q9Z2H5-2;Q9Z2H5-3	Epb41l1;Epb41l1;Epb41l1	EPB41L1;EPB41L1 iso4;EPB41L1 iso4	0.00174258	2.75881	-2.18003	1.12435	Band 4.1-like protein 1	§544;532;532	RLPSSPAS*PSPK	98.3
Q9Z2H5;Q9Z2H5-2;Q9Z2H5-3	Epb41l1;Epb41l1;Epb41l1	EPB41L1;EPB41L1 iso4;EPB41L1 iso4	0.0499838	1.30117	-1.4997	0.584671	Band 4.1-like protein 1	§546, §550;534, 538;534, 538	RLPSSPASPS*PKGT*PEK	98.3
Q9WV92;Q9WV92-2;Q9WV92-3;Q9WV92-4;Q9WV92-5;Q9WV92-6;Q9WV92-7;Q9WV92-8	Epb41l3;Epb41l3;Epb41l3;Epb41l3;Epb41l3;Epb41l3;Epb41l3;Epb41l3	EPB41L3;EPB41L3 iso 2;EPB41L3 iso 3;EPB41L3 iso 4;EPB41L3 iso 5;EPB41L3 iso 6;EPB41L3 iso7;EPB41L3 iso 8	0.0378805	1.42158	-3.19363	1.6752	Band 4.1-like protein 3	§488, §495;§488, §495;§488, §495;§488, §495;§488, §495;§488, §495;470, 477;§470, 477	GISQT*NLITTVT*PEK	103.3
Q8CBF3;Q8CBF3-2	Ephb1;Ephb1	EphB1;EphB1 iso 2	0.0463126	1.3343	-2.05753	1.04091	Ephrin type-B receptor 1	773;732	YLQDDT*SDPTYTSSLGGK	109.8
Q8CBF3;Q8CBF3-2	Ephb1;Ephb1	EphB1;EphB1 iso 2	0.0463126	1.3343	-2.05753	1.04091	Ephrin type-B receptor 1	774;733	YLQDDTS*DPTYTSSLGGK	109.8
Q8CHU3;Q8CHU3-2	Epn2;Epn2	epsin 2;epsin 2 iso3	0.0447795	1.34892	-1.24987	0.321783	Epsin-2	§443;431	TTS*PDLFESQSLTSASSKPSSAR	63.4
Q60902	Eps15l1	EPS15R	0.0350872	1.45485	-1.8385	0.878531	Epidermal growth factor receptor substrate 15-like 1	794	KPAPPRPKPPSGQS*TPVSQLGSSDFPESPDPFQPLGADSGDPFQNK	99.2
Q60902	Eps15l1	EPS15R	0.0350872	1.45485	-1.8385	0.878531	Epidermal growth factor receptor substrate 15-like 1	798	KPAPPRPKPPSGQSTPVS*QLGSSDFPESPDPFQPLGADSGDPFQNK	99.2
Q08509	Eps8	EPS8	0.0296769	1.52758	-2.06207	1.0441	Epidermal growth factor receptor kinase substrate 8	§628	SADTPSAPSPPPT*PAPVPVPLPPSVPAPVSVPK	91.7
Q5BKS4	Eri2	ERI2	0.0318012	1.49756	-1.45683	0.542833	ERI1 exoribonuclease 2	22	KSVTPAS*GNPGGSRLK	76.5
Q5BKS4	Eri2	ERI2	0.0318012	1.49756	-1.45683	0.542833	ERI1 exoribonuclease 2	28	KSVTPASGNPGGS*RLK	76.5
Q3TZZ7;Q3TZZ7-2	Esyt2;Esyt2	ESYT2;ESYT2 iso 2	0.0209354	1.67912	-2.08886	1.06272	Extended synaptotagmin-2	§682;195	EPTPSIAS*DISLPIATQELR	94.1
Q3TZZ7;Q3TZZ7-2	Esyt2;Esyt2	ESYT2;ESYT2 iso 2	0.00816871	2.08785	-1.77185	0.825261	Extended synaptotagmin-2	§685;198	EPTPSIASDIS*LPIATQELR	94.1
O88792	F11r	JAM-A	0.0455847	1.34118	-3.398	1.76469	Junctional adhesion molecule A	§285	VIYSQPS*TRSEGEFK	32.4
O88792	F11r	JAM-A	0.0455847	1.34118	-3.398	1.76469	Junctional adhesion molecule A	§286	VIYSQPST*RSEGEFK	32.4
O88792	F11r	JAM-A	0.0455847	1.34118	-3.398	1.76469	Junctional adhesion molecule A	§288	VIYSQPSTRS*EGEFK	32.4
Q9DB52	Fam122a	FAM122A	0.0374822	1.42617	-1.63748	0.711477	Protein FAM122A	§144	RIDFIPVSPAPS*PTR	30.3
Q9DB52	Fam122a	FAM122A	0.0169618	1.77053	-1.609	0.686165	Protein FAM122A	§267	VSTTTDSPVS*PAQAASPFIPVDELSSK	30.3
Q3U2I3;Q3U2I3-2;Q3U2I3-3	Fam160a2;Fam160a2;Fam160a2	FAM160A2;FAM160A2 iso3;FAM160A2 iso3	0.0089104	2.0501	-1.37476	0.459176	FTS and Hook-interacting protein	529;529;543	SPGLTAS*PTSSPSR	106.5
Q5XG69	Fam169a	FAM169A	0.00828894	2.0815	-10.9124	3.4479	Soluble lamin-associated protein of 75 kDa	445, 446	DSALEPVNGEVMDAALKPSLTTEDEDS*T*SEGLEEDLK	73.2
Q5XG69	Fam169a	FAM169A	0.00828894	2.0815	-10.9124	3.4479	Soluble lamin-associated protein of 75 kDa	445, 447	DSALEPVNGEVMDAALKPSLTTEDEDS*TS*EGLEEDLK	73.2
Q8BR63	Fam177a1	FAM177A1	0.00661865	2.17923	-2.16949	1.11736	Protein FAM177A1	§64, §65	VIHFVSGETMEEY*S*TDEDEVDGLDKK	23.6
Q8BR63	Fam177a1	FAM177A1	0.00661865	2.17923	-2.16949	1.11736	Protein FAM177A1	§64, §66	VIHFVSGETMEEY*ST*DEDEVDGLDKK	23.6
Q8BYI8;Q8BYI8-2	Fam234b;Fam234b	FAM234B;FAM234B iso 2	0.0493069	1.30709	-1.60255	0.680373	Protein FAM234B	§30;§30	KSPDLGEYDPLTQADS*DESEDDLVLNLQQK	67
Q8BYI8;Q8BYI8-2	Fam234b;Fam234b	FAM234B;FAM234B iso 2	0.0202425	1.69374	-1.28789	0.365007	Protein FAM234B	§79;§79	SALGDLPEPDSDADVAGAAKPHLSEVT*PEGFPSEPLGGLEQK	67
Q8BYI8;Q8BYI8-2	Fam234b;Fam234b	FAM234B;FAM234B iso 2	0.0202425	1.69374	-1.28789	0.365007	Protein FAM234B	76;76	SALGDLPEPDSDADVAGAAKPHLS*EVTPEGFPSEPLGGLEQK	67
F8VPU2	Farp1	FARP1	0.0270026	1.56859	-1.32315	0.403979	FERM, ARHGEF and pleckstrin domain-containing protein 1	§902	SPDEATAADQESEDDLSASRTS*LER	118.8
Q8K0X8	Fez1	FEZ1	0.0285512	1.54438	-1.92617	0.945735	Fasciculation and elongation protein zeta-1	§298	GLS*LQSNR	45.2
Q8K0X8	Fez1	FEZ1	0.0244422	1.61186	-1.53057	0.614072	Fasciculation and elongation protein zeta-1	§58	S*MEDLVNEFDEK	45.2
Q69ZL1	Fgd6	FGD6	0.0208839	1.68019	-1.483	0.568521	FYVE, RhoGEF and PH domain-containing protein 6	§557	LPHPILPFSGS*PEALK	155.1
Q76LL6;Q76LL6-2;Q76LL6-3;Q76LL6-4	Fhod3;Fhod3;Fhod3;Fhod3	FHOD3;FHOD3 iso 2;FHOD3 iso 3;FHOD3 iso 4	0.0201125	1.69653	-1.03442	0.0488275	FH1/FH2 domain-containing protein 3	926;775;775;894	GAISPDVES*QDKVPDTPPAQLK	175.5
Q8QZS3	Flcn	FLCN	0.0185665	1.73127	-1.26495	0.339086	Folliculin	§62, 71	VRAHS*PAEGASSES*SSPGPKK	64.3
Q8QZS3	Flcn	FLCN	0.0185665	1.73127	-1.26495	0.339086	Folliculin	§62, 72	VRAHS*PAEGASSESS*SPGPKK	64.3
Q9JL04	Fmn2	FMN2	0.00592789	2.2271	-1.99935	0.999533	Formin-2	§339	GS*PGEEWVPEVEEASQR	167.3
Q9JL04	Fmn2	FMN2	0.0211951	1.67376	-1.74035	0.799378	Formin-2	§377	ESITSAVVSLPGS*PAPSPR	167.3
Q6ZQ03;Q6ZQ03-2;Q6ZQ03-3	Fnbp4;Fnbp4;Fnbp4	FNBP4;FNBP4 iso 2;FNBP4 iso 3	0.0266012	1.5751	-2.1134	1.07956	Formin-binding protein 4	§120;§120;§120	ATGGLCLLGAYADS*DDDESDVSEK	111.2
Q8K2I1	Fntb	FNTB	0.00223975	2.6498	-3.65507	1.8699	Protein farnesyltransferase subunit beta	§432, §436	VIQATTHFLQKPVPGFEECEDEVTS*DPAT*D	48.8
P42128	Foxk1	FOXK1	0.0279231	1.55404	-1.67472	0.743918	Forkhead box protein K1	§431	EGS*PIPHDPDLGSK	74.9
Q3UCQ1;Q3UCQ1-2	Foxk2;Foxk2	FOXK2;FOXK2 iso 2	0.00540591	2.26713	-1.89131	0.919387	Forkhead box protein K2	§364;§364	SAPAS*PNHAGVLSAHSSGAQTPESLSR	68.4
Q3UCQ1;Q3UCQ1-2	Foxk2;Foxk2	FOXK2;FOXK2 iso 2	0.0274145	1.56202	-1.43389	0.519931	Forkhead box protein K2	§389;§389	EGS*PAPLEPEPGASQPK	68.4
A2AFR3;A2AFR3-2;A2AFR3-3	Frmpd4;Frmpd4;Frmpd4	FRMPD4;FRMPD4 iso 2;FRMPD4 iso 3	0.0412494	1.38458	-2.41905	1.27444	FERM and PDZ domain-containing protein 4	817, 818;777, 778;809, 810	SLNMAIAAPPPGFRDS*S*DEEDTQSQATSFHEDK	144.9
E9Q8I9;E9Q8I9-2	Fry;Fry	FRY;FRY iso 2	0.00225885	2.64611	-1.36281	0.446585	Protein furry homolog	§2495, §2498;§2498, 2501	RRS*LDS*LDK	338.9
Q9DB70	Fundc1	FUNDC1	0.00921651	2.03543	-1.41338	0.499147	FUN14 domain-containing protein 1	§13	NPPPQDYES*DDESYEVLDLTEYAR	17.1
Q9WVR4	Fxr2	FXR2	0.000820703	3.08581	-1.10729	0.147029	Fragile X mental retardation syndrome-related protein 2	§602	TDGS*ISGDRQPVTVADYISR	73.7
P59648	Fxyd7	FXYD7	0.0297958	1.52585	-1.04198	0.0593265	FXYD domain-containing ion transport regulator 7	§65, 68	S*CKS*ELPSSAPGGGGV	8.5
Q61086	Fzd3	FZD3	0.0230958	1.63647	-1.36778	0.451837	Frizzled-3	§588	VSSYHGS*LHR	76.2
P97855	G3bp1	G3BP-1	0.0164539	1.78373	-1.29995	0.378461	Ras GTPase-activating protein-binding protein 1	§149	YQDEVFGGFVTEPQEES*EEEVEEPEER	51.8
Q99KY4;Q99KY4-2	Gak;Gak	GAK;GAK iso 2	0.00893961	2.04868	-2.3195	1.21382	Cyclin-G-associated kinase	§824, §827;775, 778	ESQSVLIADGDGS*EVS*DEEEASFPSEER	143.5
P06837	Gap43	GAP43	0.0383211	1.41656	-1.91401	0.936597	Neuromodulin	§171	QADVPAAVTDAAAT*TPAAEDAATK	23.6
Q6PAR5;Q6PAR5-2;Q6PAR5-4;Q6PAR5-5;Q6PAR5-6	Gapvd1;Gapvd1;Gapvd1;Gapvd1;Gapvd1	GAPVD1;GAPVD1 iso 2;GAPVD1 iso 4;GAPVD1 iso 5;GAPVD1 iso 6	0.034477	1.46247	-1.73004	0.790807	GTPase-activating protein and VPS9 domain-containing protein 1	§762;741;768;741;§762	EVSSRPST*PGLSVVSGISATSEDIPNKIEDLR	162.3
Q6PAR5;Q6PAR5-2;Q6PAR5-4;Q6PAR5-5;Q6PAR5-6	Gapvd1;Gapvd1;Gapvd1;Gapvd1;Gapvd1	GAPVD1;GAPVD1 iso 2;GAPVD1 iso 4;GAPVD1 iso 5;GAPVD1 iso 6	0.0256049	1.59168	-1.56312	0.644429	GTPase-activating protein and VPS9 domain-containing protein 1	§903;882;909;882;§903	SRSS*DIVSSVR	162.3
Q3UFT3	Garem1	GAREM	0.0343087	1.4646	-1.86672	0.900505	GRB2-associated and regulator of MAPK protein	§738	APKPVEQKAT*PETSPLPLK	97.2
Q3V0G7-2;Q3V0G7	Garnl3;Garnl3	GARNL3 iso2;GARNL3	0.01516	1.8193	-2.03384	1.0242	GTPase-activating Rap/Ran-GAP domain-like protein 3	404, 410;§449, §455	SFS*DVLPES*PK	110.5
Q3V0G7-2;Q3V0G7	Garnl3;Garnl3	GARNL3 iso2;GARNL3	0.0232662	1.63327	-1.38102	0.465736	GTPase-activating Rap/Ran-GAP domain-like protein 3	404;§449	SFS*DVLPESPK	110.5
Q99MR1	Gigyf1	PERQ1	0.0414693	1.38227	-2.3955	1.26033	GRB10-interacting GYF protein 1	§343	GLEEEEEEEEEPS*EGVDEERPEAGGK	116.2
Q6Y7W8	Gigyf2	TNRC15	0.00357664	2.44653	-1.0489	0.0688729	GRB10-interacting GYF protein 2	§237	WRPHS*PDGPR	149.1
Q6Y7W8	Gigyf2	TNRC15	0.0393512	1.40504	-1.35673	0.440135	GRB10-interacting GYF protein 2	§26	ALSSGGSITS*PPLSPALPK	149.1
P23242	Gja1	GJA1	0.0379	1.42136	-1.44845	0.534505	Gap junction alpha-1 protein	§365, §368	VAAGHELQPLAIVDQRPSS*RAS*SR	43
P23242	Gja1	GJA1	0.0379	1.42136	-1.44845	0.534505	Gap junction alpha-1 protein	§368, §369	VAAGHELQPLAIVDQRPSSRAS*S*R	43
Q921C1	Gjc3	GJC3	0.0431134	1.36539	-1.69226	0.758951	Gap junction gamma-3 protein	§249	KLPTSES*SVR	30.3
Q8K3I9;Q8K3I9-2;Q8K3I9-3	Glcci1;Glcci1;Glcci1	GLCCI1;GLCCI1 iso 2;GLCCI1 iso 3	0.0408263	1.38906	-1.24413	0.315136	Glucocorticoid-induced transcript 1 protein	§248;141;61	DRQS*PLHGNHITISHTQAIGSR	57.4
P36916	Gnl1	GNL1	0.0258145	1.58814	-1.57966	0.65961	Guanine nucleotide-binding protein-like 1	§51	REEQTDTS*DGESVTHHIR	68.7
A2A6A1	Gpatch8	GPATCH8	0.00528422	2.27702	-1.8852	0.914721	G patch domain-containing protein 8	1168, §1185	KCEES*GLERGEEQEHSEPEEGS*PR	164.9
P35802	Gpm6a	GPM6A	0.0269279	1.5698	-1.27175	0.346817	Neuronal membrane glycoprotein M6-a	§256, §267	YEDIKS*KEEQELHDIHS*TR	31.1
Q8VCE2	Gpn1	GPN1	0.00333187	2.47731	-1.54079	0.623672	GPN-loop GTPase 1	§338	GTLDEEDEEADS*DTDDIDHR	41.6
Q8C419	Gpr158	GPR158	0.00609403	2.2151	-1.36771	0.45176	Probable G-protein coupled receptor 158	694	SGS*YLNSSINSAWSEHSLDPEDIRDELKK	134.3
Q5U4C1;Q5U4C1-2	Gprasp1;Gprasp1	GPRASP1;GPRASP1 iso 2	0.00190142	2.72092	-1.98459	0.988838	G-protein coupled receptor-associated sorting protein 1	§1306;833	EALFS*DDDDDDEEEDAVNLEPFISAFR	151.6
Q5U4C1;Q5U4C1-2	Gprasp1;Gprasp1	GPRASP1;GPRASP1 iso 2	0.0423631	1.37301	-1.36026	0.443883	G-protein coupled receptor-associated sorting protein 1	862;389	VGAGSQTVETGS*ETEEEAIFESLIWAAK	151.6
Q3UNH4	Gprin1	GRIN1	0.0025536	2.59285	-1.31168	0.391413	G protein-regulated inducer of neurite outgrowth 1	§220	ERPGST*GEGDLVSLR	95.4
Q3UNH4	Gprin1	GRIN1	0.0116467	1.9338	-1.14199	0.191546	G protein-regulated inducer of neurite outgrowth 1	126	KEEAGS*LRNEESMLK	95.4
Q6IR34;Q6IR34-2;Q6IR34-3;Q6IR34-5	Gpsm1;Gpsm1;Gpsm1;Gpsm1	GPSM1;GPSM1 iso 2;GPSM1 iso 3;GPSM1 iso 5	0.0128074	1.89254	-1.43688	0.522937	G-protein-signaling modulator 1	§490, §491;430, 431;§467, 468;522, 523	APS*S*DEECFFDLLSK	74.3
Q8VEF1;Q8VEF1-2;Q8VEF1-3	Gramd1a;Gramd1a;Gramd1a	GRAMD1A;GRAMD1A iso 2;GRAMD1A iso 3	0.0303613	1.51768	-1.58485	0.664345	Protein Aster-A	§269;§269;§269	EVGDVIALSDISPSGAADHSQEPS*PVGSR	80.6
Q8CB44	Gramd4	DIP	0.0245097	1.61066	-1.54137	0.624215	GRAM domain-containing protein 4	§75, §79	REDLLDLAES*PNAS*DTECGDEIPLK	72.2
P23818	Gria1	GluR1	0.00326739	2.4858	-1.81403	0.8592	Glutamate receptor 1	§849	GFCLIPQQS*INEAIR	101.5
P23819-4;P23819	Gria2;Gria2	GluR2 iso3;GluR2	0.0277784	1.55629	-1.61232	0.689136	Glutamate receptor 2	896, 897;858, 859	NAQNINPS*S*SQNSQNFATYK	102.8
P23819-4;P23819	Gria2;Gria2	GluR2 iso3;GluR2	0.0277784	1.55629	-1.61232	0.689136	Glutamate receptor 2	897, 898;859, §860	NAQNINPSS*S*QNSQNFATYK	102.8
P23819-4;P23819	Gria2;Gria2	GluR2 iso3;GluR2	0.0277784	1.55629	-1.61232	0.689136	Glutamate receptor 2	897, 901;859, §863	NAQNINPSS*SQNS*QNFATYK	102.8
P23819-4;P23819	Gria2;Gria2	GluR2 iso3;GluR2	0.0277784	1.55629	-1.61232	0.689136	Glutamate receptor 2	898, 901;§860, §863	NAQNINPSSS*QNS*QNFATYK	102.8
Q01097	Grin2b	NMDAR2B	0.0130551	1.88422	-1.58017	0.660081	Glutamate receptor ionotropic, NMDA 2B	1061	SDVS*DISTHTVTYGNIEGNAAK	165.9
Q01097	Grin2b	NMDAR2B	0.0302106	1.51984	-1.5791	0.659104	Glutamate receptor ionotropic, NMDA 2B	1061, 1064	SDVS*DIS*THTVTYGNIEGNAAK	165.9
Q01097	Grin2b	NMDAR2B	0.0302106	1.51984	-1.5791	0.659104	Glutamate receptor ionotropic, NMDA 2B	1061, 1065	SDVS*DIST*HTVTYGNIEGNAAK	165.9
Q03391	Grin2d	NMDAR2D	0.0423372	1.37328	-1.80862	0.854891	Glutamate receptor ionotropic, NMDA 2D	§1313	RGS*AHFSSLESEV	142.9
Q8VD04	Gripap1	GRIPAP1	0.027632	1.55859	-2.29619	1.19924	GRIP1-associated protein 1	§655	SLS*SSPQAQPPRPAELSDEEVAELFQR	92.7
Q99MK8;Q3UYH7	Grk2;Adrbk2	GRK2;GRK3	0.0305041	1.51564	-1.54634	0.628861	Beta-adrenergic receptor kinase 1	§487;§487	YPPPLIPPRGEVNAADAFDIGS*FDEEDTK	79.6
Q3UVX5	Grm5	mGluR5	0.0239113	1.6214	-1.53222	0.615626	Metabotropic glutamate receptor 5	§1016	SPS*PISTLSHLAGSAGR	131.8
Q3UVX5	Grm5	mGluR5	0.0456636	1.34043	-1.27116	0.34615	Metabotropic glutamate receptor 5	1052	SSSSQGS*LMEQISSVVTR	131.8
Q9JKS5	Habp4	HABP4	0.0399891	1.39806	-1.4105	0.49621	Intracellular hyaluronan-binding protein 4	§7	GALGS*PVAAAGAAMQETFGCVVANR	45.9
Q61191	Hcfc1	HCFC1	0.0324584	1.48867	-1.81348	0.858758	Host cell factor 1	§1516	AVTTVTQSTPVPGPSVPPPEELQVS*PGPR	210.3
O88703	Hcn2	HCN2	0.022941	1.63939	-1.89587	0.922859	Potassium/sodium hyperpolarization-activated cyclic nucleotide-gated channel 2	§764	TS*PYGVPGSPATR	94.7
O88703	Hcn2	HCN2	0.022941	1.63939	-1.89587	0.922859	Potassium/sodium hyperpolarization-activated cyclic nucleotide-gated channel 2	§771	TSPYGVPGS*PATR	94.7
O88703	Hcn2	HCN2	0.00656585	2.18271	-1.48102	0.566592	Potassium/sodium hyperpolarization-activated cyclic nucleotide-gated channel 2	§842	DSAS*PGAASGLDPLDSAR	94.7
Q6NZM9;Q6NZM9-2	Hdac4;Hdac4	HDAC4;HDAC5 iso 2	0.046564	1.33195	-1.55765	0.639373	Histone deacetylase 4	304;133	KRPLDVTDSACSSAPGSGPSSPNS*SSGNVSTENGIAPTVPSAPAETSLAHR	118.5
Q9Z2V6	Hdac5	HDAC5	0.0223541	1.65064	-1.18888	0.249601	Histone deacetylase 5	§657	TQSSPAAPGS*M#KSPTDQPTVVK	120.9
Q8C547;Q8C547-4	Heatr5b;Heatr5b	HEATR5B;HEATR5B iso 4	0.0326985	1.48547	-1.79582	0.844641	HEAT repeat-containing protein 5B	§1737;304	MLDS*PSHTAMK	224.2
Q640R3	Hepacam	HEPACAM	0.0274736	1.56108	-1.31982	0.400342	Hepatocyte cell adhesion molecule	§345, §352	STTEPGPPGYSVS*PPVPGRS*PGLPIR	46.3
Q640R3	Hepacam	HEPACAM	0.0274736	1.56108	-1.31982	0.400342	Hepatocyte cell adhesion molecule	343, §352	STTEPGPPGYS*VSPPVPGRS*PGLPIR	46.3
Q3UHF7	Hivep2	HIVEP2	0.0159551	1.7971	-1.41389	0.499669	Transcription factor HIVEP2	§314	GGYHGS*LEESLGGPMK	266.5
P49312;P49312-2	Hnrnpa1;Hnrnpa1	hnRNP A1;hnRNP A1 iso 2	0.00767923	2.11468	-1.13977	0.188745	Heterogeneous nuclear ribonucleoprotein A1	§6;§6	SES*PKEPEQLRK	34.2
Q8BG05;Q8BG05-2	Hnrnpa3;Hnrnpa3	hnRNP A3;hnRNP A3 iso 2	0.0273937	1.56235	-1.6144	0.691	Heterogeneous nuclear ribonucleoprotein A3	§359;337	SSGS*PYGGGYGSGGGSGGYGSR	39.6
O35737;P70333	Hnrnph1;Hnrnph2	hnRNP H1;hnRNP H2	0.010212	1.99089	-1.20475	0.268733	Heterogeneous nuclear ribonucleoprotein H	§63;§63	EGRPSGEAFVELES*EDEVK	49.2
P58406	Hrh3	H3R	0.0193566	1.71317	-1.22026	0.287191	Histamine H3 receptor	§439	VQPHGS*LEQCWK	48.5
P38532;P38532-2	Hsf1;Hsf1	HSF1;HSF1 iso2	0.0130314	1.88501	-1.23768	0.307642	Heat shock factor protein 1	§303, §307;303, 307	VKQEPPS*PPHS*PR	57.2
P07901	Hsp90aa1	HSP90A	0.0458017	1.33912	-1.27452	0.349952	Heat shock protein HSP 90-alpha	§231	ERDKEVS*DDEAEEKEEKEEEK	84.7
Q61699	Hsph1	HSP105	0.0116264	1.93456	-1.68055	0.748932	Heat shock protein 105 kDa	§503	VNTHGIFTISTASMVEKVPT*EEEDGSSLEADMECPNQRPTESSDVDK	96.3
Q61699	Hsph1	HSP105	0.0266667	1.57403	-1.90236	0.927787	Heat shock protein 105 kDa	§509, §510	VPTEEEDGS*S*LEADMECPNQRPTESSDVDK	96.3
P42859;P42859-2	Htt;Htt	Huntingtin;SERT iso 2	0.0129088	1.88912	-1.62856	0.703597	Huntingtin	§398, §411;398, 411	SGS*IVELLAGGGSSCS*PVLSR	344.5
P42859;P42859-2	Htt;Htt	Huntingtin;SERT iso 2	0.0137164	1.86276	-1.72734	0.788554	Huntingtin	§411;411	SGSIVELLAGGGSSCS*PVLSR	344.5
Q7TMY8;Q7TMY8-3	Huwe1;Huwe1	HUWE1;HUWE1 iso 3	0.0155941	1.80704	-1.18178	0.240966	E3 ubiquitin-protein ligase HUWE1	§3922;3907	ESQLAHIKDEPPPLS*PAPLTPATPSSLDPFFSR	482.3
Q8BR26	Ifitm10	IFITM10	0.0378215	1.42226	-1.78793	0.838293	Interferon-induced transmembrane protein 10	§42	VPLDGAFWIPRPPAGS*PK	21.5
E9PZ19	Igsf9b	IGSF9B	0.013504	1.86954	-1.31682	0.397057	Protein turtle homolog B	§845	AEAEAEATT*PIELISR	144.9
B5TVM2	Ildr2	ILDR2	0.00640164	2.19371	-1.39806	0.483423	Immunoglobulin-like domain-containing receptor 2	§594	AGAS*EGEDEDDAADEDALPPYSELELSR	73.2
Q9JII1	Inpp5e	INPP5E	0.0317786	1.49787	-1.35989	0.443495	Phosphatidylinositol polyphosphate 5-phosphatase type IV	§89	TLS*LDDK	71.9
P59644	Inpp5j	PI5PA	0.00336612	2.47287	-1.42602	0.511991	Phosphatidylinositol 4,5-bisphosphate 5-phosphatase A	§292, 310	ARPEAPRHS*PEDPVLPPPPQTLPLDVS*PGLPESGTR	107.5
Q8R0S2;Q8R0S2-2	Iqsec1;Iqsec1	IQSEC1;IQSEC1 iso3	0.0479513	1.3192	-1.68621	0.753787	IQ motif and SEC7 domain-containing protein 1	§510;511	ETRNS*WDSPAFSNDVIR	107.9
Q5DU25	Iqsec2	IQSEC2	0.0432386	1.36413	-3.71204	1.89221	IQ motif and SEC7 domain-containing protein 2	313	ALSDSY*ELSTDLQDK	161.7
Q5DU25	Iqsec2	IQSEC2	0.0258316	1.58785	-1.96973	0.977997	IQ motif and SEC7 domain-containing protein 2	460	S*LAESIDEALNCHPSGPMSEEPGSAQLEK	161.7
Q8K3X4	Irf2bpl	EAP1	0.0118355	1.92681	-2.47132	1.30528	Probable E3 ubiquitin-protein ligase IRF2BPL	§636, §637	RNS*S*SPVSPASVPGQR	80.5
Q8K3X4	Irf2bpl	EAP1	0.0118355	1.92681	-2.47132	1.30528	Probable E3 ubiquitin-protein ligase IRF2BPL	§636, §638	RNS*SS*PVSPASVPGQR	80.5
Q8K3X4	Irf2bpl	EAP1	0.0118355	1.92681	-2.47132	1.30528	Probable E3 ubiquitin-protein ligase IRF2BPL	§637, §638	RNSS*S*PVSPASVPGQR	80.5
P35569	Irs1	IRS1	0.00658755	2.18128	-2.30287	1.20343	Insulin receptor substrate 1	§520	RT*HSAGTSPTISHQK	130.6
P81122	Irs2	IRS2	0.0207792	1.68237	-1.95731	0.968869	Insulin receptor substrate 2	§347	SRTDSLAAT*PPAAK	136.7
P81122	Irs2	IRS2	0.00846351	2.07245	-1.48742	0.572812	Insulin receptor substrate 2	§388	TASEGDGGAAGGAGTAGGRPMSVAGSPLS*PGPVR	136.7
Q8R071	Itpka	ITPKA	0.036642	1.43602	-1.61663	0.692987	Inositol-trisphosphate 3-kinase A	85, 94	AAPAPVIPQLTVT*SEEDVTPAS*PGPPDQEGNWLPAAGSHLQQPR	50.9
P11881;P11881-2;P11881-3;P11881-4;P11881-5;P11881-6;P11881-7;P11881-8	Itpr1;Itpr1;Itpr1;Itpr1;Itpr1;Itpr1;Itpr1;Itpr1	IP3R1;IP3R1 iso2;IP3R1 iso2;IP3R1 iso2;IP3R1 iso2;IP3R1 iso2;IP3R1 iso2;IP3R1 iso2	0.0498094	1.30269	-1.25325	0.325679	Inositol 1,4,5-trisphosphate receptor type 1	§1588;1573;1588;1573;1588;1573;1588;1573	RDS*VLAASR	313
Q8C1D8;Q8C1D8-2	Iws1;Iws1	IWS1;IWS1 iso 2	0.0419655	1.37711	-2.32171	1.21519	Protein IWS1 homolog	§277, §280;§277, §280	EKPDS*DDS*DGENKREDSEVQNESDGHTDRK	85.2
Q5DTX6	Jcad	JCAD	0.0166953	1.77741	-1.4117	0.497434	Junctional protein associated with coronary artery disease	§888	TAQQPAGLALENVAS*PDRR	144.7
Q9ET77	Jph3	JPH3	0.026812	1.57167	-1.99173	0.994025	Junctophilin-3	§420	EFS*PSFQHR	81.2
Q80WT0;Q80WT0-2	Jph4;Jph4	JPH4;JPH4 iso 2	0.0479062	1.31961	-2.06881	1.0488	Junctophilin-4	§222;§222	S*LLLSGLR	66
A2CG49;A2CG49-2;A2CG49-7	Kalrn;Kalrn;Kalrn	kalirin;kalirin iso 2;kalirin iso 7	0.0314357	1.50258	-2.11297	1.07927	Kalirin	1684;1684;1704	SPPQEGLVPSSALCISHS*RSSVEMDCFFPLK	336.8
A2CG49;A2CG49-2;A2CG49-7	Kalrn;Kalrn;Kalrn	kalirin;kalirin iso 2;kalirin iso 7	0.0314357	1.50258	-2.11297	1.07927	Kalirin	1686;1686;1706	SPPQEGLVPSSALCISHSRS*SVEMDCFFPLK	336.8
Q8BG40	Katnb1	KATNB1	0.03823	1.4176	-1.05754	0.0807146	Katanin p80 WD40 repeat-containing subunit B1	§360, 362, 363	VKHNSESERRS*PS*S*EDDRDER	72.6
Q8BG40	Katnb1	KATNB1	0.03823	1.4176	-1.05754	0.0807146	Katanin p80 WD40 repeat-containing subunit B1	354, §360, 362	VKHNS*ESERRS*PS*SEDDRDER	72.6
Q61423	Kcna4	Kv1.4	0.0213431	1.67074	-1.4284	0.514395	Potassium voltage-gated channel subfamily A member 4	§122	ILRELS*EEEEDEEEEEEEEEEGR	73.4
Q61423	Kcna4	Kv1.4	0.0141712	1.84859	-1.90866	0.932557	Potassium voltage-gated channel subfamily A member 4	142	FYY*SEEDHGDGCSYTDLLPQDDGGGGGYSSVR	73.4
Q61423	Kcna4	Kv1.4	0.0141712	1.84859	-1.90866	0.932557	Potassium voltage-gated channel subfamily A member 4	152	FYYSEEDHGDGCS*YTDLLPQDDGGGGGYSSVR	73.4
Q61423	Kcna4	Kv1.4	0.0141712	1.84859	-1.90866	0.932557	Potassium voltage-gated channel subfamily A member 4	153	FYYSEEDHGDGCSY*TDLLPQDDGGGGGYSSVR	73.4
Q03717	Kcnb1	Kv2.1	0.0464125	1.33336	-2.35831	1.23776	Potassium voltage-gated channel subfamily B member 1	§804	NHFESSPLPTS*PK	95.5
P15388-3;P15388	Kcnc1;Kcnc1	Kv3.1 iso2;Kv3.1	0.0279928	1.55295	-1.44877	0.534831	Potassium voltage-gated channel subfamily C member 1	160;§160	LALSDS*PDGRPGGFWR	65.8
P15388-3;P15388	Kcnc1;Kcnc1	Kv3.1 iso2;Kv3.1	0.000377483	3.4231	-3.67226	1.87667	Potassium voltage-gated channel subfamily C member 1	474, 478, 482;§474, §478, §482	S*VVNS*PHHS*TQSDTCPLAQEEILEINR	65.8
P15388-3;P15388	Kcnc1;Kcnc1	Kv3.1 iso2;Kv3.1	0.000377483	3.4231	-3.67226	1.87667	Potassium voltage-gated channel subfamily C member 1	474, 478, 485;§474, §478, §485	S*VVNS*PHHSTQS*DTCPLAQEEILEINR	65.8
P15388-3;P15388	Kcnc1;Kcnc1	Kv3.1 iso2;Kv3.1	0.000377483	3.4231	-3.67226	1.87667	Potassium voltage-gated channel subfamily C member 1	474, 478, 487;§474, §478, 487	S*VVNS*PHHSTQSDT*CPLAQEEILEINR	65.8
Q63959	Kcnc3	Kv3.3	0.0267243	1.57309	-2.01931	1.01386	Potassium voltage-gated channel subfamily C member 3	733	SRSLS*SIVGLSGVSLR	82.1
Q9ER47	Kcnh7	Kv11.3	0.00567618	2.24594	-1.39736	0.4827	Potassium voltage-gated channel subfamily H member 7	§202	HFKS*PTK	135
Q6PHZ8	Kcnip4	KCNIP4	0.0315913	1.50043	-1.74032	0.799352	Kv channel-interacting protein 4	§56	TSSPAIQNS*VEDELEMATVR	28.7
Q6PHZ8	Kcnip4	KCNIP4	0.0106064	1.97443	-1.82828	0.870489	Kv channel-interacting protein 4	50	TSS*PAIQNSVEDELEMATVR	28.7
Q9Z351-1;Q9Z351;Q9Z351-2;Q9Z351-4;Q9Z351-5;Q9Z351-6	Kcnq2;Kcnq2;Kcnq2;Kcnq2;Kcnq2;Kcnq2	Kv7.2 iso12;Kv7.2;Kv7.2 iso12;Kv7.2 iso12;Kv7.2 iso12;Kv7.2 iso12	0.0105314	1.97751	-2.811	1.49108	Potassium voltage-gated channel subfamily KQT member 2	420;410;410;410;410;410	KEPQPEPSPSQKVS*LK	93.8
Q9Z351-1;Q9Z351;Q9Z351-2;Q9Z351-3;Q9Z351-4;Q9Z351-1;Q9Z351-5;Q9Z351-6	Kcnq2;Kcnq2;Kcnq2;Kcnq2;Kcnq2;Kcnq2;Kcnq2;Kcnq2	Kv7.2 iso12;Kv7.2;Kv7.2 iso12;Kv7.2 iso3;Kv7.2 iso12;Kv7.2 iso12;Kv7.2 iso12;Kv7.2 iso12	0.00305954	2.51434	-3.91161	1.96776	Potassium voltage-gated channel subfamily KQT member 2	466;§438;438;426;438;448;438;438	RS*PSADQSLDDSPSK	95.7
Q9Z351-1;Q9Z351;Q9Z351-2;Q9Z351-3;Q9Z351-4;Q9Z351-1;Q9Z351-5;Q9Z351-6	Kcnq2;Kcnq2;Kcnq2;Kcnq2;Kcnq2;Kcnq2;Kcnq2;Kcnq2	Kv7.2 iso12;Kv7.2;Kv7.2 iso12;Kv7.2 iso3;Kv7.2 iso12;Kv7.2 iso12;Kv7.2 iso12;Kv7.2 iso12	0.0329562	1.48206	-1.58302	0.662683	Potassium voltage-gated channel subfamily KQT member 2	468;§440;440;428;440;450;440;440	RSPS*ADQSLDDSPSK	95.7
Q8K3F6	Kcnq3	Kv7.3	0.0306696	1.51329	-4.74751	2.24717	Potassium voltage-gated channel subfamily KQT member 3	§457	LFTPLNVDAIEES*PSK	96.8
Q9JK45	Kcnq5	Kv7.5	0.0398243	1.39985	-1.39811	0.483476	Potassium voltage-gated channel subfamily KQT member 5	458	SPSTDITAEGS*PTK	102.2
Q6WVG3	Kctd12	KCTD12	0.0167986	1.77473	-1.56326	0.644557	BTB/POZ domain-containing protein KCTD12	§153	EGS*LGDELLPLGYAEPEPQEGASAGAPSPTLELASR	35.9
Q6WVG3	Kctd12	KCTD12	0.00724961	2.13969	-1.80292	0.850339	BTB/POZ domain-containing protein KCTD12	§189	SPS*GGAAGPLLTPSQSLDGSR	35.9
Q80TK0	Kiaa1107	KIAA1107	0.0110631	1.95612	-1.71931	0.781826	AP2-interacting clathrin-endocytosis protein	211	STHSS*TELLASMGSVDETK	134
Q80TK0	Kiaa1107	KIAA1107	0.0241825	1.6165	-2.02068	1.01484	AP2-interacting clathrin-endocytosis protein	211, 220	STHSS*TELLASMGS*VDETK	134
Q80TK0	Kiaa1107	KIAA1107	0.0468376	1.32941	-1.36618	0.450145	AP2-interacting clathrin-endocytosis protein	573	SVISNPNENLINSNPVHNSDSANTEQAYLS*DRER	134
Q80TK0	Kiaa1107	KIAA1107	0.0424903	1.37171	-1.23671	0.306504	AP2-interacting clathrin-endocytosis protein	84	SDGLGASGHASSTNRNS*INK	134
Q68FD9	Kiaa1549	KIAA1549	0.0318695	1.49663	-2.35363	1.23489	UPF0606 protein KIAA1549	§1633	RPPGVHNSAYIGCPS*DPDLPADVQTPSSTELGR	209.1
Q68FD9	Kiaa1549	KIAA1549	0.0136041	1.86633	-1.12207	0.166162	UPF0606 protein KIAA1549	§1902, 1913	GLQGPGLGYPT*SSTEDLQPGHS*SASLIK	209.1
Q68FD9	Kiaa1549	KIAA1549	0.0136041	1.86633	-1.12207	0.166162	UPF0606 protein KIAA1549	§1902, 1916	GLQGPGLGYPT*SSTEDLQPGHSSAS*LIK	209.1
Q68FD9	Kiaa1549	KIAA1549	0.0136041	1.86633	-1.12207	0.166162	UPF0606 protein KIAA1549	§1903, 1914	GLQGPGLGYPTS*STEDLQPGHSS*ASLIK	209.1
Q68FD9	Kiaa1549	KIAA1549	0.0136041	1.86633	-1.12207	0.166162	UPF0606 protein KIAA1549	§1904, 1914	GLQGPGLGYPTSS*TEDLQPGHSS*ASLIK	209.1
Q68FD9	Kiaa1549	KIAA1549	0.0110247	1.95763	-1.57705	0.65723	UPF0606 protein KIAA1549	1443	APQSGAPLPS*SGNEQHSSASIFEHVDR	209.1
Q68FD9	Kiaa1549	KIAA1549	0.0110247	1.95763	-1.57705	0.65723	UPF0606 protein KIAA1549	1444	APQSGAPLPSS*GNEQHSSASIFEHVDR	209.1
P33173	Kif1a	KIF1A	0.037765	1.42291	-2.34401	1.22898	Kinesin-like protein KIF1A	1508	DPSMSPLGAATLT*PSSTCPSLIEGR	191.6
Q9QXL2;Q9QXL2-3;Q9QXL2-4;Q9QXL2-2	Kif21a;Kif21a;Kif21a;Kif21a	KIF21A;KIF21A iso5;KIF21A iso5;KIF21A iso2	0.0139497	1.85544	-2.1598	1.1109	Kinesin-like protein KIF21A	257;257;257;257	LISES*SPMNEFETLTAK	186.4
P28740-1	Kif2a	KIF2A iso1	0.00813642	2.08957	-1.62505	0.700483	Kinesin-like protein KIF2A	530, §545	EFGISPS*DIPFSQGGGSRPDLS*PSYDYDDFSPSITR	80.8
P28740-1	Kif2a	KIF2A iso1	0.00813642	2.08957	-1.62505	0.700483	Kinesin-like protein KIF2A	530, 548	EFGISPS*DIPFSQGGGSRPDLSPSY*DYDDFSPSITR	80.8
Q61768	Kif5b	KIF5B	0.0400706	1.39717	-1.325	0.405989	Kinesin-1 heavy chain	§933	PIRPGQHPAAS*PTHPGTVR	109.5
Q0KK55;Q0KK55-2	Kndc1;Kndc1	RASGEF2;RASGEF2 iso 2	0.0299019	1.5243	-1.48398	0.569476	Kinase non-catalytic C-lobe domain-containing protein 1	427;427	SPGASGQLEASSPSQGSVEYKPSPSPVDAGDS*DHEGHIPR	191.2
Q61097;Q61097-2	Ksr1;Ksr1	KSR;KSR iso 2	0.00529879	2.27582	-1.28564	0.362489	Kinase suppressor of Ras 1	§392;§392	RTES*VPSDINNPVDR	96.7
P11627	L1cam	NCAM-L1	0.048827	1.31134	-3.20573	1.68065	Neural cell adhesion molecule L1	§1179, §1184	DKEDTQVDSEARPMKDETFGEY*RSLES*DNEEK	140.9
Q9CQ22	Lamtor1	LAMTOR1	0.0316947	1.49901	-2.08533	1.06027	Ragulator complex protein LAMTOR1	§28	KLLLDPSST*PTK	17.7
Q3UH68;Q3UH68-2	Limch1;Limch1	LIMCH1;LIMCH1 iso6	0.0480961	1.31789	-1.66519	0.735686	LIM and calponin homology domains-containing protein 1	§215, §217;59, 61	SRQT*PS*PDVVLR	118.1
P48678;P48678-2;P48678-3	Lmna;Lmna;Lmna	lamin A/C;lamin A/C iso3;lamin A/C iso3	0.0267465	1.57273	-1.57131	0.651965	Prelamin-A/C	§390;390;278	LRLS*PSPTSQR	74.2
P61793;P61793-2	Lpar1;Lpar1	LPAR1;LPAR1 iso 2	0.0379037	1.42132	-1.64626	0.719194	Lysophosphatidic acid receptor 1	§346;328	SAS*SLNHTILAGVHSNDHSVV	41.1
Q99N69	Lpxn	leupaxin	0.0449027	1.34773	-2.10246	1.07208	Leupaxin	§54	TLSSQGNTS*PLK	43.4
Q80TE7	Lrrc7	LRRC7	0.0443788	1.35282	-1.72965	0.790484	Leucine-rich repeat-containing protein 7	§1206	SYS*TESYGASQTRPVSAR	166.8
Q80TE7	Lrrc7	LRRC7	0.0213881	1.66983	-1.15099	0.20287	Leucine-rich repeat-containing protein 7	§826	IVGVPLELEQS*THRHTPETEVPPSNPWQNWTR	166.8
Q80TE7	Lrrc7	LRRC7	0.0178579	1.74817	-1.54983	0.632112	Leucine-rich repeat-containing protein 7	§860	TAFPS*KLETTPTTSPLPERK	166.8
Q80TE7	Lrrc7	LRRC7	0.0245841	1.60934	-1.7119	0.775597	Leucine-rich repeat-containing protein 7	§860, §867	TAFPS*KLETTPT*TSPLPERK	166.8
Q80TE7	Lrrc7	LRRC7	0.0178579	1.74817	-1.54983	0.632112	Leucine-rich repeat-containing protein 7	§864	TAFPSKLET*TPTTSPLPERK	166.8
Q80TE7	Lrrc7	LRRC7	0.0245841	1.60934	-1.7119	0.775597	Leucine-rich repeat-containing protein 7	§864, §868	TAFPSKLET*TPTT*SPLPERK	166.8
Q80TE7	Lrrc7	LRRC7	0.0245841	1.60934	-1.7119	0.775597	Leucine-rich repeat-containing protein 7	§864, §869	TAFPSKLET*TPTTS*PLPERK	166.8
Q80TE7	Lrrc7	LRRC7	0.0243371	1.61373	-1.64717	0.719993	Leucine-rich repeat-containing protein 7	§867	TAFPSKLETTPT*TSPLPERK	166.8
Q80TE7	Lrrc7	LRRC7	0.0243371	1.61373	-1.64717	0.719993	Leucine-rich repeat-containing protein 7	§869	TAFPSKLETTPTTS*PLPERK	166.8
Q80TE7	Lrrc7	LRRC7	0.0266459	1.57437	-1.33836	0.420462	Leucine-rich repeat-containing protein 7	1159	GGLEGQSSIS*M#TDPQFLKR	166.8
Q80TE7	Lrrc7	LRRC7	0.0213881	1.66983	-1.15099	0.20287	Leucine-rich repeat-containing protein 7	827	IVGVPLELEQST*HRHTPETEVPPSNPWQNWTR	166.8
Q80TE7	Lrrc7	LRRC7	0.0213881	1.66983	-1.15099	0.20287	Leucine-rich repeat-containing protein 7	831	IVGVPLELEQSTHRHT*PETEVPPSNPWQNWTR	166.8
Q80TE7	Lrrc7	LRRC7	0.0213881	1.66983	-1.15099	0.20287	Leucine-rich repeat-containing protein 7	834	IVGVPLELEQSTHRHTPET*EVPPSNPWQNWTR	166.8
Q91WK0;Q91WK0-2	Lrrfip2;Lrrfip2	LRRFIP2;LRRFIP2 iso3	0.0364039	1.43885	-1.64391	0.717131	Leucine-rich repeat flightless-interacting protein 2	§111;96	RGS*GDTSSLIDPDTSLSELR	47.1
Q8R4U7	Luzp1	LUZP1	0.000144584	3.83988	-1.23261	0.301713	Leucine zipper protein 1	§887	SSILIKPSES*VEK	119.2
Q9QXZ0;Q9QXZ0-2;Q9QXZ0-3;Q9QXZ0-4	Macf1;Macf1;Macf1;Macf1	ACF7;ACF7 iso4;ACF7 iso4;ACF7 iso4	0.0259613	1.58567	-1.50205	0.586931	Microtubule-actin cross-linking factor 1	§280;280;223;431	LLDAEDVDVPS*PDEK	831.4
Q9QXZ0;Q9QXZ0-2;Q9QXZ0-3;Q9QXZ0-4	Macf1;Macf1;Macf1;Macf1	ACF7;ACF7 iso4;ACF7 iso4;ACF7 iso4	0.0489462	1.31028	-1.77302	0.826208	Microtubule-actin cross-linking factor 1	§3653;1626;1569;1777	DIEGFLEENQTKLS*PQELTALR	831.4
Q80U28;Q80U28-2;Q80U28-3;Q80U28-4;Q80U28-5;Q80U28-6;Q80U28-7;Q80U28-8;Q80U28-9;Q80U28-1;Q80U28-1;Q80U28-1;Q80U28-1;Q80U28-1;Q80U28-1	Madd;Madd;Madd;Madd;Madd;Madd;Madd;Madd;Madd;Madd;Madd;Madd;Madd;Madd;Madd	MADD;MADD iso10;MADD iso10;MADD iso10;MADD iso10;MADD iso10;MADD iso10;MADD iso10;MADD iso10;MADD iso10;MADD iso10;MADD iso10;MADD iso10;MADD iso10;MADD iso10	0.0381572	1.41842	-1.83611	0.876651	MAP kinase-activating death domain protein	§229;229;229;229;229;229;229;229;229;229;229;229;229;229;229	IFTGS*LLVEEK	175.1
Q80U28;Q80U28-2;Q80U28-3;Q80U28-4;Q80U28-5;Q80U28-6;Q80U28-7;Q80U28-8;Q80U28-9;Q80U28-1;Q80U28-1;Q80U28-1;Q80U28-1;Q80U28-1;Q80U28-1	Madd;Madd;Madd;Madd;Madd;Madd;Madd;Madd;Madd;Madd;Madd;Madd;Madd;Madd;Madd	MADD;MADD iso10;MADD iso10;MADD iso10;MADD iso10;MADD iso10;MADD iso10;MADD iso10;MADD iso10;MADD iso10;MADD iso10;MADD iso10;MADD iso10;MADD iso10;MADD iso10	0.00741199	2.13007	-1.44255	0.528626	MAP kinase-activating death domain protein	§920;920;900;920;875;875;901;900;875;875;881;875;900;900;920	SSVIKHS*PTVK	175.1
Q6RHR9;Q6RHR9-2;Q6RHR9-3	Magi1;Magi1;Magi1	MAGI1;MAGI1 iso2;MAGI1 iso4	0.0274672	1.56119	-1.18316	0.242644	Membrane-associated guanylate kinase, WW and PDZ domain-containing protein 1	930;890;930	AENEVPS*PASSHHSSNQPASLTEEK	161.9
Q9QYR6;Q9QYR6-2	Map1a;Map1a	MAP1A;MAP1A iso 2	0.0155005	1.80965	-2.15634	1.10858	Microtubule-associated protein 1A	§117;341	KVAELEEEQSQGS*SSYSDWVK	300
Q9QYR6;Q9QYR6-2	Map1a;Map1a	MAP1A;MAP1A iso 2	0.036183	1.4415	-1.82373	0.866889	Microtubule-associated protein 1A	§1190;1414	DLWPMVSPEDTQSLSFSEES*PSK	300
Q9QYR6;Q9QYR6-2	Map1a;Map1a	MAP1A;MAP1A iso 2	0.0155005	1.80965	-2.15634	1.10858	Microtubule-associated protein 1A	§121;345	KVAELEEEQSQGSSSYS*DWVK	300
Q9QYR6;Q9QYR6-2	Map1a;Map1a	MAP1A;MAP1A iso 2	0.0328443	1.48354	-1.81358	0.85884	Microtubule-associated protein 1A	§1606;1830	ALGLEES*PEEEGK	300
Q9QYR6;Q9QYR6-2	Map1a;Map1a	MAP1A;MAP1A iso 2	0.00871539	2.05971	-2.33874	1.22573	Microtubule-associated protein 1A	§1634, §1648;1858, 1872	ETS*PTRGEPVPAWEGKS*PEQEVR	300
Q9QYR6;Q9QYR6-2	Map1a;Map1a	MAP1A;MAP1A iso 2	0.000419342	3.37743	-1.66355	0.734263	Microtubule-associated protein 1A	§1634;1858	ETS*PTRGEPVPAWEGK	300
Q9QYR6;Q9QYR6-2	Map1a;Map1a	MAP1A;MAP1A iso 2	0.00383291	2.41647	-1.49659	0.581682	Microtubule-associated protein 1A	§1768, §1772;1992, 1996	SPFEIIS*PPAS*PPEMTGQR	300
Q9QYR6;Q9QYR6-2	Map1a;Map1a	MAP1A;MAP1A iso 2	0.0190152	1.7209	-1.85418	0.890785	Microtubule-associated protein 1A	§1768;1992	SPFEIIS*PPASPPEMTGQR	300
Q9QYR6;Q9QYR6-2	Map1a;Map1a	MAP1A;MAP1A iso 2	0.0326303	1.48638	-1.84448	0.883215	Microtubule-associated protein 1A	§1796;2020	VPSAPGQESPVPDTKS*TPPTR	300
Q9QYR6;Q9QYR6-2	Map1a;Map1a	MAP1A;MAP1A iso 2	0.0117101	1.93144	-1.44206	0.528127	Microtubule-associated protein 1A	§526, §527;750, 751	ELALS*S*PEDLTQDFEELKR	300
Q9QYR6;Q9QYR6-2	Map1a;Map1a	MAP1A;MAP1A iso 2	0.00930639	2.03122	-1.7206	0.782913	Microtubule-associated protein 1A	§667;891	AELEEMEEVHPS*DEEEEETK	300
Q9QYR6;Q9QYR6-2	Map1a;Map1a	MAP1A;MAP1A iso 2	0.01674	1.77624	-1.81302	0.858396	Microtubule-associated protein 1A	§991;1215	MAS*PPPSGPPSAAHTPFHQSPVEEK	300
Q9QYR6;Q9QYR6-2	Map1a;Map1a	MAP1A;MAP1A iso 2	0.0155005	1.80965	-2.15634	1.10858	Microtubule-associated protein 1A	119;343	KVAELEEEQSQGSSS*YSDWVK	300
Q9QYR6;Q9QYR6-2	Map1a;Map1a	MAP1A;MAP1A iso 2	0.0024469	2.61138	-3.23445	1.69352	Microtubule-associated protein 1A	1315;1539	SPESLS*SPAMEDLAM#EWGGK	300
Q9QYR6;Q9QYR6-2	Map1a;Map1a	MAP1A;MAP1A iso 2	0.0328558	1.48339	-1.51731	0.601517	Microtubule-associated protein 1A	1808;2032	NEPTTPS*WLAEIPPWVPK	300
Q9QYR6;Q9QYR6-2	Map1a;Map1a	MAP1A;MAP1A iso 2	0.0106468	1.97278	-1.87065	0.903538	Microtubule-associated protein 1A	1990, §2031;2214, 2255	ELSS*AVSPPNLHSDTPTFSYASLAGPTIPPRQEPEPGPNVEPSFT*PPAVPPR	300
Q9QYR6;Q9QYR6-2	Map1a;Map1a	MAP1A;MAP1A iso 2	0.0256382	1.59111	-1.60418	0.681837	Microtubule-associated protein 1A	1993, §2031;2217, 2255	ELSSAVS*PPNLHSDTPTFSYASLAGPTIPPRQEPEPGPNVEPSFT*PPAVPPR	300
Q9QYR6;Q9QYR6-2	Map1a;Map1a	MAP1A;MAP1A iso 2	0.0106468	1.97278	-1.87065	0.903538	Microtubule-associated protein 1A	1993, 2029;2217, 2253	ELSSAVS*PPNLHSDTPTFSYASLAGPTIPPRQEPEPGPNVEPS*FTPPAVPPR	300
Q9QYR6;Q9QYR6-2	Map1a;Map1a	MAP1A;MAP1A iso 2	0.0256382	1.59111	-1.60418	0.681837	Microtubule-associated protein 1A	1999, §2031;2223, 2255	ELSSAVSPPNLHS*DTPTFSYASLAGPTIPPRQEPEPGPNVEPSFT*PPAVPPR	300
Q9QYR6;Q9QYR6-2	Map1a;Map1a	MAP1A;MAP1A iso 2	0.0256382	1.59111	-1.60418	0.681837	Microtubule-associated protein 1A	2001, §2031;2225, 2255	ELSSAVSPPNLHSDT*PTFSYASLAGPTIPPRQEPEPGPNVEPSFT*PPAVPPR	300
Q9QYR6;Q9QYR6-2	Map1a;Map1a	MAP1A;MAP1A iso 2	0.0256382	1.59111	-1.60418	0.681837	Microtubule-associated protein 1A	2003, §2031;2227, 2255	ELSSAVSPPNLHSDTPT*FSYASLAGPTIPPRQEPEPGPNVEPSFT*PPAVPPR	300
Q9QYR6;Q9QYR6-2	Map1a;Map1a	MAP1A;MAP1A iso 2	0.0256382	1.59111	-1.60418	0.681837	Microtubule-associated protein 1A	2005, §2031;2229, 2255	ELSSAVSPPNLHSDTPTFS*YASLAGPTIPPRQEPEPGPNVEPSFT*PPAVPPR	300
Q9QYR6;Q9QYR6-2	Map1a;Map1a	MAP1A;MAP1A iso 2	0.0106468	1.97278	-1.87065	0.903538	Microtubule-associated protein 1A	2006, §2031;§2230, 2255	ELSSAVSPPNLHSDTPTFSY*ASLAGPTIPPRQEPEPGPNVEPSFT*PPAVPPR	300
Q9QYR6;Q9QYR6-2	Map1a;Map1a	MAP1A;MAP1A iso 2	0.0106468	1.97278	-1.87065	0.903538	Microtubule-associated protein 1A	2008, §2031;2232, 2255	ELSSAVSPPNLHSDTPTFSYAS*LAGPTIPPRQEPEPGPNVEPSFT*PPAVPPR	300
Q9QYR6;Q9QYR6-2	Map1a;Map1a	MAP1A;MAP1A iso 2	0.0280854	1.55152	-1.75373	0.810426	Microtubule-associated protein 1A	826;1050	TYGAPETELTYPPNMVAAPLAEEEHVS*SATSITECDK	300
Q9QYR6;Q9QYR6-2	Map1a;Map1a	MAP1A;MAP1A iso 2	0.0280854	1.55152	-1.75373	0.810426	Microtubule-associated protein 1A	830;1054	TYGAPETELTYPPNMVAAPLAEEEHVSSATS*ITECDK	300
P14873	Map1b	MAP1B	0.0440609	1.35595	-1.86532	0.89942	Microtubule-associated protein 1B	§1253, §1255, §1260	SPS*LS*PSPPS*PIEK	270.1
P14873	Map1b	MAP1B	0.000443732	3.35288	-1.6056	0.683114	Microtubule-associated protein 1B	§1307	SVSPGVTQAVVEEHCAS*PEEK	270.1
P14873	Map1b	MAP1B	0.0397076	1.40113	-3.81475	1.93159	Microtubule-associated protein 1B	§1317, §1334	TLEVVS*PSQSVTGSAGHTPYYQS*PTDEK	270.1
P14873	Map1b	MAP1B	0.02003	1.69832	-1.6093	0.686434	Microtubule-associated protein 1B	§1373	ASLS*PMDEPVPDSESPVEK	270.1
P14873	Map1b	MAP1B	0.02003	1.69832	-1.6093	0.686434	Microtubule-associated protein 1B	§1384	ASLSPMDEPVPDSES*PVEK	270.1
P14873	Map1b	MAP1B	0.0191307	1.71827	-1.48169	0.567247	Microtubule-associated protein 1B	§1614, §1616, §1621	EECPRPMS*IS*PPDFS*PK	270.1
P14873	Map1b	MAP1B	0.0115717	1.9366	-1.58586	0.665265	Microtubule-associated protein 1B	§1775, §1778, §1781	VQSLEGEKLS*PKS*DIS*PLTPR	270.1
P14873	Map1b	MAP1B	0.000683234	3.16543	-1.27056	0.345463	Microtubule-associated protein 1B	§1781	SDIS*PLTPR	270.1
P14873	Map1b	MAP1B	0.00690835	2.16063	-2.58727	1.37143	Microtubule-associated protein 1B	§1789	ESS*PLYSPGFSDSTSAAK	270.1
P14873	Map1b	MAP1B	0.0450247	1.34655	-1.8428	0.881896	Microtubule-associated protein 1B	§888, §905	GSAES*PDEGITTTEGEGECEQT*PEELEPVEK	270.1
P14873	Map1b	MAP1B	0.0353116	1.45208	-1.50556	0.590303	Microtubule-associated protein 1B	§905	GSAESPDEGITTTEGEGECEQT*PEELEPVEK	270.1
P14873	Map1b	MAP1B	0.000366938	3.43541	-1.3828	0.467594	Microtubule-associated protein 1B	§992	ESVVS*GDDRAEEDMDDVLEK	270.1
Q8C052	Map1s	BPY2-IP1	0.00291444	2.53544	-1.95731	0.968872	Microtubule-associated protein 1S	§569, §571, §577	APVLAAPLTAPVAECPGEAENILESERPPAPS*PT*LSPAQS*PPPTAPGNSPER	102.9
Q8C052	Map1s	BPY2-IP1	0.00291444	2.53544	-1.95731	0.968872	Microtubule-associated protein 1S	§569, §573, §577	APVLAAPLTAPVAECPGEAENILESERPPAPS*PTLS*PAQS*PPPTAPGNSPER	102.9
P20357	Map2	MAP2	0.0327828	1.48435	-1.3766	0.461112	Microtubule-associated protein 2	§1161	ETS*PETSLIQDEVALK	199
P20357	Map2	MAP2	0.0429049	1.36749	-2.69482	1.43019	Microtubule-associated protein 2	§1164	ETSPET*SLIQDEVALK	199
P20357	Map2	MAP2	0.0072735	2.13826	-1.64249	0.715884	Microtubule-associated protein 2	§1352	DGS*PDAPATPEKEEVAFSEYK	199
P20357	Map2	MAP2	0.0306201	1.51399	-1.19139	0.252646	Microtubule-associated protein 2	§1485	KSEVQAHS*PSR	199
P20357	Map2	MAP2	0.0413156	1.38389	-1.35454	0.437801	Microtubule-associated protein 2	§1783	ARVDHGAEIITQS*PSR	199
P20357	Map2	MAP2	0.0255152	1.5932	-1.22067	0.287672	Microtubule-associated protein 2	§1783, §1785, §1791	ARVDHGAEIITQS*PS*RSSVAS*PR	199
P20357	Map2	MAP2	0.0255152	1.5932	-1.22067	0.287672	Microtubule-associated protein 2	§1785, §1787, §1791	ARVDHGAEIITQSPS*RS*SVAS*PR	199
P20357	Map2	MAP2	0.0255152	1.5932	-1.22067	0.287672	Microtubule-associated protein 2	§1787, §1788, §1791	ARVDHGAEIITQSPSRS*S*VAS*PR	199
P20357	Map2	MAP2	0.0469546	1.32832	-1.48551	0.570956	Microtubule-associated protein 2	§883	YTVPLPS*PVQDSENLSGESGSFYEGTDDK	199
P20357	Map2	MAP2	0.0080306	2.09525	-1.40159	0.487064	Microtubule-associated protein 2	1136, 1137	VTKPDLVHQEAVDKEES*Y*ESSGEHESLTMESLKPDEGK	199
P20357	Map2	MAP2	0.0226226	1.64546	-1.47799	0.56364	Microtubule-associated protein 2	1136, 1139	VTKPDLVHQEAVDKEES*YES*SGEHESLTMESLKPDEGKK	199
P20357	Map2	MAP2	0.0226226	1.64546	-1.47799	0.56364	Microtubule-associated protein 2	1136, 1140	VTKPDLVHQEAVDKEES*YESS*GEHESLTMESLKPDEGKK	199
P20357	Map2	MAP2	0.0226226	1.64546	-1.47799	0.56364	Microtubule-associated protein 2	1136, 1147	VTKPDLVHQEAVDKEES*YESSGEHESLT*MESLKPDEGKK	199
P20357	Map2	MAP2	0.0146462	1.83428	-1.47785	0.5635	Microtubule-associated protein 2	1137	VTKPDLVHQEAVDKEESY*ESSGEHESLTMESLKPDEGK	199
P20357	Map2	MAP2	0.0080306	2.09525	-1.40159	0.487064	Microtubule-associated protein 2	1137, 1139	VTKPDLVHQEAVDKEESY*ES*SGEHESLTMESLKPDEGK	199
P20357	Map2	MAP2	0.0226226	1.64546	-1.47799	0.56364	Microtubule-associated protein 2	1137, 1140	VTKPDLVHQEAVDKEESY*ESS*GEHESLTMESLKPDEGKK	199
P20357	Map2	MAP2	0.000421196	3.37552	-2.51321	1.32953	Microtubule-associated protein 2	1210, §1240	EES*TETPDIPAIPSDVTQPQPEAIVSEPAEVPS*EEEEIEAGGEYDK	199
P20357	Map2	MAP2	0.000421196	3.37552	-2.51321	1.32953	Microtubule-associated protein 2	1211, §1240	EEST*ETPDIPAIPSDVTQPQPEAIVSEPAEVPS*EEEEIEAGGEYDK	199
P20357	Map2	MAP2	0.0103086	1.9868	-2.13491	1.09418	Microtubule-associated protein 2	1213	EESTET*PDIPAIPSDVTQPQPEAIVSEPAEVPSEEEEIEAGGEYDK	199
P20357	Map2	MAP2	0.0103086	1.9868	-2.13491	1.09418	Microtubule-associated protein 2	1221	EESTETPDIPAIPS*DVTQPQPEAIVSEPAEVPSEEEEIEAGGEYDK	199
P20357	Map2	MAP2	0.0438282	1.35825	-1.56701	0.64801	Microtubule-associated protein 2	786	VTGGQTIQVET*SSESPFPAK	199
P20357	Map2	MAP2	0.0224841	1.64812	-1.67765	0.746442	Microtubule-associated protein 2	856	SVPSEAMLAESSTSLPPVADES*PVTVKPDSQLEDMGYCVFNK	199
O35099	Map3k5	ASK1	0.0469495	1.32837	-1.25555	0.328318	Mitogen-activated protein kinase kinase kinase 5	1241	RPQAITEDAVATSGVSTLSSTVSHDS*QNAHR	154.4
A2AJI0;A2AJI0-2	Map7d1;Map7d1	RPRC1;RPRC1 iso 2	0.0209086	1.67968	-1.10401	0.142757	MAP7 domain-containing protein 1	§49;§49	IPQEPRPSPEGDPSPPPPPTPMSALVPDT*PPDTPPALK	93.2
A2AJI0;A2AJI0-2	Map7d1;Map7d1	RPRC1;RPRC1 iso 2	0.0337455	1.47178	-1.39225	0.477416	MAP7 domain-containing protein 1	§544;507	AAEEKEPAAPAS*PAPSPVPSPTPAQPQK	93.2
A2AG50;A2AG50-2	Map7d2;Map7d2	MAP7D2;MAP7D2 iso2	0.020699	1.68405	-2.08513	1.06014	MAP7 domain-containing protein 2	§770;586	NLIEGFNS*PGQETTLNTFC	86
A2AG50;A2AG50-2	Map7d2;Map7d2	MAP7D2;MAP7D2 iso2	0.0472662	1.32545	-2.13832	1.09648	MAP7 domain-containing protein 2	685;501	SNS*LDDSTEDVQSMDVSPVSK	86
A2AG50;A2AG50-2;A2AG50-3	Map7d2;Map7d2;Map7d2	MAP7D2;MAP7D2 iso2;MAP7D2 iso3	0.0359698	1.44406	-1.44795	0.534011	MAP7 domain-containing protein 2	§357;173;173	TAKPTYLGS*PVK	86
P10637;P10637-2;P10637-3;P10637-4;P10637-5;P10637-6	Mapt;Mapt;Mapt;Mapt;Mapt;Mapt	Tau;Tau iso3;Tau iso7;Tau iso7;Tau iso7;Tau iso7	0.0471007	1.32697	-1.40436	0.489916	Microtubule-associated protein tau	§491;188;130;130;130;108	SGYSS*PGSPGTPGSR	76.2
P10637;P10637-2;P10637-3;P10637-4;P10637-5;P10637-6	Mapt;Mapt;Mapt;Mapt;Mapt;Mapt	Tau;Tau iso3;Tau iso7;Tau iso7;Tau iso7;Tau iso7	0.0471007	1.32697	-1.40436	0.489916	Microtubule-associated protein tau	§494;191;133;133;133;111	SGYSSPGS*PGTPGSR	76.2
P10637;P10637-2;P10637-3;P10637-4;P10637-5;P10637-6	Mapt;Mapt;Mapt;Mapt;Mapt;Mapt	Tau;Tau iso3;Tau iso7;Tau iso7;Tau iso7;Tau iso7	0.0374508	1.42654	-1.36619	0.450156	Microtubule-associated protein tau	§688, §692;385, 389;296, 300;296, 300;327, 331;305, 309	TDHGAEIVYKS*PVVS*GDTSPR	76.2
P10637;P10637-2;P10637-3;P10637-4;P10637-5;P10637-6	Mapt;Mapt;Mapt;Mapt;Mapt;Mapt	Tau;Tau iso3;Tau iso7;Tau iso7;Tau iso7;Tau iso7	0.0246961	1.60737	-1.42015	0.506042	Microtubule-associated protein tau	§688;385;296;296;327;305	TDHGAEIVYKS*PVVSGDTSPR	76.2
P26645	Marcks	MARCKS	0.0100683	1.99704	-2.55945	1.35583	Myristoylated alanine-rich C-kinase substrate	§112, §122, §128	EAAEAEPAEPS*SPAAEAEGAS*ASSTSS*PKAEDGAAPSPSSETPKK	29.6
P26645	Marcks	MARCKS	0.0100683	1.99704	-2.55945	1.35583	Myristoylated alanine-rich C-kinase substrate	§112, §124, §128	EAAEAEPAEPS*SPAAEAEGASAS*STSS*PKAEDGAAPSPSSETPKK	29.6
P26645	Marcks	MARCKS	0.0100683	1.99704	-2.55945	1.35583	Myristoylated alanine-rich C-kinase substrate	§112, §128, §138	EAAEAEPAEPS*SPAAEAEGASASSTSS*PKAEDGAAPS*PSSETPKK	29.6
P26645	Marcks	MARCKS	0.0100683	1.99704	-2.55945	1.35583	Myristoylated alanine-rich C-kinase substrate	§113, §125, §128	EAAEAEPAEPSS*PAAEAEGASASS*TSS*PKAEDGAAPSPSSETPKK	29.6
P26645	Marcks	MARCKS	0.0100683	1.99704	-2.55945	1.35583	Myristoylated alanine-rich C-kinase substrate	§113, §127, §128	EAAEAEPAEPSS*PAAEAEGASASSTS*S*PKAEDGAAPSPSSETPKK	29.6
P26645	Marcks	MARCKS	0.0100683	1.99704	-2.55945	1.35583	Myristoylated alanine-rich C-kinase substrate	§122, §124, §138	EAAEAEPAEPSSPAAEAEGAS*AS*STSSPKAEDGAAPS*PSSETPKK	29.6
P26645	Marcks	MARCKS	0.0100683	1.99704	-2.55945	1.35583	Myristoylated alanine-rich C-kinase substrate	§122, §128, §138	EAAEAEPAEPSSPAAEAEGAS*ASSTSS*PKAEDGAAPS*PSSETPKK	29.6
P26645	Marcks	MARCKS	0.0100683	1.99704	-2.55945	1.35583	Myristoylated alanine-rich C-kinase substrate	§126, §128, §143	EAAEAEPAEPSSPAAEAEGASASST*SS*PKAEDGAAPSPSSET*PKK	29.6
P26645	Marcks	MARCKS	0.0100683	1.99704	-2.55945	1.35583	Myristoylated alanine-rich C-kinase substrate	§127, §128, §143	EAAEAEPAEPSSPAAEAEGASASSTS*S*PKAEDGAAPSPSSET*PKK	29.6
P26645	Marcks	MARCKS	0.0100683	1.99704	-2.55945	1.35583	Myristoylated alanine-rich C-kinase substrate	§127, §138, §143	EAAEAEPAEPSSPAAEAEGASASSTS*SPKAEDGAAPS*PSSET*PKK	29.6
P26645	Marcks	MARCKS	0.0100683	1.99704	-2.55945	1.35583	Myristoylated alanine-rich C-kinase substrate	§128, §138, §143	EAAEAEPAEPSSPAAEAEGASASSTSS*PKAEDGAAPS*PSSET*PKK	29.6
Q8VHJ5	Mark1	MARK1	0.0366081	1.43642	-1.30158	0.380261	Serine/threonine-protein kinase MARK1	§394	SRPSS*DLNNSTLQSPAHLK	88.3
Q8VHJ5	Mark1	MARK1	0.00605375	2.21798	-1.57555	0.655856	Serine/threonine-protein kinase MARK1	§394, §403	SRPSS*DLNNSTLQS*PAHLK	88.3
Q8VHJ5	Mark1	MARK1	0.00605375	2.21798	-1.57555	0.655856	Serine/threonine-protein kinase MARK1	393, §403	SRPS*SDLNNSTLQS*PAHLK	88.3
Q05512-3;Q05512-4	Mark2;Mark2	MARK2 iso3;MARK2 iso3	0.0377601	1.42297	-1.57953	0.659491	Serine/threonine-protein kinase MARK2	§512;§512	DSTAPQRVPVAS*PSAHNISSSSGAPDR	80.8
Q05512-3;Q05512-4	Mark2;Mark2	MARK2 iso3;MARK2 iso3	0.0377601	1.42297	-1.57953	0.659491	Serine/threonine-protein kinase MARK2	§514;§514	DSTAPQRVPVASPS*AHNISSSSGAPDR	80.8
Q05512;Q05512-2;Q05512-3;Q05512-4	Mark2;Mark2;Mark2;Mark2	MARK2;MARK2 iso3;MARK2 iso3;MARK2 iso3	0.00998515	2.00065	-3.73464	1.90097	Serine/threonine-protein kinase MARK2	§408;406;408;408	S*SDQAVPAIPTSNSYSK	86.3
Q05512;Q05512-2;Q05512-3;Q05512-4	Mark2;Mark2;Mark2;Mark2	MARK2;MARK2 iso3;MARK2 iso3;MARK2 iso3	0.00998515	2.00065	-3.73464	1.90097	Serine/threonine-protein kinase MARK2	419;417;419;419	SSDQAVPAIPTS*NSYSK	86.3
Q03141;Q03141-2;Q03141-3	Mark3;Mark3;Mark3	MARK3;MARK3 iso 2;MARK3 iso 3	0.0120508	1.91898	-1.20929	0.274162	MAP/microtubule affinity-regulating kinase 3	§396;§396;§396	VRPNSDLSNS*TGQSPHHK	84.3
Q03141;Q03141-2;Q03141-3	Mark3;Mark3;Mark3	MARK3;MARK3 iso 2;MARK3 iso 3	0.0120508	1.91898	-1.20929	0.274162	MAP/microtubule affinity-regulating kinase 3	§400;§400;§400	VRPNSDLSNSTGQS*PHHK	84.3
Q68FL6	Mars	MARS	0.0320489	1.49419	-1.60723	0.684575	Methionine--tRNA ligase, cytoplasmic	§827	GS*PKPAAVEAVTAAGSQHIQTLTDEVTK	101.4
Q9R1L5	Mast1	MAST1	0.0138052	1.85996	-1.29954	0.377997	Microtubule-associated serine/threonine-protein kinase 1	690	SDRYHHVNSY*DEDDTTEEEPVEIR	170.9
Q3U214	Mast3	MAST3	0.00709183	2.14924	-1.67543	0.744534	Microtubule-associated serine/threonine-protein kinase 3	§1289	KQEAVQEVS*FDEEPGPPR	144.1
Q811L6	Mast4	MAST4	0.027058	1.5677	-1.00984	0.0141311	Microtubule-associated serine/threonine-protein kinase 4	2353	QTDRS*PSHQATTGDR	283.8
P04370;P04370-4;P04370-5;P04370-7;P04370-9;P04370-1;P04370-2;P04370-6;P04370-8;P04370-1;P04370-1;P04370-1	Mbp;Mbp;Mbp;Mbp;Mbp;Mbp;Mbp;Mbp;Mbp;Mbp;Mbp;Mbp	MBP;PRG2 iso 4;MBP iso5;PRG2 iso 7;PRG2 iso 9;PRG2 iso 1;PRG2 iso 2;MBP iso6;MBP iso8;PRG2 iso 1;PRG2 iso 1;PRG2 iso 1	0.0174694	1.75772	-2.53951	1.34455	Myelin basic protein	§178;45;45;45;45;45;178;45;45;45;45;45	FFS*GDR	27.2
Q64096	Mcf2l	ARHGEF14	0.00758702	2.11993	-2.8747	1.52341	Guanine nucleotide exchange factor DBS	§621	TSS*TGEEEESLAILR	129
Q8JZL2;Q8JZL2-2	Mchr1;Mchr1	MCHR1;MCHR1 iso 2	0.00941529	2.02617	-3.73501	1.90111	Melanin-concentrating hormone receptor 1	325;326	LVLS*VKPAAQGQLR	39.1
Q99J21	Mcoln1	mucolipin 1	0.00705594	2.15144	-1.488	0.573379	Mucolipin-1	§547	SELQAYIEQCQDS*PTSGK	65.5
P14152	Mdh1	MDH1	0.0315397	1.50114	-1.93829	0.954784	Malate dehydrogenase, cytoplasmic	§217	EVGVYEALKDDS*WLK	36.5
Q9Z2D6;Q9Z2D6-2	Mecp2;Mecp2	MECP2;MECP2 iso2	0.00537988	2.26923	-1.31671	0.396933	Methyl-CpG-binding protein 2	§78;95	HEPLQPSAHHSAEPAEAGKAETSESSGSAPAVPEAS*ASPK	52.3
Q925J9;Q925J9-4	Med1;Med1	MED1;MBD4 iso 4	0.012371	1.90759	-1.56026	0.641782	Mediator of RNA polymerase II transcription subunit 1	§1481, §1484;1466, 1469	SYQNS*PSS*EDGIRPLPEYSTEK	167
Q8CJ19	Mical3	MICAL3	0.0348944	1.45724	-2.70567	1.43598	[F-actin]-monooxygenase MICAL3	1014	NFEPEEEEEEEEYEEEDEEYEEEEEEESS*EAGNK	223.6
Q8CJ19;Q8CJ19-4	Mical3;Mical3	MICAL3;MICAL3 iso 4	0.0200245	1.69844	-1.69441	0.760782	[F-actin]-monooxygenase MICAL3	§1187;270	VKS*PEEPLFPTPLLLR	223.6
Q8CJ19;Q8CJ19-4	Mical3;Mical3	MICAL3;MICAL3 iso 4	0.0467761	1.32998	-1.7998	0.847836	[F-actin]-monooxygenase MICAL3	§1307;390	DRLS*GPLAVEEVLK	223.6
Q8CJ19;Q8CJ19-4	Mical3;Mical3	MICAL3;MICAL3 iso 4	0.00182792	2.73804	-1.99405	0.995701	[F-actin]-monooxygenase MICAL3	§1692;775	KRSS*LFSPR	223.6
Q8CJ19;Q8CJ19-4	Mical3;Mical3	MICAL3;MICAL3 iso 4	0.0367618	1.4346	-1.96019	0.970991	[F-actin]-monooxygenase MICAL3	§1716;799	GEARPPEKPS*PGLPEDVVAKPK	223.6
Q3UQI9;Q3UQI9-2	Mindy4;Mindy4	FAM188B;FAM188B iso 2	0.0396505	1.40175	-1.85245	0.889431	Probable ubiquitin carboxyl-terminal hydrolase MINDY-4	§310;§310	SVS*EDSPLGYSHTEGNSR	82.9
Q9JM52;Q9JM52-2;Q9JM52-3	Mink1;Mink1;Mink1	MINK;MINK iso3;MINK iso3	0.0249185	1.60348	-2.25774	1.17488	Misshapen-like kinase 1	323, 332;323, 332;323, 332	EETEYEY*SGSEEEDDS*HGEEGEPSSIMNVPGESTLR	147.2
Q9JM52;Q9JM52-2;Q9JM52-3	Mink1;Mink1;Mink1	MINK;MINK iso3;MINK iso3	0.0249185	1.60348	-2.25774	1.17488	Misshapen-like kinase 1	324, 332;324, 332;324, 332	EETEYEYS*GSEEEDDS*HGEEGEPSSIMNVPGESTLR	147.2
Q9JM52;Q9JM52-2;Q9JM52-3	Mink1;Mink1;Mink1	MINK;MINK iso3;MINK iso3	0.0249185	1.60348	-2.25774	1.17488	Misshapen-like kinase 1	326, 341;326, 341;326, 341	EETEYEYSGS*EEEDDSHGEEGEPSS*IMNVPGESTLR	147.2
Q99KX1	Mlf2	MLF2	0.0344219	1.46317	-1.36548	0.449404	Myeloid leukemia factor 2	§237	LAIQGPEDS*PSR	28
Q6PDG8;Q6PDG8-2	Mon1a;Mon1a	MON1A;MON1A iso 2	0.0385492	1.41398	-1.4209	0.50681	Vacuolar fusion protein MON1 homolog A	§31;§31	AES*PTPGLTQGTEPGAGQEGAMFVHTR	62.1
Q9JMH9-6;Q9JMH9;Q9JMH9-1;Q9JMH9-4	Myo18a;Myo18a;Myo18a;Myo18a	MYO18A iso6;MYO18A;MYO18A iso4;MYO18A iso4	0.0296089	1.52858	-1.17551	0.233288	Unconventional myosin-XVIIIa	101;§101;101;101	GSIILDSGHLSTAS*SSDDLKGEEGSFR	233.8
Q9JMH9-6;Q9JMH9;Q9JMH9-1;Q9JMH9-4	Myo18a;Myo18a;Myo18a;Myo18a	MYO18A iso6;MYO18A;MYO18A iso4;MYO18A iso4	0.0296089	1.52858	-1.17551	0.233288	Unconventional myosin-XVIIIa	102;§102;102;102	GSIILDSGHLSTASS*SDDLKGEEGSFR	233.8
Q9JMH9-6;Q9JMH9;Q9JMH9-1;Q9JMH9-4	Myo18a;Myo18a;Myo18a;Myo18a	MYO18A iso6;MYO18A;MYO18A iso4;MYO18A iso4	0.0296089	1.52858	-1.17551	0.233288	Unconventional myosin-XVIIIa	103;§103;103;103	GSIILDSGHLSTASSS*DDLKGEEGSFR	233.8
Q9JMH9-6;Q9JMH9;Q9JMH9-1;Q9JMH9-4	Myo18a;Myo18a;Myo18a;Myo18a	MYO18A iso6;MYO18A;MYO18A iso4;MYO18A iso4	0.00410783	2.38639	-1.69943	0.765053	Unconventional myosin-XVIIIa	99;§99;99;99	GSIILDSGHLST*ASSSDDLK	233.8
Q9JMH9-6;Q9JMH9;Q9JMH9-1;Q9JMH9-2;Q9JMH9-4;Q9JMH9-5;Q9JMH9-7	Myo18a;Myo18a;Myo18a;Myo18a;Myo18a;Myo18a;Myo18a	MYO18A iso6;MYO18A;MYO18A iso4;MYO18A iso4;MYO18A iso4;MYO18A iso4;MYO18A iso4	0.0233589	1.63155	-1.31531	0.395405	Unconventional myosin-XVIIIa	2028;§2016;2001;1685;1964;1670;1682	PLAPDPS*DDEHDPVDSISRPR	233.8
Q9JMH9-6;Q9JMH9;Q9JMH9-1;Q9JMH9-2;Q9JMH9-4;Q9JMH9-5;Q9JMH9-7	Myo18a;Myo18a;Myo18a;Myo18a;Myo18a;Myo18a;Myo18a	MYO18A iso6;MYO18A;MYO18A iso4;MYO18A iso4;MYO18A iso4;MYO18A iso4;MYO18A iso4	0.0265126	1.57655	-1.52809	0.611728	Unconventional myosin-XVIIIa	2051;§2039;2024;1708;1987;1693;1705	FSHSYLSDS*DTEAK	233.8
Q99104	Myo5a	MYO5A	0.0483506	1.3156	-1.03253	0.0461826	Unconventional myosin-Va	§1116, §1119	RTDST*HSS*NESEYTFSSEFAETEDIAPR	215.4
Q8C170;Q8C170-2	Myo9a;Myo9a	MYO9A;MYO9A iso2	0.00243778	2.61301	-1.37842	0.463015	Unconventional myosin-IXa	1814;1885	VKPASQSEISSFFPGPDVTPAHPFSDELTQYHPTPPLS*PELPGSCR	291.9
Q5DTJ9	Mypn	MYPN	0.00422293	2.37439	-1.50943	0.594001	Myopalladin	§924	TPVDES*DDEIEHDEIPTGK	144
Q6A037	N4bp1	N4BP1	0.00500667	2.30045	-1.4687	0.554542	NEDD4-binding protein 1	§299	KQFS*LENVPEGELLPDGK	99.1
P58686	NA	C9orf16	0.0326742	1.4858	-1.99184	0.994105	UPF0184 protein C9orf16 homolog	§82	LEFQQQLGEAPGDAS*P	9
Q9D1K7	NA	C20orf27	0.0446728	1.34996	-1.16502	0.220356	UPF0687 protein C20orf27 homolog	§83	DIRET*PVHSLHLK	19.5
Q61127;Q61127-2	Nab2;Nab2	NAB2;NAB2 iso 2	0.0125822	1.90024	-1.85684	0.892852	NGFI-A-binding protein 2	§159, §162;§159, §162	SFS*PKS*PLELGEK	56.5
Q78ZA7	Nap1l4	NAP1L4	0.00545109	2.26352	-1.59757	0.675877	Nucleosome assembly protein 1-like 4	§121	EFITGDVEPTDAES*AWHSENEEEDKLAGDM#K	42.7
Q9DB05	Napa	SNAP-alpha	0.0235815	1.62743	-2.12736	1.08907	Alpha-soluble NSF attachment protein	§26	NSQS*FFSGLFGGSSK	33.2
Q8CH77;Q8CH77-2;Q8CH77-3;Q8CH77-4	Nav1;Nav1;Nav1;Nav1	NAV1;NAV1 iso 2;NAV1 iso 3;NAV1 iso 4	0.0274622	1.56126	-1.27131	0.346314	Neuron navigator 1	§756;§756;§756;362	AVALDSDNIS*LK	202.2
Q9CZ42;Q9CZ42-2;Q9CZ42-3	Naxd;Naxd;Naxd	CARKD;Naxd iso 2;Naxd iso 3	0.029217	1.53436	-1.53786	0.620922	ATP-dependent (S)-NAD(P)H-hydrate dehydratase	§81;36;65	IGIVGGCQEY*TGAPYFAGISALK	36.7
P13595;P13595-2	Ncam1;Ncam1	NCAM1;NCAM1 iso2	0.0181898	1.74017	-1.3538	0.437016	Neural cell adhesion molecule 1	§774;774	AAFSKDES*KEPIVEVR	119.4
Q91W39	Ncoa5	NCOA5	0.0498428	1.3024	-1.11093	0.151773	Nuclear receptor coactivator 5	§29, §34	DRS*PIRGS*PR	65.3
Q60974;Q60974-2	Ncor1;Ncor1	N-CoR1;N-CoR1 iso2	0.0252374	1.59795	-1.61598	0.692414	Nuclear receptor corepressor 1	1115;1115	AAPLTY*IKQEEFSPR	270.5
Q9WU42;Q9WU42-2	Ncor2;Ncor2	SMRT;SMRT iso4	0.0296788	1.52755	-2.28654	1.19316	Nuclear receptor corepressor 2	§2181;1962	TSVLGSSEDAIEPVS*PPEGMTEPGHAR	269.6
Q9QYG0;Q9QYG0-2	Ndrg2;Ndrg2	NDRG2;NDRG2 iso 2	0.0196516	1.7066	-1.66389	0.734562	Protein NDRG2	§348, §352, §353;§334, §338, 339	SRT*LSQS*S*ESGTLPSGPPGHTM#EVSC	40.8
Q8BTG7;Q8BTG7-2;Q8BTG7-3	Ndrg4;Ndrg4;Ndrg4	NDRG4;NDRG4 iso2;NDRG4 iso2	0.0382681	1.41716	-2.16371	1.11351	Protein NDRG4	§317, 327;304, 314;369, 379	TAS*LTSASSVDGS*RPQPCAHSDSSEGMGQVNHTMEVSC	38.5
Q9CQC7	Ndufb4	NDUFB4	0.00882495	2.05429	-1.4932	0.57841	NADH dehydrogenase [ubiquinone] 1 beta subcomplex subunit 4	§26	YKPAPLATLPSTLDPAEYDVS*PETR	15.1
Q9CR95	Necap1	NECAP1	0.0329645	1.48195	-2.27716	1.18724	Adaptin ear-binding coat-associated protein 1	§211	VTIPPPSSSVAISNHVT*PPPIPK	29.6
Q9D1J1	Necap2	NECAP2	0.0414711	1.38225	-1.15519	0.208134	Adaptin ear-binding coat-associated protein 2	§180	ARPT*SAGGLSLLPPPPGGK	28.6
Q9D1J1	Necap2	NECAP2	0.0414711	1.38225	-1.15519	0.208134	Adaptin ear-binding coat-associated protein 2	§181	ARPTS*AGGLSLLPPPPGGK	28.6
P19246	Nefh	NFH	0.0389852	1.4091	-1.54326	0.625984	Neurofilament heavy polypeptide	§523	VKEEAKS*PGEAK	116.9
P19246	Nefh	NFH	0.0184126	1.73489	-2.32584	1.21775	Neurofilament heavy polypeptide	§529, §535	SPGEAKS*PGEAKS*PAEAK	116.9
P19246	Nefh	NFH	0.0184126	1.73489	-2.32584	1.21775	Neurofilament heavy polypeptide	§541, §547	SPAEAKS*PGEAKS*PGEAK	116.9
P19246	Nefh	NFH	0.0457816	1.33931	-2.07153	1.0507	Neurofilament heavy polypeptide	§589, §595	SPATVKS*PGEAKS*PSEAK	116.9
P19246	Nefh	NFH	0.0077233	2.1122	-1.39346	0.478668	Neurofilament heavy polypeptide	§595, §601	SPGEAKS*PSEAKS*PAEAK	116.9
P19246	Nefh	NFH	0.0317838	1.49779	-3.12978	1.64606	Neurofilament heavy polypeptide	§607, §613	SPAEAKS*PAEAKS*PAEAK	116.9
P19246	Nefh	NFH	0.00699391	2.15528	-2.0557	1.03963	Neurofilament heavy polypeptide	§631, §637	SPAEAKS*PAEAKS*PATVK	116.9
P19246	Nefh	NFH	0.00308089	2.51132	-2.79278	1.4817	Neurofilament heavy polypeptide	§673	SPAEAKS*PAEVK	116.9
P19246	Nefh	NFH	0.0299015	1.52431	-1.53549	0.618699	Neurofilament heavy polypeptide	§691, §697	SPAEPKS*PAEAKS*PAEVK	116.9
P19246	Nefh	NFH	0.0369855	1.43197	-3.04885	1.60826	Neurofilament heavy polypeptide	§697, §703, §709	SPAEAKS*PAEVKS*PAEAKS*PAEVK	116.9
P19246	Nefh	NFH	0.0416881	1.37999	-1.52135	0.605354	Neurofilament heavy polypeptide	§703, §709, §715	SPAEVKS*PAEAKS*PAEVKS*PGEAK	116.9
P19246	Nefh	NFH	0.0233394	1.63191	-1.51186	0.596322	Neurofilament heavy polypeptide	§745, §751, §757	SPGEAKS*PGEAKS*PAEAKS*PAEAK	116.9
P19246	Nefh	NFH	0.0481711	1.31721	-1.30299	0.381821	Neurofilament heavy polypeptide	§757, §763, §769	SPAEAKS*PAEAKS*PIEVKS*PEK	116.9
P19246	Nefh	NFH	0.0131464	1.88119	-1.91861	0.940065	Neurofilament heavy polypeptide	§783, §789	EGAKS*PAEAKS*PEK	116.9
P19246	Nefh	NFH	0.0403913	1.39371	-1.65354	0.725559	Neurofilament heavy polypeptide	§809	EDIKPPAEAKS*PEK	116.9
P19246	Nefh	NFH	0.0482218	1.31676	-1.40846	0.494123	Neurofilament heavy polypeptide	§834, §839	AKPLDVKS*PEAQT*PVQEEAK	116.9
P08553	Nefm	NFM	0.020033	1.69825	-1.42842	0.514416	Neurofilament medium polypeptide	§326	S*IELESVR	95.9
P08553	Nefm	NFM	0.0400901	1.39696	-2.27577	1.18635	Neurofilament medium polypeptide	§44	GS*PSTVSSSYK	95.9
P08553	Nefm	NFM	0.0183844	1.73555	-1.4145	0.500291	Neurofilament medium polypeptide	§550	EGS*SEKDEGEQEEEEGETEAEGEGEEAEAKEEK	95.9
P08553	Nefm	NFM	0.000162981	3.78786	-1.87391	0.906053	Neurofilament medium polypeptide	§551	EGSS*EKDEGEQEEEEGETEAEGEGEEAEAK	95.9
P08553	Nefm	NFM	0.047357	1.32462	-1.63112	0.705862	Neurofilament medium polypeptide	§605, §610	AKS*PM#PKS*PVEEVKPKPEAK	95.9
P08553	Nefm	NFM	0.0320903	1.49363	-1.74008	0.799156	Neurofilament medium polypeptide	§645	EVTKES*PKEEK	95.9
P08553	Nefm	NFM	0.0356635	1.44778	-1.51843	0.602584	Neurofilament medium polypeptide	§720, §723	AEEEGGSEEEGS*DRS*PQESKKEDIAINGEVEGKEEEEQETQEK	95.9
P97798;P97798-2;P97798-3;P97798-4;P97798-5	Neo1;Neo1;Neo1;Neo1;Neo1	NEO1;NEO1 iso 2;NEO1 iso 3;NEO1 iso 4;NEO1 iso 5	0.00418344	2.37847	-1.24642	0.317786	Neogenin	1246;1226;1230;1235;1246	RNSY*RGHESEDSM#STLAGR	163.1
Q04690;Q04690-2	Nf1;Nf1	NF1;NF1 iso 2	0.00441375	2.35519	-1.28788	0.364993	Neurofibromin	§2804;2783	ENVELS*PTAGHCNSGR	319.4
Q810U3	Nfasc	neurofascin	0.039269	1.40595	-2.23336	1.15922	Neurofascin	§1227	DKEETEGNESS*EATSPVNAIYSLA	137.9
P30415	Nktr	NKTR	0.00320385	2.49433	-2.61329	1.38587	NK-tumor recognition protein	§611	TEPLRPSVPQNGNVLVQPVAAENIPVIPLSDS*PPPSR	163.4
Q9D6Z1	Nop56	NOL5A	0.0038678	2.41254	-1.0775	0.107686	Nucleolar protein 56	§528, §536	KKS*SPKEEVAS*EPEEAASPTTPK	64.4
Q9D6Z1	Nop56	NOL5A	0.0038678	2.41254	-1.0775	0.107686	Nucleolar protein 56	§529, §536	KKSS*PKEEVAS*EPEEAASPTTPK	64.4
Q9D6Z1	Nop56	NOL5A	0.0335993	1.47367	-1.15476	0.207597	Nucleolar protein 56	§536	EEVAS*EPEEAASPTTPK	64.4
Q11011	Npepps	NPEPPS	0.0184333	1.7344	-4.72459	2.24019	Puromycin-sensitive aminopeptidase	§789	VLGATLS*PELIQK	103.3
Q810U4-2;Q810U4	Nrcam;Nrcam	NRCAM iso3;NRCAM	0.0209977	1.67783	-1.93621	0.953236	Neuronal cell adhesion molecule	1107;1177	EDDGTFGEY*SDAEDHKPLK	131.2
Q9CZ44;Q9CZ44-2;Q9CZ44-3	Nsfl1c;Nsfl1c;Nsfl1c	NSFL1C;NSFL1C iso 2;NSFL1C iso 3	0.00420946	2.37577	-1.12968	0.175919	NSFL1 cofactor p47	§140;142;142	S*PGETSKPRPFAGGGYR	40.7
Q99NF2;Q99NF2-2;Q99NF2-3;Q99NF2-4;Q99NF2-5	Nsmf;Nsmf;Nsmf;Nsmf;Nsmf	NSMF;NSMF iso 2;NSMF iso 3;NSMF iso 4;NSMF iso 5	0.0248908	1.60396	-1.58856	0.667716	NMDA receptor synaptonuclear signaling and neuronal migration factor	138, 144;138, 144;138, 144;145, 151;138, 144	HPHHHS*QPLRAS*PGSSR	60.3
Q9JM14	Nt5c	NT5C	0.0394944	1.40346	-1.54335	0.626063	5'(3')-deoxyribonucleotidase, cytosolic type	§102	DTEVFICTT*PLLK	23.1
P70310	Ntsr2	NTSR2	0.0133028	1.87606	-3.04115	1.60462	Neurotensin receptor type 2	§399	SVVPLPQEAPESTTSTYS*FR	46.3
Q02819	Nucb1	NUCB1	0.0259698	1.58553	-1.92491	0.94479	Nucleobindin-1	368	AQRLS*QETEALGR	53.4
Q80XU3	Nucks1	NUCKS	0.0188259	1.72525	-1.46332	0.549245	Nuclear ubiquitous casein and cyclin-dependent kinase substrate 1	§113	EMLLEDVGS*EEEPEEDDEAPFQEK	26.3
Q8BM65-4;Q8BM65;Q8BM65-3	Nyap2;Nyap2;Nyap2	NYAP2 iso4;NYAP2;NYAP2 iso5	0.0339466	1.4692	-1.26963	0.344411	Neuronal tyrosine-phosphorylated phosphoinositide-3-kinase adapter 2	184;§184;184	FTVPASHS*PPR	81.6
Q8BM65-2;Q8BM65-5;Q8BM65;Q8BM65-4;Q8BM65-3	Nyap2;Nyap2;Nyap2;Nyap2;Nyap2	NYAP2 iso2;NYAP2 iso5;NYAP2;NYAP2 iso4;NYAP2 iso5	0.012068	1.91837	-1.19382	0.255583	Neuronal tyrosine-phosphorylated phosphoinositide-3-kinase adapter 2	229;229;§261;261;261	DSSLS*QVCSPAADPEEEEPVYIEMVGNILR	70.5
Q8BM65-2;Q8BM65-5;Q8BM65;Q8BM65-4;Q8BM65-3	Nyap2;Nyap2;Nyap2;Nyap2;Nyap2	NYAP2 iso2;NYAP2 iso5;NYAP2;NYAP2 iso4;NYAP2 iso5	0.0146264	1.83486	-1.83566	0.876301	Neuronal tyrosine-phosphorylated phosphoinositide-3-kinase adapter 2	410;410;§442;442;442	DQTGALGPAPGASILSSS*PPPPSTLYR	70.5
Q8BM65-2;Q8BM65-5;Q8BM65;Q8BM65-4;Q8BM65-3	Nyap2;Nyap2;Nyap2;Nyap2;Nyap2	NYAP2 iso2;NYAP2 iso5;NYAP2;NYAP2 iso4;NYAP2 iso5	0.0034073	2.46759	-1.25543	0.32818	Neuronal tyrosine-phosphorylated phosphoinositide-3-kinase adapter 2	503, 506;503, 506;§535, §538;535, 538;535, 538	SRT*PTS*PLEELTSLFTSGR	70.5
Q7M750	Opalin	OPALIN	0.00627427	2.20244	-1.34096	0.423272	Opalin	139	GLWWLVPS*LSLE	15.8
Q7M750	Opalin	OPALIN	0.00627427	2.20244	-1.34096	0.423272	Opalin	141	GLWWLVPSLS*LE	15.8
Q3B7Z2	Osbp	OSBP	0.00418365	2.37844	-1.6516	0.723867	Oxysterol-binding protein 1	§238	SLS*ELESLKLPAESNEK	88.7
Q5QNQ6	Osbp2	OSBP2	0.0253479	1.59606	-1.47227	0.55804	Oxysterol-binding protein 2	281, §284	TQS*DDS*GDDDEEPAAPADNSELHHTLK	101.3
Q8CI95	Osbpl11	OSBPL11	0.0370128	1.43165	-1.30018	0.378708	Oxysterol-binding protein-related protein 11	§177, §186	SRS*FSLASSGNS*PISQR	83.6
Q8CI95	Osbpl11	OSBPL11	0.0370128	1.43165	-1.30018	0.378708	Oxysterol-binding protein-related protein 11	§179, §186	SRSFS*LASSGNS*PISQR	83.6
Q8CI95	Osbpl11	OSBPL11	0.0370128	1.43165	-1.30018	0.378708	Oxysterol-binding protein-related protein 11	175, §186	S*RSFSLASSGNS*PISQR	83.6
Q9DBS9	Osbpl3	OSBPL3	0.0486849	1.31261	-1.29814	0.376448	Oxysterol-binding protein-related protein 3	§405	ALVHQLS*NESR	96.9
Q3U2S4;Q3U2S4-2	Otud5;Otud5	OTUD5;OTUD5 iso 2	0.0106534	1.97251	-1.21243	0.277905	OTU domain-containing protein 5	§503;460	ATS*PLVSLYPALECR	60.3
Q3U2S4;Q3U2S4-2	Otud5;Otud5	OTUD5;OTUD5 iso 2	0.00221907	2.65383	-1.394	0.479229	OTU domain-containing protein 5	§64;§64	AS*PPPQGPLPGPPGALHR	60.3
Q4KMM3;Q4KMM3-2;Q4KMM3-3;Q4KMM3-4	Oxr1;Oxr1;Oxr1;Oxr1	OXR1;OXR1 iso 2;OXR1 iso4;OXR1 iso4	0.00318329	2.49712	-1.45197	0.538012	Oxidation resistance protein 1	§336, §346;248, 258;248, 258;336, 346	STEESLS*EDAFTESELS*PIREELLSSEPR	95.9
Q4KMM3;Q4KMM3-2;Q4KMM3-3;Q4KMM3-4	Oxr1;Oxr1;Oxr1;Oxr1	OXR1;OXR1 iso 2;OXR1 iso4;OXR1 iso4	0.0402846	1.39486	-1.17821	0.236591	Oxidation resistance protein 1	§346;258;258;346	STEESLSEDAFTESELS*PIREELLSSEPR	95.9
Q8K212	Pacs1	PACS-1	0.028065	1.55184	-1.23653	0.306293	Phosphofurin acidic cluster sorting protein 1	§421	LKPFFEGMSQSSSQTEIGSLNSKGS*LGK	104.8
Q8K212	Pacs1	PACS-1	0.028065	1.55184	-1.23653	0.306293	Phosphofurin acidic cluster sorting protein 1	418	LKPFFEGMSQSSSQTEIGSLNS*KGSLGK	104.8
Q3V3Q7	Pacs2	PACS2	0.00398188	2.39991	-1.63378	0.708214	Phosphofurin acidic cluster sorting protein 2	§361	EPSGQPEDS*PEAETSTLDVFTEK	94.9
Q61644	Pacsin1	PACSIN1	0.00270118	2.56845	-2.08681	1.0613	Protein kinase C and casein kinase substrate in neurons protein 1	§343, §346	KAEGATLSNATGAVESTSQAGDRGS*VSS*YDR	50.5
Q61644	Pacsin1	PACSIN1	0.00270118	2.56845	-2.08681	1.0613	Protein kinase C and casein kinase substrate in neurons protein 1	§343, 345	KAEGATLSNATGAVESTSQAGDRGS*VS*SYDR	50.5
Q61644	Pacsin1	PACSIN1	0.0362704	1.44045	-4.66238	2.22107	Protein kinase C and casein kinase substrate in neurons protein 1	§358, §362	GQTYATEWS*DDES*GNPFGGNEANGGANPFEDDAK	50.5
Q61644	Pacsin1	PACSIN1	0.00270118	2.56845	-2.08681	1.0613	Protein kinase C and casein kinase substrate in neurons protein 1	334, 336	KAEGATLSNATGAVES*TS*QAGDRGSVSSYDR	50.5
P63005;P63005-2	Pafah1b1;Pafah1b1	PAFAH1B1;PAFAH1B1 iso 2	0.0089217	2.04955	-1.66119	0.732221	Platelet-activating factor acetylhydrolase IB subunit alpha	§109;§109	YALSGHRS*PVTR	46.6
Q9Z0P4-2;Q9Z0P4	Palm;Palm	AQP0 iso 2;paralemmin	0.00789053	2.10289	-1.94246	0.957886	Paralemmin-1	145;§145	SETLVNAQQTPLGT*PK	36.7
Q9JHU2	Palmd	PALMD	0.0256555	1.59082	-1.11369	0.155348	Palmdelphin	§321	SNGPTHTS*PTRPTPQPR	62.7
Q9JHU2	Palmd	PALMD	0.0145894	1.83596	-1.52575	0.609515	Palmdelphin	§385	SGPQCSS*PTCQEETEDVR	62.7
Q80YV4;Q80YV4-2;Q80YV4-3	Pank4;Pank4;Pank4	PANK4;PANK4 iso 2;PANK4 iso 3	0.0150393	1.82277	-1.1551	0.208015	Pantothenate kinase 4	§63;§63;§63	VRS*FDHPGK	91.5
Q61183;Q61183-3;Q61183-4	Papola;Papola;Papola	PAP-alpha;PAP-alpha iso 3;PAP-alpha iso 4	0.0281904	1.5499	-1.43024	0.516262	Poly(A) polymerase alpha	712;§654;630	TSS*TDLSDIPALPANPIPVIK	82.3
Q61183;Q61183-3;Q61183-4	Papola;Papola;Papola	PAP-alpha;PAP-alpha iso 3;PAP-alpha iso 4	0.0281904	1.5499	-1.43024	0.516262	Poly(A) polymerase alpha	713;655;631	TSST*DLSDIPALPANPIPVIK	82.3
Q7TSK3;Q7TSK3-2	Pcdh8;Pcdh8	PCDH8;PCDH8 iso 2	0.0357675	1.44651	-1.74562	0.803738	Protocadherin-8	§1053;956	LPDLQEIGVPLYES*PPGSR	113.2
Q9QYX7;Q9QYX7-2	Pclo;Pclo	piccolo;piccolo iso 2	0.0345651	1.46136	-1.30687	0.386117	Protein piccolo	§1149;§1149	SLVSVLPEKKPS*EEEK	550.5
Q9QYX7;Q9QYX7-2	Pclo;Pclo	piccolo;piccolo iso 2	0.0449141	1.34762	-1.23078	0.299578	Protein piccolo	§1563, §1575;§1563, §1575	RHS*WHDEDDETFDES*PELK	550.5
Q9QYX7;Q9QYX7-2	Pclo;Pclo	piccolo;piccolo iso 2	0.00245273	2.61035	-1.18809	0.248645	Protein piccolo	§1563;§1563	RHS*WHDEDDETFDESPELK	550.5
Q9QYX7;Q9QYX7-2	Pclo;Pclo	piccolo;piccolo iso 2	0.0324634	1.48861	-1.47959	0.565196	Protein piccolo	§1676, 1679;§1676, 1679	SRGEGSSSLHASSFTPGTSPTSVSSLDEDS*DSS*PSHK	550.5
Q9QYX7;Q9QYX7-2	Pclo;Pclo	piccolo;piccolo iso 2	0.00255283	2.59298	-1.77613	0.828737	Protein piccolo	§1709;§1709	SHGPLLPTIEDSS*EEEELREEEELLK	550.5
Q9QYX7;Q9QYX7-2	Pclo;Pclo	piccolo;piccolo iso 2	0.0155343	1.80871	-1.08226	0.114046	Protein piccolo	§1797;§1797	SSCSEYSPS*IESDPEGFEISPEK	550.5
Q9QYX7;Q9QYX7-2	Pclo;Pclo	piccolo;piccolo iso 2	0.0155343	1.80871	-1.08226	0.114046	Protein piccolo	§1800;§1800	SSCSEYSPSIES*DPEGFEISPEK	550.5
Q9QYX7;Q9QYX7-2	Pclo;Pclo	piccolo;piccolo iso 2	0.0185331	1.73205	-1.10753	0.147348	Protein piccolo	§3582;§3582	VLYSPISPLSPGHALEPAFVPYEKPLPDDIS*PQK	550.5
Q9QYX7;Q9QYX7-2	Pclo;Pclo	piccolo;piccolo iso 2	0.0324634	1.48861	-1.47959	0.565196	Protein piccolo	1671, §1676;1671, §1676	SRGEGSSSLHASSFTPGTSPTSVSS*LDEDS*DSSPSHK	550.5
Q9QYX7;Q9QYX7-2	Pclo;Pclo	piccolo;piccolo iso 2	0.0490714	1.30917	-1.32681	0.407963	Protein piccolo	4812;4812	SHSSPGSSKS*SSEGHLR	550.5
Q9R0L6;Q9R0L6-2	Pcm1;Pcm1	PCM-1;MBD1 iso 2	0.0316886	1.4991	-1.25271	0.325048	Pericentriolar material 1 protein	§65;65	RVTNAIS*PESSPGVGR	228.7
Q9R0L6;Q9R0L6-2	Pcm1;Pcm1	PCM-1;MBD1 iso 2	0.0341674	1.46639	-1.32334	0.404179	Pericentriolar material 1 protein	§93;93	YMTQMS*VPEQAELEK	228.7
Q9DBX2	Pdcl	PhLP	0.0253738	1.59561	-1.45681	0.542813	Phosducin-like protein	§290, §296	NSAT*CHSEDS*DLEID	34.4
Q9DBX2	Pdcl	PhLP	0.0253738	1.59561	-1.45681	0.542813	Phosducin-like protein	§293, §296	NSATCHS*EDS*DLEID	34.4
Q8BVF2	Pdcl3	PDCL3	0.0149795	1.8245	-3.06259	1.61475	Phosducin-like protein 3	§65	TYEDMTLEELEENEDEFS*EEDER	27.6
O89084;Q01063;O89084-3;Q01063-2;Q01063-3;O89084-2	Pde4a;Pde4d;Pde4a;Pde4d;Pde4d;Pde4a	PDE4A;PDE4D;PDE4A iso 3;PDE4D iso2;PDE4D iso3;PDE4A iso 2	0.0252601	1.59756	-5.55628	2.47412	cAMP-specific 3',5'-cyclic phosphodiesterase 4A	552;534;495;465;371;318	KVT*SSGVLLLDNYSDR	93.5
E9Q4S1	Pde8b	PDE8B	0.0240005	1.61978	-1.49108	0.576357	High affinity cAMP-specific and IBMX-insensitive 3',5'-cyclic phosphodiesterase 8B	334	RKSGDS*IQQHVK	96.7
E9Q4S1	Pde8b	PDE8B	0.0202446	1.69369	-1.56468	0.64587	High affinity cAMP-specific and IBMX-insensitive 3',5'-cyclic phosphodiesterase 8B	397	RKES*IDVK	96.7
Q4VA53;Q4VA53-3;Q4VA53-2	Pds5b;Pds5b;Pds5b	APRIN;APRIN iso 3;APRIN iso 2	0.00832652	2.07954	-1.52452	0.608357	Sister chromatid cohesion protein PDS5 homolog B	§1166;§1166;637	METVSNASSSSNPSS*PGR	164.3
Q9DBJ1	Pgam1	PGAM1	0.0174089	1.75923	-2.0986	1.06942	Phosphoglycerate mutase 1	§119	SY*DVPPPPMEPDHPFYSNISK	28.8
P09411	Pgk1	PGK1	0.0122099	1.91329	-1.3435	0.425997	Phosphoglycerate kinase 1	§203	ALES*PERPFLAILGGAK	44.5
Q9D4H9;Q9D4H9-2;Q9D4H9-3	Phf14;Phf14;Phf14	PHF14;PHF14 iso2;PHF14 iso2	0.0470693	1.32726	-1.30547	0.384568	PHD finger protein 14	§828;828;828	KRS*FVPEEEK	99
Q9WTU0	Phf2	PHF2	0.047286	1.32527	-1.13291	0.180031	Lysine-specific demethylase PHF2	§677	AKPVRDEYEYVS*DDGELK	120.7
Q80TL4	Phf24	PHF24	0.0232306	1.63394	-2.05571	1.03964	PHD finger protein 24	§43	RGGELPGS*R	45.2
Q80TL4;Q80TL4-2	Phf24;Phf24	PHF24;PHF24 iso 2	0.0229028	1.64011	-1.5434	0.626115	PHD finger protein 24	310;273	GRGST*ISEAECHHAR	45.2
Q80TL4;Q80TL4-2	Phf24;Phf24	PHF24;PHF24 iso 2	0.0382116	1.4178	-1.09047	0.124947	PHD finger protein 24	335;298	LTEAPSCS*VSISHVGPIADSSPAASSSK	45.2
Q9D4J7;Q9D4J7-2	Phf6;Phf6	PHF6;PHF6 iso 2	0.0094722	2.02355	-1.75725	0.813322	PHD finger protein 6	§154;74	TAHNSEADLEESFNEHELEPS*SPK	41.1
Q6PDH0;Q6PDH0-2	Phldb1;Phldb1	PHLDB1;PHLDB1 iso 2	0.00889224	2.05099	-2.62887	1.39444	Pleckstrin homology-like domain family B member 1	§1022;1078	SALLAQNGTSS*LPR	150
Q8BGT8;Q8BGT8-2	Phyhipl;Phyhipl	PHYHIPL;PHYHIPL iso 2	0.00157818	2.80184	-1.53579	0.618978	Phytanoyl-CoA hydroxylase-interacting protein-like	§12, §15;§12, §15	LDHALSS*PSS*PCEEIK	42.3
Q8BGT8;Q8BGT8-2	Phyhipl;Phyhipl	PHYHIPL;PHYHIPL iso 2	0.0497513	1.3032	-1.62672	0.701964	Phytanoyl-CoA hydroxylase-interacting protein-like	§15;§15	LDHALSSPSS*PCEEIK	42.3
E9Q3L2	Pi4ka	PIK4CA	0.00843615	2.07386	-1.44766	0.533726	Phosphatidylinositol 4-kinase alpha	§268	TSSVSSISQVS*PER	236.9
O88907	Pias1	PIAS1	0.0211768	1.67414	-1.35434	0.437593	E3 SUMO-protein ligase PIAS1	§503	GILSLPHQAS*PVSR	71.6
Q8VD65	Pik3r4	PIK3R4	0.0352239	1.45316	-1.59436	0.672977	Phosphoinositide 3-kinase regulatory subunit 4	§905	SESSAGICVPLSTS*PQVSEAAHIPSK	152.5
Q8VD65	Pik3r4	PIK3R4	0.0352239	1.45316	-1.59436	0.672977	Phosphoinositide 3-kinase regulatory subunit 4	903	SESSAGICVPLS*TSPQVSEAAHIPSK	152.5
Q8VD65	Pik3r4	PIK3R4	0.0352239	1.45316	-1.59436	0.672977	Phosphoinositide 3-kinase regulatory subunit 4	904	SESSAGICVPLST*SPQVSEAAHIPSK	152.5
O35954	Pitpnm1	PITPNM1	0.00425325	2.37128	-2.06027	1.04283	Membrane-associated phosphatidylinositol transfer protein 1	§287, §300	SSTEARPGTSTAGT*PDGPEAPPGPDAS*PDASFGK	134.9
Q68FH0;Q68FH0-2;Q68FH0-3	Pkp4;Pkp4;Pkp4	plakophilin 4;plakophilin 4 iso2;plakophilin 4 iso3	0.018765	1.72665	-1.52825	0.611877	Plakophilin-4	§405;405;64	SAVS*PDLHITPIYEGR	131.5
Q9Z1B3;Q9Z1B3-2;Q9Z1B3-3	Plcb1;Plcb1;Plcb1	PLCB1;PLCB1 iso 2;PLCB1 iso 3	0.00322379	2.49163	-1.37086	0.455084	1-phosphatidylinositol 4,5-bisphosphate phosphodiesterase beta-1	§582;§582;§582	GLEQLTKS*PVEFVEYNK	138.3
Q9Z1B3;Q9Z1B3-2;Q9Z1B3-3	Plcb1;Plcb1;Plcb1	PLCB1;PLCB1 iso 2;PLCB1 iso 3	0.00334896	2.47509	-1.36723	0.451254	1-phosphatidylinositol 4,5-bisphosphate phosphodiesterase beta-1	848;848;848	EADPGETS*SEAPSETR	138.3
Q9Z1B3;Q9Z1B3-2;Q9Z1B3-3	Plcb1;Plcb1;Plcb1	PLCB1;PLCB1 iso 2;PLCB1 iso 3	0.00334896	2.47509	-1.36723	0.451254	1-phosphatidylinositol 4,5-bisphosphate phosphodiesterase beta-1	849;849;849	EADPGETSS*EAPSETR	138.3
Q9Z1B3;Q9Z1B3-2;Q9Z1B3-3	Plcb1;Plcb1;Plcb1	PLCB1;PLCB1 iso 2;PLCB1 iso 3	0.0494789	1.30558	-1.47937	0.564982	1-phosphatidylinositol 4,5-bisphosphate phosphodiesterase beta-1	855;855;855	EADPGETSSEAPSET*RTTPAENGVNHTASLAPKPPSQAPHSQPAPGSVK	138.3
Q8BUL6	Plekha1	PLEKHA1	0.0227372	1.64326	-1.74526	0.803445	Pleckstrin homology domain-containing family A member 1	§308	RLS*NPCIQR	43.3
Q7TQG1	Plekha6	PLEKHA6	0.0428933	1.36761	-1.48023	0.565819	Pleckstrin homology domain-containing family A member 6	§901	TKS*PAEEELTPSAVVR	131.3
Q7TME0	Plppr4	LPPR4	0.0436946	1.35957	-1.58306	0.66272	Phospholipid phosphatase-related protein type 4	§349	DALRSLT*DLNQDPSR	83.2
Q7TME0	Plppr4	LPPR4	0.0382252	1.41765	-3.83993	1.94108	Phospholipid phosphatase-related protein type 4	§725	VTPVEGSEIGSETLSVSS*SRDSTLR	83.2
Q7TME0	Plppr4	LPPR4	0.0382252	1.41765	-3.83993	1.94108	Phospholipid phosphatase-related protein type 4	§726	VTPVEGSEIGSETLSVSSS*RDSTLR	83.2
Q7TME0	Plppr4	LPPR4	0.0382252	1.41765	-3.83993	1.94108	Phospholipid phosphatase-related protein type 4	§730	VTPVEGSEIGSETLSVSSSRDST*LR	83.2
Q7TME0	Plppr4	LPPR4	0.0198041	1.70325	-1.38187	0.46662	Phospholipid phosphatase-related protein type 4	718, §730	VTPVEGSEIGS*ETLSVSSSRDST*LR	83.2
Q7TME0	Plppr4	LPPR4	0.0198041	1.70325	-1.38187	0.46662	Phospholipid phosphatase-related protein type 4	718, 724	VTPVEGSEIGS*ETLSVS*SSRDSTLR	83.2
Q7TME0	Plppr4	LPPR4	0.0382252	1.41765	-3.83993	1.94108	Phospholipid phosphatase-related protein type 4	724	VTPVEGSEIGSETLSVS*SSRDSTLR	83.2
Q7TME0	Plppr4	LPPR4	0.0198041	1.70325	-1.38187	0.46662	Phospholipid phosphatase-related protein type 4	729, §730	VTPVEGSEIGSETLSVSSSRDS*T*LR	83.2
O35621	Pmm1	PMM1	0.0330294	1.4811	-1.95972	0.970648	Phosphomannomutase 1	§242	TVGHSVVS*PQDTVQR	29.8
Q8BZH4	Pogz	POGZ	0.0118626	1.92582	-1.49265	0.577878	Pogo transposable element with ZNF domain	§421	SLDAEPSVPSAAKPS*SPEK	154.8
P60469;P60469-2	Ppfia3;Ppfia3	PPFIA3;PPFIA3 iso 2	0.0248715	1.6043	-1.35477	0.438043	Liprin-alpha-3	§142;§142	RQAQS*PGGVSSEVEVLK	133.3
O35711;O35711-2;O35711-4	Ppfibp2;Ppfibp2;Ppfibp2	PPFIBP2;PPFIBP2 iso 2;PPFIBP2 iso 4	0.0194783	1.71045	-1.36308	0.446869	Liprin-beta-2	§384;§384;§384	KLS*CSLEDLRR	98.7
O35711;O35711-2;O35711-4	Ppfibp2;Ppfibp2;Ppfibp2	PPFIBP2;PPFIBP2 iso 2;PPFIBP2 iso 4	0.0194783	1.71045	-1.36308	0.446869	Liprin-beta-2	§386;§386;§386	KLSCS*LEDLRR	98.7
Q9DBR7	Ppp1r12a	MYPT1	0.03321	1.47873	-1.2943	0.37217	Protein phosphatase 1 regulatory subunit 12A	§994	RIS*EMEEELK	114.9
Q9DBR7;Q9DBR7-2	Ppp1r12a;Ppp1r12a	MYPT1;MYPT1 iso 2	0.0466107	1.33151	-1.83542	0.876113	Protein phosphatase 1 regulatory subunit 12A	§305;§305	RDKKSPLIEST*ANM#ENNQPQK	114.9
Q9DBR7;Q9DBR7-2	Ppp1r12a;Ppp1r12a	MYPT1;MYPT1 iso 2	0.0358177	1.4459	-1.54541	0.62799	Protein phosphatase 1 regulatory subunit 12A	§422;§422	KFPISTTKIS*PKEEER	114.9
Q91VC7	Ppp1r14a	PPP1R14A	0.0232723	1.63316	-1.33786	0.419928	Protein phosphatase 1 regulatory subunit 14A	§26	ARGPGGS*PSGLQK	16.6
Q923M0	Ppp1r16a	PPP1R16A	0.00436158	2.36036	-2.01967	1.01412	Protein phosphatase 1 regulatory subunit 16A	§436	SVSYHLS*PEENSAPDALVR	57.5
Q60829;Q60829-2	Ppp1r1b;Ppp1r1b	DARPP-32;DARPP-32 iso 2	0.00422701	2.37397	-1.7773	0.829687	Protein phosphatase 1 regulatory subunit 1B	§130;94	ELGYPQEDDEEDEDEEEDEEEDS*QAEVLK	21.8
Q60829;Q60829-2	Ppp1r1b;Ppp1r1b	DARPP-32;DARPP-32 iso 2	0.0146608	1.83384	-2.16438	1.11396	Protein phosphatase 1 regulatory subunit 1B	§97;61	AVQHLQTISNLSENQAS*EEEDELGELR	21.8
Q9DCL8	Ppp1r2	PPP1R2	0.00723311	2.14067	-1.51327	0.597668	Protein phosphatase inhibitor 2	§23	TSAAS*PPVVPSAEQPRPIVEEELSK	23.1
Q7TSI3	Ppp6r1	SAPS1	0.0221157	1.6553	-1.50249	0.587353	Serine/threonine-protein phosphatase 6 regulatory subunit 1	§531	NTVDLVNTHHLHSSS*DDEDDRLK	94.5
Q7TSI3	Ppp6r1	SAPS1	0.025351	1.596	-1.51738	0.601578	Serine/threonine-protein phosphatase 6 regulatory subunit 1	§691	T*SPSSFPSPSTQPPGPSWTATFDTVPMDAPTGPPVSK	94.5
Q7TSI3	Ppp6r1	SAPS1	0.025351	1.596	-1.51738	0.601578	Serine/threonine-protein phosphatase 6 regulatory subunit 1	§692	TS*PSSFPSPSTQPPGPSWTATFDTVPMDAPTGPPVSK	94.5
Q7TSI3	Ppp6r1	SAPS1	0.025351	1.596	-1.51738	0.601578	Serine/threonine-protein phosphatase 6 regulatory subunit 1	§694	TSPS*SFPSPSTQPPGPSWTATFDTVPMDAPTGPPVSK	94.5
Q7TSI3	Ppp6r1	SAPS1	0.025351	1.596	-1.51738	0.601578	Serine/threonine-protein phosphatase 6 regulatory subunit 1	§695	TSPSS*FPSPSTQPPGPSWTATFDTVPMDAPTGPPVSK	94.5
Q571I4	Prag1	SGK223	0.0109428	1.96087	-1.66007	0.73124	Inactive tyrosine-protein kinase PRAG1	313	KPSLNS*EAASSSDGLSCGSSR	147.9
Q69ZK0	Prex1	PREX1	0.0423644	1.373	-2.03017	1.0216	Phosphatidylinositol 3,4,5-trisphosphate-dependent Rac exchanger 1 protein	§1118	LLSTITEPTSAAPAPCDPSLVEETSSS*PPVSEESEVDRTDHSGIK	184.8
Q80Y24	Prickle2	PRICKLE2	0.00466784	2.33088	-1.14333	0.193247	Prickle-like protein 2	696	SRS*DNALHLASER	95.7
Q6PAM0	Prkab2	AMPKB2	0.0115777	1.93638	-1.48617	0.571595	5'-AMP-activated protein kinase subunit beta-2	§182	DLSS*SPPGPYGQEMYVFR	30.2
P68181;P68181-2;P68181-3;P68181-4	Prkacb;Prkacb;Prkacb;Prkacb	PKACB;PKACB iso4;PKACB iso4;PKACB iso4	0.0136194	1.86584	-1.23517	0.304708	cAMP-dependent protein kinase catalytic subunit beta	§339;326;327;386	GSGDTSNFDDYEEEEIRVS*ITEK	40.7
P12849	Prkar1b	PKAR1B	0.0148009	1.82971	-1.20637	0.270672	cAMP-dependent protein kinase type I-beta regulatory subunit	§83	SNSQCDSHDEEIS*PTPPNPVVK	43.2
P68404-2	Prkcb	PKCB iso2	0.00193532	2.71325	-1.5248	0.608622	Protein kinase C beta type	§641	HPPVLT*PPDQEVIR	76.8
P63318	Prkcg	PKCG	0.0389618	1.40936	-2.29738	1.19999	Protein kinase C gamma type	§170	APTS*DEIHITVGEAR	78.3
Q62101	Prkd1	PRKD1	0.022057	1.65645	-1.43205	0.518084	Serine/threonine-protein kinase D1	§255	SNS*QSYIGRPIQLDK	102
Q80W14;Q80W14-3	Prpf40b;Prpf40b	HYPC;HYPC iso3	0.041436	1.38262	-1.71644	0.779417	Pre-mRNA-processing factor 40 homolog B	848;851	TGWDTSES*ELSEGELERR	99.2
Q3V0I2	Prr7	PRR7	0.0227885	1.64228	-1.61802	0.694234	Proline-rich protein 7	§68	ALELEPLELEGSLAGS*PPGLAPPPPPHR	30.3
Q7TSC1	Prrc2a	BAT2	0.0125489	1.90139	-2.15258	1.10606	Protein PRRC2A	§350	FSDEEDGRDS*DEEGAEGHK	229.1
Q7TSC1	Prrc2a	BAT2	0.016041	1.79477	-1.7686	0.822612	Protein PRRC2A	§825	SET*PPVPPPPPYLANYPGFPENGTPGPPISR	229.1
Q3TLH4;Q3TLH4-5	Prrc2c;Prrc2c	PRRC2C;PRRC2C iso 5	0.0136518	1.86481	-1.24487	0.315989	Protein PRRC2C	§899;§899	KRS*VSHGSNHAQNAEEQR	310.7
E9PUL5	Prrt2	PRRT2	0.0394567	1.40388	-2.37841	1.25	Proline-rich transmembrane protein 2	§102	ASPSPS*PSEARQEPASKPDVNR	35.9
Q5DTT2;Q5DTT2-3	Psd;Psd	PSD;PSD iso2	0.0434454	1.36206	-1.59892	0.6771	PH and SEC7 domain-containing protein 1	§34, 42;34, 42	WLPEGPVPQS*PPASMYGS*TGSLIR	109.6
Q2PFD7;Q2PFD7-2;Q2PFD7-3;Q2PFD7-5;Q2PFD7-4	Psd3;Psd3;Psd3;Psd3;Psd3	PSD3;PSD3 iso 2;PSD3 iso 3;PSD3 iso 5;PSD3 iso 4	0.0301766	1.52033	-1.70153	0.766829	PH and SEC7 domain-containing protein 3	§1000, §1009;999, 1008;481, 490;967, 976;952, 961	SHS*SPSLNPDAS*PVTAK	114.7
Q2PFD7;Q2PFD7-2;Q2PFD7-3;Q2PFD7-5;Q2PFD7-4	Psd3;Psd3;Psd3;Psd3;Psd3	PSD3;PSD3 iso 2;PSD3 iso 3;PSD3 iso 5;PSD3 iso 4	0.0279177	1.55412	-1.42804	0.514041	PH and SEC7 domain-containing protein 3	§1000;999;481;967;952	SHS*SPSLNPDASPVTAK	114.7
Q2PFD7;Q2PFD7-2;Q2PFD7-3;Q2PFD7-5;Q2PFD7-4	Psd3;Psd3;Psd3;Psd3;Psd3	PSD3;PSD3 iso 2;PSD3 iso 3;PSD3 iso 5;PSD3 iso 4	0.0170412	1.7685	-1.55244	0.634541	PH and SEC7 domain-containing protein 3	§1001, §1003, §1009;§1000, 1002, 1008;482, 484, 490;968, 970, 976;953, 955, 961	SHSS*PS*LNPDAS*PVTAK	114.7
Q2PFD7;Q2PFD7-2;Q2PFD7-3;Q2PFD7-5;Q2PFD7-4	Psd3;Psd3;Psd3;Psd3;Psd3	PSD3;PSD3 iso 2;PSD3 iso 3;PSD3 iso 5;PSD3 iso 4	0.0279177	1.55412	-1.42804	0.514041	PH and SEC7 domain-containing protein 3	§1003;1002;484;970;955	SHSSPS*LNPDASPVTAK	114.7
Q2PFD7;Q2PFD7-2;Q2PFD7-3;Q2PFD7-5;Q2PFD7-4	Psd3;Psd3;Psd3;Psd3;Psd3	PSD3;PSD3 iso 2;PSD3 iso 3;PSD3 iso 5;PSD3 iso 4	0.0284778	1.54549	-1.59562	0.674116	PH and SEC7 domain-containing protein 3	905;904;386;872;905	KFS*RPLLPATTTK	114.7
Q3TXS7	Psmd1	PSMD1	0.00843202	2.07407	-1.47609	0.561779	26S proteasome non-ATPase regulatory subunit 1	§311, §315	TASAVAGKT*PDAS*PEPK	105.7
P34152;P34152-2;P34152-4;P34152-5;P34152-6;P34152-9	Ptk2;Ptk2;Ptk2;Ptk2;Ptk2;Ptk2	FAK;FAK iso4;FAK iso4;FAK iso4;FAK iso4;FAK iso9	0.0480977	1.31788	-1.19083	0.251963	Focal adhesion kinase 1	850;881;850;891;850;158	GSIDREDGS*FQGPTGNQHIYQPVGKPDPAAPPK	119.2
P35821	Ptpn1	PTP1B	0.0269621	1.56925	-1.53007	0.613595	Tyrosine-protein phosphatase non-receptor type 1	335	ELFSSHQWVS*EETCGDEDSLAR	49.6
P35831	Ptpn12	PTP-PEST	0.0483453	1.31565	-1.74213	0.800853	Tyrosine-protein phosphatase non-receptor type 12	§748	DQITKS*PAEVTDIGFGNR	86.5
P54830;P54830-2;P54830-3;P54830-4	Ptpn5;Ptpn5;Ptpn5;Ptpn5	STEP;STEP iso 2;STEP iso 3;STEP iso 4	0.0393884	1.40463	-2.68587	1.42539	Tyrosine-protein phosphatase non-receptor type 5	319;147;319;147	VRLTS*PDPEDPLSSYINANYIR	60.8
P80560	Ptprn2	PTPRN2	0.0195238	1.70944	-1.35264	0.435777	Receptor-type tyrosine-protein phosphatase N2	§423	SEQPEEVLSS*EEETAGVEHVR	111.4
Q9R1Z7	Pts	PTS	0.00597352	2.22377	-1.11083	0.151635	6-pyruvoyl tetrahydrobiopterin synthase	§27	LHS*PSLSDEENLR	16.2
P62492;P46638;Q9WTL2	Rab11a;Rab11b;Rab25	RAB11A;RAB11B;RAB25	0.0406353	1.3911	-1.35165	0.434726	Ras-related protein Rab-11A	§78;§78;§79	AITS*AYYR	24.4
Q68EF0	Rab3ip	RAB3IP	0.0114156	1.9425	-1.45535	0.541369	Rab-3A-interacting protein	§218	TLVLSSSPTS*PTQEPLAAAK	47.1
Q9EP71	Rai14	RAI14	0.00583107	2.23425	-1.5637	0.644965	Ankycorbin	§414	SS*PPVEHPAGTSTTDNDVIIR	108.8
Q62172	Ralbp1	RALBP1	0.010724	1.96964	-2.06446	1.04577	RalA-binding protein 1	§29, §34	TPS*SEEIS*PTKFPGLYR	75
Q62172	Ralbp1	RALBP1	0.0126066	1.8994	-1.53707	0.620186	RalA-binding protein 1	§463	IAQEIASLS*K	75
A3KGS3;A3KGS3-2	Ralgapa2;Ralgapa2	RALGAPA2;RALGAPA2 iso 2	0.0367551	1.43468	-1.46093	0.546891	Ral GTPase-activating protein subunit alpha-2	§818, §819;§818, §819	RS*S*SPAELELKDDLQQAHGR	210.2
A3KGS3;A3KGS3-2	Ralgapa2;Ralgapa2	RALGAPA2;RALGAPA2 iso 2	0.0367551	1.43468	-1.46093	0.546891	Ral GTPase-activating protein subunit alpha-2	§818, §820;§818, §820	RS*SS*PAELELKDDLQQAHGR	210.2
A3KGS3;A3KGS3-2	Ralgapa2;Ralgapa2	RALGAPA2;RALGAPA2 iso 2	0.0367551	1.43468	-1.46093	0.546891	Ral GTPase-activating protein subunit alpha-2	§819, §820;§819, §820	RSS*S*PAELELKDDLQQAHGR	210.2
Q64012;Q64012-2	Raly;Raly	RALY;RALY iso2	0.0268757	1.57064	-1.86298	0.897611	RNA-binding protein Raly	§270, §274;254, 258	LPAPQEDTAS*EAGT*PQGEVQTR	33.2
P46061	Rangap1	RANGAP1	0.0339375	1.46932	-1.24763	0.319186	Ran GTPase-activating protein 1	§432	ILDPNSGEPAPVLSSPT*PTDLSTFLSFPSPEK	63.5
P46061	Rangap1	RANGAP1	0.0339375	1.46932	-1.24763	0.319186	Ran GTPase-activating protein 1	§441	ILDPNSGEPAPVLSSPTPTDLSTFLS*FPSPEK	63.5
P46061	Rangap1	RANGAP1	0.0339375	1.46932	-1.24763	0.319186	Ran GTPase-activating protein 1	§444	ILDPNSGEPAPVLSSPTPTDLSTFLSFPS*PEK	63.5
Q8CHG7	Rapgef2	RAPGEF2	0.00841034	2.07519	-1.49064	0.575936	Rap guanine nucleotide exchange factor 2	§1094	ILSLSEEGS*LER	166.3
Q8CHG7	Rapgef2	RAPGEF2	0.0115874	1.93602	-1.66718	0.737407	Rap guanine nucleotide exchange factor 2	1225	GLYAAATVISSPST*EELSHDQGDRASLDAADSGR	166.3
Q8CHG7	Rapgef2	RAPGEF2	0.0115874	1.93602	-1.66718	0.737407	Rap guanine nucleotide exchange factor 2	1229	GLYAAATVISSPSTEELS*HDQGDRASLDAADSGR	166.3
Q60790	Rasa3	RASA3	0.0280794	1.55161	-1.07947	0.110324	Ras GTPase-activating protein 3	§809	YGS*QEHPIGDK	95.9
Q9WUB0	Rbck1	RBCK1	0.0185985	1.73052	-1.8828	0.91288	RanBP-type and C3HC4-type zinc finger-containing protein 1	§344	ALLS*PEDYQR	57.5
Q0VBL3;Q0VBL3-2	Rbm15;Rbm15	RBM15;RBM15 iso 2	0.0147492	1.83123	-1.28618	0.363089	RNA-binding protein 15	§655;§655	HLDRS*PESERPR	105.7
O89086	Rbm3	RBM3	0.044274	1.35385	-1.51688	0.601104	RNA-binding protein 3	§142	SRDYSGSQGGYDRY*SGGNYRDNYDN	16.6
Q8VH51;Q8VH51-2	Rbm39;Rbm39	RNPC2;RNPC2 iso 2	0.00957674	2.01878	-1.23654	0.306315	RNA-binding protein 39	§97;§97	YRS*PYSGPK	59.4
O54916;O54916-3;O54916-4;O54916-2	Reps1;Reps1;Reps1;Reps1	REPS1;REPS1 iso3;REPS1 iso3;REPS1 iso3	0.039283	1.4058	-2.5023	1.32325	RalBP1-associated Eps domain-containing protein 1	§392;340;340;148	LIDLEDSADVGEQPGEVGYSGS*PAEAPPSK	86.5
Q9CQU3	Rer1	RER1	0.0123519	1.90827	-1.59968	0.677787	Protein RER1	§95	VDPSLMEDS*DDGPSLPTK	23
Q6NS82;Q6NS82-2;Q6NS82-3	Retreg2;Retreg2;Retreg2	FAM134A;FAM134A iso 2;FAM134A iso 3	0.00806196	2.09356	-1.94006	0.956104	Reticulophagy regulator 2	§325;99;§325	ATT*PQLTDVSEDLDQQSLPSEPEEALNR	57.5
Q6PIX5;Q6PIX5-2	Rhbdf1;Rhbdf1	RHBDF1;RHBDF1 iso 2	0.00611342	2.21372	-1.23096	0.29979	Inactive rhomboid protein 1	§51;§51	SVS*MPAETAR	97.2
Q80U40;Q80U40-2	Rimbp2;Rimbp2	RIMBP2;RIMBP2 iso 2	0.00485036	2.31423	-1.98355	0.988086	RIMS-binding protein 2	§272;§272	LAGTLGSEQDQNFLNHSGIS*LER	118.3
Q99NE5;Q99NE5-7;Q99NE5-3;Q99NE5-4;Q99NE5-5;Q99NE5-6	Rims1;Rims1;Rims1;Rims1;Rims1;Rims1	RIMS1;RIMS1 iso7;RIMS1 iso7;RIMS1 iso7;RIMS1 iso7;RIMS1 iso7	0.0120875	1.91766	-1.5077	0.592346	Regulating synaptic membrane exocytosis protein 1	§563, §566;741, 744;563, 566;563, 566;563, 566;563, 566	MERPSISVIS*PTS*PGALK	163.1
Q99NE5;Q99NE5-7;Q99NE5-3;Q99NE5-4;Q99NE5-5;Q99NE5-6	Rims1;Rims1;Rims1;Rims1;Rims1;Rims1	RIMS1;RIMS1 iso7;RIMS1 iso7;RIMS1 iso7;RIMS1 iso7;RIMS1 iso7	0.0446407	1.35027	-1.35557	0.438899	Regulating synaptic membrane exocytosis protein 1	§563;741;563;563;563;563	MERPSISVIS*PTSPGALK	163.1
Q99NE5;Q99NE5-7;Q99NE5-3;Q99NE5-4;Q99NE5-5;Q99NE5-6	Rims1;Rims1;Rims1;Rims1;Rims1;Rims1	RIMS1;RIMS1 iso7;RIMS1 iso7;RIMS1 iso7;RIMS1 iso7;RIMS1 iso7	0.0270398	1.568	-5.0402	2.33348	Regulating synaptic membrane exocytosis protein 1	§742;920;742;742;742;742	ISDS*DISDYEVDDGIGVVPPVGYR	163.1
Q99NE5;Q99NE5-7;Q99NE5-3;Q99NE5-4;Q99NE5-5;Q99NE5-6;Q99NE5-2	Rims1;Rims1;Rims1;Rims1;Rims1;Rims1;Rims1	RIMS1;RIMS1 iso7;RIMS1 iso7;RIMS1 iso7;RIMS1 iso7;RIMS1 iso7;RIMS1 iso7	0.0237096	1.62508	-2.21298	1.14599	Regulating synaptic membrane exocytosis protein 1	215, 217;215, 217;215, 217;215, 217;215, 217;215, 217;215, 217	SGAWFFGSGPQQPSQDGT*LS*DTATGAGSEVPR	163.1
Q9EQZ7;Q9EQZ7-3	Rims2;Rims2	RIMS2;RIMS2 iso4	0.00682593	2.16584	-1.44012	0.52619	Regulating synaptic membrane exocytosis protein 2	§800, §803;568, 571	MDRPSISVTS*PMS*PGMLR	172.8
Q921Q7	Rin1	Rin1	0.0388523	1.41058	-1.52486	0.608673	Ras and Rab interactor 1	§590	ALPLS*PAQELQR	83
Q3UJU9	Rmdn3	FAM82A2	0.00430184	2.36635	-1.42589	0.511859	Regulator of microtubule dynamics protein 3	§46	SHS*LPNSLDYAQASER	52
Q6NXI6;Q6NXI6-2	Rprd2;Rprd2	RPRD2;RPRD2 iso 2	0.0351227	1.45441	-1.5626	0.643948	Regulation of nuclear pre-mRNA domain-containing protein 2	§392;348	DVEDMELS*DVEDDGSK	156.5
Q8BSK8;Q8BSK8-2	Rps6kb1;Rps6kb1	p70S6K;p70S6K iso 2	0.0417684	1.37915	-1.12187	0.165905	Ribosomal protein S6 kinase beta-1	§427;404	EKFS*FEPK	59.1
Q8K4Q0	Rptor	Raptor	0.0357099	1.44721	-2.13526	1.09441	Regulatory-associated protein of mTOR	§863	ILDTSSLTQSAPAS*PTNK	149.4
Q8C6B2;Q8C6B2-2	Rtkn;Rtkn	RTKN;RTKN iso 2	0.00205471	2.68725	-1.85497	0.891393	Rhotekin	§544;531	SVAPLPPQRS*PK	63
Q8K0T0	Rtn1	RTN1	0.00844064	2.07362	-1.3764	0.460896	Reticulon-1	§352	GSVS*EDELIAAIK	83.5
Q9ES97;Q9ES97-2;Q9ES97-5	Rtn3;Rtn3;Rtn3	RTN3;RTN3 iso3;RTN3 iso3	0.0326446	1.48619	-2.27133	1.18354	Reticulon-3	§529;510;208	S*LEGEVASQVPNTLNEVTPEK	103.8
Q99P72;Q99P72-3	Rtn4;Rtn4	Nogo;Nogo iso6	0.0263746	1.57881	-1.56971	0.6505	Reticulon-4	§836, §839;720, 723	MKESETFS*DSS*PIEIIDEFPTFVSAK	126.5
Q99P72;Q99P72-4;Q99P72-5	Rtn4;Rtn4;Rtn4	Nogo;Nogo iso6;Nogo iso6	0.0025225	2.59817	-2.25253	1.17155	Reticulon-4	§126;126;126	SPAASAPSLPPAAAVLPS*KLPEDDEPPARPPAPAGASPLAEPAAPPSTPAAPK	126.5
Q99P72;Q99P72-4;Q99P72-5	Rtn4;Rtn4;Rtn4	Nogo;Nogo iso6;Nogo iso6	0.0059933	2.22233	-1.83824	0.878323	Reticulon-4	§145;145;145	SPAASAPSLPPAAAVLPSKLPEDDEPPARPPAPAGAS*PLAEPAAPPSTPAAPK	126.5
E9Q401	Ryr2	RYR2	0.0220759	1.65608	-1.4552	0.541214	Ryanodine receptor 2	§1864	EAAVPEEEGGT*PEKEISIEDAKLEGEEEAK	564.5
O08530	S1pr1	EDG-1	0.0173391	1.76097	-1.69314	0.759702	Sphingosine 1-phosphate receptor 1	§351	RPIIPGMEFS*R	42.6
Q9JLC8;Q9JLC8-2;Q9JLC8-3	Sacs;Sacs;Sacs	SACS;SACS iso 2;SACS iso 3	0.040226	1.39549	-1.23948	0.309735	Sacsin	3714;2962;3711	KAT*PLSIK	520.4
Q8VI24;Q8VI24-2	Satb2;Satb2	SATB2;SATB2 iso 2	0.0139699	1.85481	-2.04475	1.03192	DNA-binding protein SATB2	§593;534	ES*SPPREEAPPPPPPTEDSCAK	82.5
Q8VI24;Q8VI24-2	Satb2;Satb2	SATB2;SATB2 iso 2	0.0139699	1.85481	-2.04475	1.03192	DNA-binding protein SATB2	§594;535	ESS*PPREEAPPPPPPTEDSCAK	82.5
Q6ZPE2;Q6ZPE2-2	Sbf1;Sbf1	MTMR5;MTMR5 iso2	0.00260648	2.58395	-1.92401	0.944115	Myotubularin-related protein 5	§1819;1845	GVIDLAEVEAVAPGT*PTIGAPK	208.6
Q5U4C3	Scaf1	SR-A1	0.0105243	1.97781	-4.38481	2.13251	Splicing factor, arginine/serine-rich 19	§936	VAPPPPALT*PDSQTVDSSCK	133.8
P47867;P47867-2	Scg3;Scg3	SCG3;SCG3 iso 2	0.0370892	1.43075	-1.53397	0.617273	Secretogranin-3	§40;§40	ELS*AERPLNEQIAEAEADK	53.3
B1AWN6	Scn2a	SCN2A	0.0312536	1.5051	-1.37995	0.464618	Sodium channel protein type 2 subunit alpha	§1052, 1055	ALDEIKPLEDLNNKKDS*CIS*NHTTIEIGK	227.8
B1AWN6	Scn2a	SCN2A	0.0312536	1.5051	-1.37995	0.464618	Sodium channel protein type 2 subunit alpha	§1052, 1059	ALDEIKPLEDLNNKKDS*CISNHTT*IEIGK	227.8
B1AWN6	Scn2a	SCN2A	0.0109003	1.96256	-1.94132	0.95704	Sodium channel protein type 2 subunit alpha	§526, §528	EQAGEEEKEDAVRKS*AS*EDSIR	227.8
Q56A07	Scn2b	SCN2B	0.0248902	1.60397	-1.83684	0.877228	Sodium channel subunit beta-2	§192	EQKLS*TDDLKTEEEGK	24.2
Q9CZC8	Scrn1	SCRN1	0.0451681	1.34517	-1.76201	0.81722	Secernin-1	§322	AQS*PCFGDDDPAKKEPR	46.3
Q3UPL0	Sec31a	SEC31A	0.0182432	1.7389	-1.69473	0.761059	Protein transport protein Sec31A	§531	DSDQVAQSDGEES*PAAEEQLLGER	133.5
Q8BU14	Sec62	SEC62	0.0486003	1.31336	-1.19712	0.259573	Translocation protein SEC62	§341	GAPADHGPEGSGGERHS*DTDSDRR	45.6
O09126	Sema4d	SEMA4D	0.0013953	2.85533	-1.76193	0.817153	Semaphorin-4D	§782	SDFS*DLEQSVK	95.6
O09126	Sema4d	SEMA4D	0.0379179	1.42116	-3.67771	1.87881	Semaphorin-4D	§832	VPTDREDS*QRIDELSAR	95.6
E9Q5F9;E9Q5F9-2	Setd2;Setd2	SETD2;SETD2 iso 2	0.0466153	1.33147	-1.83192	0.873357	Histone-lysine N-methyltransferase SETD2	§1862;§1862	IISENS*MDSAVSDVTSELECK	285.5
Q99NB9	Sf3b1	SF3B1	0.00759376	2.11954	-1.41709	0.502935	Splicing factor 3B subunit 1	§129	TMIIS*PERLDPFADGGK	145.7
Q8VD37-8;Q8VD37-6;Q8VD37	Sgip1;Sgip1;Sgip1	CYP2B6 iso 8;CYP2B6 iso 6;SGIP1	0.0220372	1.65684	-1.46327	0.549192	SH3-containing GRB2-like protein 3-interacting protein 1	287, 300;315, 328;§287, §300	IEKLPS*ISDLDSIFGPVLS*PK	88.5
Q8VD37-8;Q8VD37-6;Q8VD37	Sgip1;Sgip1;Sgip1	CYP2B6 iso 8;CYP2B6 iso 6;SGIP1	0.00186878	2.72844	-1.16076	0.21507	SH3-containing GRB2-like protein 3-interacting protein 1	287;315;§287	IEKLPS*ISDLDSIFGPVLSPK	88.5
Q8VD37-8;Q8VD37-6;Q8VD37	Sgip1;Sgip1;Sgip1	CYP2B6 iso 8;CYP2B6 iso 6;SGIP1	0.00189259	2.72294	-1.12649	0.171833	SH3-containing GRB2-like protein 3-interacting protein 1	316, 319;344, 347;§316, §319	WVHFS*DAS*PEHVTPELTPR	88.5
Q8VD37-8;Q8VD37-6;Q8VD37	Sgip1;Sgip1;Sgip1	CYP2B6 iso 8;CYP2B6 iso 6;SGIP1	0.0470846	1.32712	-1.58452	0.664045	SH3-containing GRB2-like protein 3-interacting protein 1	340;368;340	EQVVTPPAAS*DIPADSPAPAPPGPTGSAGPPGPPGPR	88.5
Q8VD37-8;Q8VD37-6;Q8VD37	Sgip1;Sgip1;Sgip1	CYP2B6 iso 8;CYP2B6 iso 6;SGIP1	0.0372101	1.42934	-1.55336	0.63539	SH3-containing GRB2-like protein 3-interacting protein 1	398;426;§398	VAEQTFIKDDYLETLSS*PK	88.5
Q8VD37-4;Q8VD37-3;Q8VD37-6;Q8VD37-8;Q8VD37;Q8VD37-2	Sgip1;Sgip1;Sgip1;Sgip1;Sgip1;Sgip1	SGIP1 iso4;SGIP1 iso3;CYP2B6 iso 6;CYP2B6 iso 8;SGIP1;SGIP1 iso2	0.0246856	1.60756	-2.06122	1.0435	SH3-containing GRB2-like protein 3-interacting protein 1	313, 324;313, 324;508, 519;480, 491;§480, §491;282, 293	LPPGKPGVGDVS*RPFSPPIHSSS*PPPIAPLAR	68.8
Q8VD37-4;Q8VD37-3;Q8VD37-6;Q8VD37-8;Q8VD37;Q8VD37-2	Sgip1;Sgip1;Sgip1;Sgip1;Sgip1;Sgip1	SGIP1 iso4;SGIP1 iso3;CYP2B6 iso 6;CYP2B6 iso 8;SGIP1;SGIP1 iso2	0.0100906	1.99608	-1.74419	0.802554	SH3-containing GRB2-like protein 3-interacting protein 1	322;322;517;489;§489;291	LPPGKPGVGDVSRPFSPPIHS*SSPPPIAPLAR	68.8
Q8VD37-4;Q8VD37-3;Q8VD37-6;Q8VD37-8;Q8VD37;Q8VD37-2	Sgip1;Sgip1;Sgip1;Sgip1;Sgip1;Sgip1	SGIP1 iso4;SGIP1 iso3;CYP2B6 iso 6;CYP2B6 iso 8;SGIP1;SGIP1 iso2	0.0100906	1.99608	-1.74419	0.802554	SH3-containing GRB2-like protein 3-interacting protein 1	323;323;518;490;§490;292	LPPGKPGVGDVSRPFSPPIHSS*SPPPIAPLAR	68.8
Q8VD37-4;Q8VD37-3;Q8VD37-6;Q8VD37-8;Q8VD37;Q8VD37-2;Q8VD37-5	Sgip1;Sgip1;Sgip1;Sgip1;Sgip1;Sgip1;Sgip1	SGIP1 iso4;SGIP1 iso3;CYP2B6 iso 6;CYP2B6 iso 8;SGIP1;SGIP1 iso2;CYP2B6 iso 5	0.0139355	1.85588	-1.48122	0.566783	SH3-containing GRB2-like protein 3-interacting protein 1	77;77;106;78;§78;54;78	YNS*PELDEEGYSIRPEEPGSTK	68.8
Q8BPQ7	Sgsm1	SGSM1	0.0370544	1.43116	-1.62809	0.70318	Small G protein signaling modulator 1	229	RHS*SGSMDDRPSISAR	123.1
Q91ZM2;Q91ZM2-2;Q91ZM2-3;Q91ZM2-4;Q91ZM2-5;Q91ZM2-6	Sh2b1;Sh2b1;Sh2b1;Sh2b1;Sh2b1;Sh2b1	SH2-B-beta;SH2-B-beta iso 2;SH2-B-beta iso 3;SH2-B-beta iso 4;SH2-B-beta iso 5;SH2-B-beta iso 6	0.00394089	2.40441	-1.62073	0.696648	SH2B adapter protein 1	376;376;376;376;376;376	AWVSDIQECLS*PGPCPAISPR	79.6
Q8R3V5;Q8R3V5-1;Q8R3V5-3	Sh3glb2;Sh3glb2;Sh3glb2	endophilin B2;endophilin B2 iso 1;endophilin B2 iso 3	0.0242556	1.61519	-1.36548	0.449411	Endophilin-B2	§400;395;379	VPVTYLELLS*	44.5
Q8R550;Q8R550-2;Q8R550-3;Q8R550-4;Q8R550-5;Q8R550-6	Sh3kbp1;Sh3kbp1;Sh3kbp1;Sh3kbp1;Sh3kbp1;Sh3kbp1	SH3KBP1;SH3KBP1 iso3;SH3KBP1 iso3;SH3KBP1 iso3;SH3KBP1 iso3;SH3KBP1 iso3	0.034191	1.46609	-1.78971	0.839728	SH3 domain-containing kinase-binding protein 1	§480;436;399;235;198;24	GDS*PKIDLAGSALSGILDK	78.1
O89032;O89032-2;O89032-3	Sh3pxd2a;Sh3pxd2a;Sh3pxd2a	Tks5;Tks5 iso 2;Tks5 iso 3	0.0262558	1.58077	-2.19547	1.13453	SH3 and PX domain-containing protein 2A	§566;538;523	VKYEEPEYDVPAFGFDS*EPEMNEEPSGDR	124.1
Q69ZI1;Q69ZI1-2;Q69ZI1-3	Sh3rf1;Sh3rf1;Sh3rf1	SH3RF1;SH3RF1 iso2;SH3RF1 iso2	0.0326671	1.48589	-2.17805	1.12304	E3 ubiquitin-protein ligase SH3RF1	§741, §747;711, 717;741, 747	VS*PPASPT*LDVELGAGEAPLQGAVGPELPLGGSHGR	93.4
Q69ZI1;Q69ZI1-2;Q69ZI1-3	Sh3rf1;Sh3rf1;Sh3rf1	SH3RF1;SH3RF1 iso2;SH3RF1 iso2	0.0409049	1.38822	-2.41463	1.2718	E3 ubiquitin-protein ligase SH3RF1	§741;711;741	VS*PPASPTLDVELGAGEAPLQGAVGPELPLGGSHGR	93.4
Q69ZI1;Q69ZI1-2;Q69ZI1-3	Sh3rf1;Sh3rf1;Sh3rf1	SH3RF1;SH3RF1 iso2;SH3RF1 iso2	0.0409049	1.38822	-2.41463	1.2718	E3 ubiquitin-protein ligase SH3RF1	§747;717;747	VSPPASPT*LDVELGAGEAPLQGAVGPELPLGGSHGR	93.4
Q8C120;Q8C120-2	Sh3rf3;Sh3rf3	SH3MD4;SH3MD4 iso 2	0.0189359	1.72271	-1.05847	0.081981	E3 ubiquitin-protein ligase SH3RF3	770;509	AGS*CPIESEMQGAIGLEPLHR	93.1
Q80Z38	Shank2	SHANK2	0.0416779	1.38009	-1.09917	0.136414	SH3 and multiple ankyrin repeat domains protein 2	§372	S*MTAELEELGLSLVDK	158.9
Q80Z38;Q80Z38-2	Shank2;Shank2	SHANK2;SHANK2 iso2	0.0377658	1.4229	-1.5451	0.627701	SH3 and multiple ankyrin repeat domains protein 2	§232, §234;232, 234	HYTVGSY*DS*FDAASDCIIEDK	158.9
Q80Z38;Q80Z38-2;Q80Z38-3	Shank2;Shank2;Shank2	SHANK2;SHANK2 iso2;SHANK2 iso3	0.0045241	2.34447	-1.84551	0.884021	SH3 and multiple ankyrin repeat domains protein 2	§1334, §1338;1330, 1334;1120, 1124	RAPS*PVVS*PTELSK	158.9
Q4ACU6;Q4ACU6-3;Q4ACU6-7;Q4ACU6-8;Q4ACU6-9;Q4ACU6-1;Q4ACU6-1;Q4ACU6-1	Shank3;Shank3;Shank3;Shank3;Shank3;Shank3;Shank3;Shank3	SHANK3;SHANK3 iso2;SHANK3 iso2;SHANK3 iso2;SHANK3 iso2;SHANK3 iso2;SHANK3 iso2;SHANK3 iso2	0.0146992	1.83271	-2.08513	1.06014	SH3 and multiple ankyrin repeat domains protein 3	§1134;726;602;557;516;508;606;244	SPTPVHS*PDADRPGPLFVDVQTR	185.3
Q4ACU6;Q4ACU6-3;Q4ACU6-7;Q4ACU6-8;Q4ACU6-9;Q4ACU6-1;Q4ACU6-1;Q4ACU6-1	Shank3;Shank3;Shank3;Shank3;Shank3;Shank3;Shank3;Shank3	SHANK3;SHANK3 iso2;SHANK3 iso2;SHANK3 iso2;SHANK3 iso2;SHANK3 iso2;SHANK3 iso2;SHANK3 iso2	0.0455522	1.34149	-1.4336	0.519639	SH3 and multiple ankyrin repeat domains protein 3	§1577;1169;1045;1000;959;951;1049;687	RAPS*PVKPASLER	185.3
Q4ACU6;Q4ACU6-3;Q4ACU6-7;Q4ACU6-8;Q4ACU6-9;Q4ACU6-1;Q4ACU6-1;Q4ACU6-1	Shank3;Shank3;Shank3;Shank3;Shank3;Shank3;Shank3;Shank3	SHANK3;SHANK3 iso2;SHANK3 iso2;SHANK3 iso2;SHANK3 iso2;SHANK3 iso2;SHANK3 iso2;SHANK3 iso2	0.00716112	2.14502	-1.98646	0.990197	SH3 and multiple ankyrin repeat domains protein 3	1188;780;656;611;570;562;660;298	EAEKPPREERKS*PEDK	185.3
Q6PD21	Shb	SHB	0.0340787	1.46752	-1.64746	0.720247	SH2 domain-containing adapter protein B	18	TKS*PPQPPRPDYR	54.7
Q61120	Shc3	SHC3	0.0494109	1.30618	-1.21288	0.278435	SHC-transforming protein 3	§354, §359	AAS*VECIS*PVTPR	52.1
Q3UH99;Q3UH99-2	Shisa6;Shisa6	GM879;GM879 iso 2	0.0258894	1.58688	-1.36284	0.446614	Protein shisa-6	§247, §252;§247, §252	ETISAIDTS*PKENT*PVR	58.4
Q8C3Q5	Shisa7	SHISA7	0.049231	1.30776	-1.3957	0.480994	Protein shisa-7	§287	PSNLDNLHYNVNS*PK	58.3
Q8C3Q5;Q8C3Q5-2	Shisa7;Shisa7	SHISA7;SHISA7 iso2	0.0450823	1.34599	-2.2315	1.15801	Protein shisa-7	§437, §438;420, 421	LVSQEHLLLS*S*PEALR	58.3
Q8C0T5;Q8C0T5-2	Sipa1l1;Sipa1l1	SIPA1L1;SIPA1L1 iso 2	0.00622432	2.20591	-1.57537	0.655692	Signal-induced proliferation-associated 1-like protein 1	§1116;§1116	SIS*SDGRPLER	196.9
Q8C0T5;Q8C0T5-2	Sipa1l1;Sipa1l1	SIPA1L1;SIPA1L1 iso 2	0.00910679	2.04063	-1.35447	0.437731	Signal-induced proliferation-associated 1-like protein 1	§1528;§1528	LIDLES*PTPESQK	196.9
Q8C0T5;Q8C0T5-2	Sipa1l1;Sipa1l1	SIPA1L1;SIPA1L1 iso 2	0.0306698	1.51329	-1.38796	0.472966	Signal-induced proliferation-associated 1-like protein 1	§1629;§1629	SLHGEFSASDSS*LTDIQETR	196.9
Q8VDQ8;Q8VDQ8-2;Q8VDQ8-4	Sirt2;Sirt2;Sirt2	SIRT2;SIRT2 iso2;SIRT2 iso2	0.0295876	1.52889	-1.10325	0.141757	NAD-dependent protein deacetylase sirtuin-2	§368;331;298	EHANIDAQSGSQAPNPSTTIS*PGK	43.2
A2AQ25;A2AQ25-2;A2AQ25-3;A2AQ25-4;A2AQ25-5;A2AQ25-6;A2AQ25-9	Skt;Skt;Skt;Skt;Skt;Skt;Skt	SKT;SKT iso2;SKT iso2;SKT iso2;SKT iso2;SKT iso2;SKT iso2	0.0356105	1.44842	-2.11599	1.08133	Sickle tail protein	§1035, §1038;718, 721;1000, 1003;989, 992;718, 721;718, 721;707, 710	GDAAGDKLELSEDS*PNS*EQELDK	212.9
A2AQ25;A2AQ25-2;A2AQ25-3;A2AQ25-4;A2AQ25-8;A2AQ25-5;A2AQ25-6;A2AQ25-9	Skt;Skt;Skt;Skt;Skt;Skt;Skt;Skt	SKT;SKT iso2;SKT iso2;SKT iso2;SKT iso2;SKT iso2;SKT iso2;SKT iso2	0.0118438	1.92651	-2.03847	1.02749	Sickle tail protein	§809;492;774;774;774;492;492;492	S*MTDVLTMLR	212.9
P53986	Slc16a1	MCT1	0.0167491	1.77601	-1.578	0.658094	Monocarboxylate transporter 1	§210, §213	LKS*KES*LQEAGK	53.2
P43006;P43006-2;P43006-3	Slc1a2;Slc1a2;Slc1a2	GLT1;GLT1 iso2;GLT1 iso2	0.0472871	1.32526	-1.32516	0.406163	Excitatory amino acid transporter 2	§21, §25;18, 22;18, 22	MHDS*HLSS*DEPK	62
P56564	Slc1a3	SLC1A3	0.00880765	2.05514	-1.26433	0.338374	Excitatory amino acid transporter 1	§26	KRT*LLAK	59.6
Q8K2P7;Q8K2P7-2;Q8K2P7-3	Slc38a1;Slc38a1;Slc38a1	SLC38A1;SLC38A1 iso 2;SLC38A1 iso 3	0.0244753	1.61127	-1.55967	0.641241	Sodium-coupled neutral amino acid transporter 1	§52, §56;§52, §56;§52, §56	S*LTNS*HLEK	53.8
Q8K2P7;Q8K2P7-2;Q8K2P7-3	Slc38a1;Slc38a1;Slc38a1	SLC38A1;SLC38A1 iso 2;SLC38A1 iso 3	0.0244753	1.61127	-1.55967	0.641241	Sodium-coupled neutral amino acid transporter 1	§54, §56;§54, §56;§54, §56	SLT*NS*HLEK	53.8
P16283;P16283-2;P16283-3	Slc4a3;Slc4a3;Slc4a3	SLC4A3;SLC4A3 iso2;SLC4A3 iso2	0.0348094	1.4583	-2.0961	1.06771	Anion exchange protein 3	§170, §175;170, 175;170, 175	FSIGS*DEDDS*PGLPVK	135.3
P16283;P16283-2;P16283-3	Slc4a3;Slc4a3;Slc4a3	SLC4A3;SLC4A3 iso2;SLC4A3 iso2	0.0187367	1.72731	-1.49172	0.576976	Anion exchange protein 3	§224;224;224	SRPWS*PSASYDLR	135.3
O88343;O88343-2	Slc4a4;Slc4a4	SLC4A4;SLC4A4 iso2	0.0405035	1.39251	-1.00386	0.00556156	Electrogenic sodium bicarbonate cotransporter 1	§1026, §1029;982, 985	KKGS*LDS*DNDDSDCPYSEK	121.4
Q8BTY2	Slc4a7	SLC4A7	0.0123653	1.9078	-1.15942	0.213405	Sodium bicarbonate cotransporter 3	1007	VTRPNT*SPEKPVSVTINFEDEPSKK	116.4
Q8BG16	Slc6a15	SLC6A15	0.0434691	1.36182	-1.33973	0.421939	Sodium-dependent neutral amino acid transporter B(0)AT2	§675	VLKEPVNLEGDDAS*LIHGK	81.7
Q8BXR1	Slc7a14	SLC7A14	0.034764	1.45887	-1.66093	0.731994	Probable cationic amino acid transporter	§465	ETCS*PVSEGEEFSSPATNTCGAK	83.9
Q8BXR1	Slc7a14	SLC7A14	0.034764	1.45887	-1.66093	0.731994	Probable cationic amino acid transporter	§468	ETCSPVS*EGEEFSSPATNTCGAK	83.9
P18581;P18581-2	Slc7a2;Slc7a2	SLC7A2;SLC7A2 iso 2	0.0204129	1.6901	-1.4282	0.514196	Cationic amino acid transporter 2	§645;646	NLS*LPFILHEK	71.8
Q8BXB6	Slco2b1	SLCO2B1	0.0322625	1.4913	-1.16894	0.2252	Solute carrier organic anion transporter family member 2B1	§21	KVS*VEPQDSHQDAQPR	74.5
O54988;O54988-2	Slk;Slk	SLK;SLK iso 2	0.0450244	1.34655	-1.29842	0.376759	STE20-like serine/threonine-protein kinase	§643, §645;§643, §645	ATLEQPETDEVEQVS*ES*NSIEELER	141.4
O54988;O54988-2	Slk;Slk	SLK;SLK iso 2	0.0450244	1.34655	-1.29842	0.376759	STE20-like serine/threonine-protein kinase	§643, §647;§643, §647	ATLEQPETDEVEQVS*ESNS*IEELER	141.4
Q8CH25;Q8CH25-2	Sltm;Sltm	SLTM;SLTM iso 2	0.0454669	1.3423	-1.14203	0.191605	SAFB-like transcription modulator	§289;271	DVQDAIAQS*PEK	116.8
Q8CH25;Q8CH25-2	Sltm;Sltm	SLTM;SLTM iso 2	0.00168691	2.77291	-1.49186	0.57711	SAFB-like transcription modulator	§552;534	S*PGHMVILNQTK	116.8
P97801	Smn1	SMN	0.0167167	1.77685	-1.82778	0.870096	Survival motor neuron protein	§25	GTGQS*DDSDIWDDTALIK	31.2
P60879;P60879-2	Snap25;Snap25	SNAP-25;SNAP-25 iso 2	0.0417751	1.37908	-1.24962	0.321489	Synaptosomal-associated protein 25	§28;§28	RADQLADESLES*TRR	23.3
Q61548;Q61548-2;Q61548-3	Snap91;Snap91;Snap91	SNAP-91;SNAP-91 iso 2;SNAP-91 iso 3	0.00773536	2.11152	-2.04498	1.03209	Clathrin coat assembly protein AP180	§325;§325;§325	TIDTS*PPVDIFATASAAAPVSSAK	91.8
P08228	Sod1	SOD1	0.0296905	1.52738	-1.45057	0.536617	Superoxide dismutase [Cu-Zn]	§99	DGVANVS*IEDR	15.9
Q6NZL0	Soga3	SOGA3	0.00246247	2.60863	-1.21269	0.278207	Protein SOGA3	§639	EQSES*LSELR	103.4
Q62417	Sorbs1	SORBS1	0.0175303	1.75621	-1.56595	0.647038	Sorbin and SH3 domain-containing protein 1	§395, §400	VETVNKS*PSANS*PQSSAVSPTPDITSEPPGYIYSSNFHAVK	143
Q62417	Sorbs1	SORBS1	0.0247878	1.60576	-1.48135	0.566915	Sorbin and SH3 domain-containing protein 1	§707	LSKS*PTPVLSR	143
Q62417	Sorbs1	SORBS1	0.0175303	1.75621	-1.56595	0.647038	Sorbin and SH3 domain-containing protein 1	397, §400	VETVNKSPS*ANS*PQSSAVSPTPDITSEPPGYIYSSNFHAVK	143
Q62417	Sorbs1	SORBS1	0.0164504	1.78382	-1.62998	0.704851	Sorbin and SH3 domain-containing protein 1	397, §407, 409	VETVNKSPS*ANSPQSSAVS*PT*PDITSEPPGYIYSSNFHAVK	143
Q62417	Sorbs1	SORBS1	0.0175303	1.75621	-1.56595	0.647038	Sorbin and SH3 domain-containing protein 1	397, 404	VETVNKSPS*ANSPQSS*AVSPTPDITSEPPGYIYSSNFHAVK	143
Q62417	Sorbs1	SORBS1	0.0175303	1.75621	-1.56595	0.647038	Sorbin and SH3 domain-containing protein 1	403, 404	VETVNKSPSANSPQS*S*AVSPTPDITSEPPGYIYSSNFHAVK	143
Q62417-7;Q62417-2;Q62417-4;Q62417-5;Q62417-6	Sorbs1;Sorbs1;Sorbs1;Sorbs1;Sorbs1	SORBS1 iso8;SORBS1 iso8;SORBS1 iso4;SORBS1 iso5;SORBS1 iso8	0.00145643	2.83671	-1.90743	0.931629	Sorbin and SH3 domain-containing protein 1	§470;346;§376;§346;357	MSSAVS*PTPDITSEPPGYIYSSNFHAVK	92
Q62417-7;Q62417-2;Q62417-4;Q62417-5;Q62417-6	Sorbs1;Sorbs1;Sorbs1;Sorbs1;Sorbs1	SORBS1 iso8;SORBS1 iso8;SORBS1 iso4;SORBS1 iso5;SORBS1 iso8	0.00145643	2.83671	-1.90743	0.931629	Sorbin and SH3 domain-containing protein 1	472;348;§378;§348;359	MSSAVSPT*PDITSEPPGYIYSSNFHAVK	92
Q3UTJ2-2;Q3UTJ2;Q3UTJ2-3;Q3UTJ2-4;Q3UTJ2-5	Sorbs2;Sorbs2;Sorbs2;Sorbs2;Sorbs2	ArgBP2 iso2;ArgBP2;ArgBP2 iso 3;ArgBP2 iso 4;ArgBP2 iso5	0.00219932	2.65771	-1.26992	0.344738	Sorbin and SH3 domain-containing protein 2	454;§339;323;308;403	RKS*EPAVGPLR	144.9
Q58A65;Q58A65-2;Q58A65-3;Q58A65-4;Q58A65-5;Q58A65-6	Spag9;Spag9;Spag9;Spag9;Spag9;Spag9	JIP4;JIP4 iso2;JIP4 iso3;JIP4 iso3;JIP4 iso3;JIP4 iso3	0.00376936	2.42373	-1.4311	0.517129	C-Jun-amino-terminal kinase-interacting protein 4	§733;719;580;576;719;554	SASQSS*LDKLDQELK	146.1
P70663	Sparcl1	SPARCL1	0.0367522	1.43472	-1.19994	0.262958	SPARC-like protein 1	§70, §78	AEKPSALNS*EEETHEQS*TEQDK	72.2
Q9QYY8;Q9QYY8-2	Spast;Spast	spastin;spastin iso 2	0.0275343	1.56013	-1.97972	0.985294	Spastin	§301;217	TNKPST*PTTAVR	66.4
Q62407;Q62407-3;Q62407-4	Speg;Speg;Speg	SPEG;SPEG iso 3;SPEG iso 4	0.0200459	1.69797	-1.57261	0.653159	Striated muscle-specific serine/threonine-protein kinase	§2396;1542;1542	SRS*VQDLR	354.1
Q62504;Q62504-2;Q62504-3	Spen;Spen;Spen	SHARP;SHARP iso 2;SHARP iso 3	0.0446347	1.35033	-1.11285	0.154253	Msx2-interacting protein	§190;§190;§190	SRS*PNRFDAHDPR	398.5
P16546;P16546-2	Sptan1;Sptan1	SPTAN1;SPTAN1 iso2	0.0480835	1.318	-2.15905	1.1104	Spectrin alpha chain, non-erythrocytic 1	§1029, §1031;1029, 1031	KLDPAQS*AS*RENLLEEQGSIALR	284.4
Q62261	Sptbn1	SPTBN1	0.0145567	1.83694	-2.0768	1.05436	Spectrin beta chain, non-erythrocytic 1	§2194	TLET*PAAQMEGFLNR	274.1
Q62261	Sptbn1	SPTBN1	0.025076	1.60074	-1.41831	0.504171	Spectrin beta chain, non-erythrocytic 1	§2334, §2339	AQTLPTSVVT*ITSES*SPGKR	274.1
Q62261	Sptbn1	SPTBN1	0.025076	1.60074	-1.41831	0.504171	Spectrin beta chain, non-erythrocytic 1	§2337, §2340	AQTLPTSVVTITS*ESS*PGKR	274.1
Q64337;Q64337-2	Sqstm1;Sqstm1	SQSTM1;SQSTM1 iso 2	0.030499	1.51571	-1.42723	0.513214	Sequestosome-1	§330, §334;§330, §334	IALESVGQPEEQMES*GNCS*GGDDDWTHLSSK	48.1
Q9QWI6;Q9QWI6-3	Srcin1;Srcin1	SNIP;SNIP iso5	0.0304909	1.51583	-1.18308	0.242549	SRC kinase signaling inhibitor 1	§47;47	GEPDPERSS*PPMLSADDAEYPR	134.8
Q9QWI6;Q9QWI6-2;Q9QWI6-3	Srcin1;Srcin1;Srcin1	SNIP;SNIP iso5;SNIP iso5	0.0413147	1.38389	-3.49763	1.80638	SRC kinase signaling inhibitor 1	§366, 373;332, 339;366, 373	RLNNLS*PASHLAS*SSPPPGLPSGLPSGLPSGSPSR	134.8
Q9QWI6;Q9QWI6-2;Q9QWI6-3	Srcin1;Srcin1;Srcin1	SNIP;SNIP iso5;SNIP iso5	0.0413147	1.38389	-3.49763	1.80638	SRC kinase signaling inhibitor 1	§366, 390;332, 356;366, 390	RLNNLS*PASHLASSSPPPGLPSGLPSGLPS*GSPSR	134.8
Q9QWI6;Q9QWI6-2;Q9QWI6-3	Srcin1;Srcin1;Srcin1	SNIP;SNIP iso5;SNIP iso5	0.0413147	1.38389	-3.49763	1.80638	SRC kinase signaling inhibitor 1	§375, §394;341, 360;375, 394	RLNNLSPASHLASSS*PPPGLPSGLPSGLPSGSPS*R	134.8
Q9QWI6;Q9QWI6-2;Q9QWI6-3	Srcin1;Srcin1;Srcin1	SNIP;SNIP iso5;SNIP iso5	0.0376492	1.42424	-1.32161	0.402295	SRC kinase signaling inhibitor 1	§561, §569;527, 535;561, 569	LADVSAPSGGPPPPHSPY*SGPPSRGS*PVR	134.8
Q9QWI6;Q9QWI6-2;Q9QWI6-3	Srcin1;Srcin1;Srcin1	SNIP;SNIP iso5;SNIP iso5	0.0376492	1.42424	-1.32161	0.402295	SRC kinase signaling inhibitor 1	§562, §569;528, 535;562, 569	LADVSAPSGGPPPPHSPYS*GPPSRGS*PVR	134.8
Q9QWI6;Q9QWI6-2;Q9QWI6-3	Srcin1;Srcin1;Srcin1	SNIP;SNIP iso5;SNIP iso5	0.0413147	1.38389	-3.49763	1.80638	SRC kinase signaling inhibitor 1	369, 390;335, 356;369, 390	RLNNLSPAS*HLASSSPPPGLPSGLPSGLPS*GSPSR	134.8
Q9QWI6;Q9QWI6-2;Q9QWI6-3	Srcin1;Srcin1;Srcin1	SNIP;SNIP iso5;SNIP iso5	0.0413147	1.38389	-3.49763	1.80638	SRC kinase signaling inhibitor 1	374, 390;340, 356;374, 390	RLNNLSPASHLASS*SPPPGLPSGLPSGLPS*GSPSR	134.8
Q9QWI6;Q9QWI6-2;Q9QWI6-3	Srcin1;Srcin1;Srcin1	SNIP;SNIP iso5;SNIP iso5	0.0486524	1.3129	-1.74703	0.804903	SRC kinase signaling inhibitor 1	386;352;386	LNNLSPASHLASSSPPPGLPSGLPS*GLPSGSPSR	134.8
Q9JM73	Srf	SRF	0.0226366	1.64519	-1.17807	0.23643	Serum response factor	§220	ALIQTCLNSPDS*PPRSDPTTDQR	51.2
Q91Z69	Srgap1	ARHGAP13	0.0296859	1.52745	-1.19017	0.251173	SLIT-ROBO Rho GTPase-activating protein 1	§894	RPGHGS*LTNISR	121.4
Q812A2	Srgap3	ARHGAP14	0.0487029	1.31245	-2.22861	1.15615	SLIT-ROBO Rho GTPase-activating protein 3	808	HNGVDGLIPHQYIVVQDMDDAFS*DSLSQK	124.3
Q52KI8;Q52KI8-2	Srrm1;Srrm1	SRm160;SRm160 iso3	0.027192	1.56556	-1.16843	0.224574	Serine/arginine repetitive matrix protein 1	§401, §404;401, 404	HRPSS*PAT*PPPK	106.8
Q8BTI8;Q8BTI8-2;Q8BTI8-3	Srrm2;Srrm2;Srrm2	SRm300;SRm300 iso2;SRm300 iso3	0.0237719	1.62394	-1.42292	0.508859	Serine/arginine repetitive matrix protein 2	§1194;1098;1194	SLLPNSS*QDELMEVEK	294.7
Q8BTI8;Q8BTI8-2;Q8BTI8-3	Srrm2;Srrm2;Srrm2	SRm300;SRm300 iso2;SRm300 iso3	0.0470587	1.32736	-1.72022	0.78259	Serine/arginine repetitive matrix protein 2	§1340;1244;1340	RSSS*ELSPEVVEK	294.7
Q8BTI8;Q8BTI8-2;Q8BTI8-3	Srrm2;Srrm2;Srrm2	SRm300;SRm300 iso2;SRm300 iso3	0.0364535	1.43826	-1.3321	0.413705	Serine/arginine repetitive matrix protein 2	§1647, §1650;1551, 1554;1647, 1650	RSS*RSS*PELTR	294.7
Q8BTI8;Q8BTI8-2;Q8BTI8-3	Srrm2;Srrm2;Srrm2	SRm300;SRm300 iso2;SRm300 iso3	0.0439202	1.35734	-1.20051	0.263648	Serine/arginine repetitive matrix protein 2	§2052, §2056;1956, 1960;2052, 2056	NHS*GSRT*PPVALSSSR	294.7
Q9R0U0-3	Srsf10	SRSF10 iso2	0.0131446	1.88125	-1.10281	0.141179	Serine/arginine-rich splicing factor 10	§160	SRSHS*DNDRPNCSWNTQYSSAYYTSR	22.2
Q9R0U0-3	Srsf10	SRSF10 iso2	0.0131446	1.88125	-1.10281	0.141179	Serine/arginine-rich splicing factor 10	§168	SRSHSDNDRPNCS*WNTQYSSAYYTSR	22.2
Q8BL97;Q8BL97-2;Q8BL97-4	Srsf7;Srsf7;Srsf7	SFRS7;SFRS7 iso 2;SFRS7 iso 4	0.037083	1.43083	-1.74019	0.799244	Serine/arginine-rich splicing factor 7	§208, §210;179, 181;179, 181	S*RS*GSIIGSR	30.8
Q5SW75;Q5SW75-2;Q5SW75-4	Ssh2;Ssh2;Ssh2	SSH2;SSH2 iso 2;SSH2 iso 4	0.0265445	1.57602	-1.12047	0.164101	Protein phosphatase Slingshot homolog 2	§461;468;488	SHS*DSDLSDHHEPICKPGLELNKK	158.1
Q9DCF9;Q9DCF9-2	Ssr3;Ssr3	SSR3;SSTR3 iso 2	0.0279852	1.55307	-1.04087	0.0577917	Translocon-associated protein subunit gamma	§105;105	KLS*EADNRK	21.1
Q8K031	Stard8	STARD8	0.031841	1.49701	-1.81388	0.859083	StAR-related lipid transfer protein 8	§234	SLS*IESLCPDEGR	112.9
P55821	Stmn2	STMN2	0.0453056	1.34385	-1.73141	0.791943	Stathmin-2	§97	RKS*QEAQVLK	20.8
Q8C079;Q8C079-2;Q8C079-3;Q8C079-4	Strip1;Strip1;Strip1;Strip1	STRIP1;Strip1 iso 2;Strip1 iso 3;Strip1 iso 4	0.00428955	2.36759	-1.25478	0.32743	Striatin-interacting protein 1	§335;335;335;209	AAS*PPASASDLIEQQQK	95.5
Q9JKK1;Q9JKK1-2	Stx6;Stx6	STX6;STX6 iso 2	0.0495629	1.30484	-1.54361	0.626305	Syntaxin-6	§205;§205	IGGELEEQAVMLDDFS*HELESTQSR	29
Q8K400;Q8K400-2	Stxbp5;Stxbp5	STXBP5;STXBP5 iso 2	0.0382138	1.41778	-1.29838	0.376713	Syntaxin-binding protein 5	§760;6	KLS*LPTDLKPDLDVK	127.6
Q8K400;Q8K400-2	Stxbp5;Stxbp5	STXBP5;STXBP5 iso 2	0.0382138	1.41778	-1.29838	0.376713	Syntaxin-binding protein 5	§763;9	KLSLPT*DLKPDLDVK	127.6
Q8K400;Q8K400-2	Stxbp5;Stxbp5	STXBP5;STXBP5 iso 2	0.0480292	1.31849	-1.34966	0.432598	Syntaxin-binding protein 5	§907;153	RRPVSVSPSSS*QEISENQYAVICSEK	127.6
Q5DQR4;Q5DQR4-3;Q5DQR4-2;Q5DQR4-4	Stxbp5l;Stxbp5l;Stxbp5l;Stxbp5l	STXBP5L;STXBP5L iso8;STXBP5L iso8;STXBP5L iso8	0.0409348	1.38791	-1.52351	0.607397	Syntaxin-binding protein 5-like	§1120;1096;1063;1039	SLAQHIPGPGS*IEGMK	131.8
Q5DQR4;Q5DQR4-3;Q5DQR4-5;Q5DQR4-2;Q5DQR4-4	Stxbp5l;Stxbp5l;Stxbp5l;Stxbp5l;Stxbp5l	STXBP5L;STXBP5L iso8;STXBP5L iso8;STXBP5L iso8;STXBP5L iso8	0.0341584	1.4665	-3.09469	1.6298	Syntaxin-binding protein 5-like	§567;567;567;567;567	LQCDVEDIIT*PEPETSPPFPDLSSQLPPSR	131.8
Q5DQR4;Q5DQR4-3;Q5DQR4-5;Q5DQR4-2;Q5DQR4-4	Stxbp5l;Stxbp5l;Stxbp5l;Stxbp5l;Stxbp5l	STXBP5L;STXBP5L iso8;STXBP5L iso8;STXBP5L iso8;STXBP5L iso8	0.0411278	1.38586	-3.0894	1.62732	Syntaxin-binding protein 5-like	§819, §821;795, 797;795, 797;762, 764;738, 740	SSS*IS*SIDKDSK	131.8
Q9JIS5	Sv2a	SV2A	0.00833682	2.079	-1.20561	0.269764	Synaptic vesicle glycoprotein 2A	§393	VFS*VTHIK	82.6
Q9D5V6	Syap1	SYAP1	0.0143121	1.8443	-2.20728	1.14227	Synapse-associated protein 1	§296	SQEDEEEISTSPGVSEFVSDAFDT*CSLNQEDLRK	41.3
Q9D5V6	Syap1	SYAP1	0.0132483	1.87784	-1.91253	0.935479	Synapse-associated protein 1	282	SQEDEEEIST*SPGVSEFVSDAFDTCSLNQEDLRK	41.3
Q8BHS8-3;Q8BHS8;Q8BHS8-2;Q8BHS8-4;Q8BHS8-5;Q8BHS8-6	Sybu;Sybu;Sybu;Sybu;Sybu;Sybu	SYBU iso 3;SYBU;SYBU iso 2;SYBU iso 4;SYBU iso 5;SYBU iso 6	0.0109713	1.95974	-2.07132	1.05055	Syntabulin	485;§557;556;685;434;390	SPNSAILLS*PVEIPFSK	64.6
O88935;O88935-3;Q8JZP2;Q64332	Syn1;Syn1;Syn3;Syn2	SYN1;SYN1 iso3;SYN3;SYN2	0.0309933	1.50873	-1.26939	0.34414	Synapsin-1	§705;677;§578;§585	KSFASLFS*D	74.1
Q64332-2	Syn2	SYN2 iso2	0.0369433	1.43246	-1.5416	0.624427	Synapsin-2	449	EPDSSKT*PPQRPPPQGCLQYILDCNGIAVGPK	52.4
Q6ZWR6-4;Q6ZWR6	Syne1;Syne1	SYNE1 iso 4;SYNE1	0.0335687	1.47407	-1.29199	0.369589	Nesprin-1	2270;2270	NPETPT*ELQFIEADLR	1009
Q8CHC4	Synj1	SYNJ1	0.0260092	1.58487	-1.26772	0.342239	Synaptojanin-1	§1049	TS*PCQSPTVPEYSAPSLPIRPSR	172.5
Q70IV5;Q70IV5-2	Synm;Synm	DMN;NARS2 iso 2	0.0128329	1.89167	-2.26589	1.18008	Synemin	§1044;1044	RSS*PVPR	173.1
Q70IV5;Q70IV5-2	Synm;Synm	DMN;NARS2 iso 2	0.046111	1.3362	-2.46435	1.30121	Synemin	§780;780	IDFSTPFQVEEVDDVSPS*PK	173.1
Q8CC35;Q8CC35-2;Q8CC35-3	Synpo;Synpo;Synpo	SYNPO;SYNPO iso2;SYNPO iso 3	0.034652	1.46027	-1.55275	0.634829	Synaptopodin	§535;296;296	LLGQRS*PVLER	99.5
Q5SV85-2;Q5SV85	Synrg;Synrg	synergin, gamma iso2;synergin, gamma	0.0259553	1.58577	-5.0242	2.32889	Synergin gamma	392;471	SGSIDDS*FTDFQEMPASSK	122
Q9EQT6	Syt13	SYT13	0.0306947	1.51294	-2.22671	1.15491	Synaptotagmin-13	§113	PAVTAPEVINYADYTLETTEESAAPAS*PQAQSDSR	46.8
Q6Y685	Tacc1	TACC1	0.000713291	3.14673	-1.56173	0.643145	Transforming acidic coiled-coil-containing protein 1	§376	DGVSKPVGVEQPSDPTVQDALLDQMS*PK	83.9
A2A690;A2A690-2	Tanc2;Tanc2	TANC2;TANC2 iso 2	0.0419669	1.37709	-1.65311	0.725185	Protein TANC2	1894;1904	TWAVSSVDTVLSPTSPGNLPQPES*FSPPSSISNIAFYNK	220.1
Q4VBD2	Tapt1	TAPT1	0.0333396	1.47704	-1.32181	0.402518	Transmembrane anterior posterior transformation protein 1	§518	ENVIPLLVTS*NSDQFLTTPDGDEK	63.9
Q4VBD2	Tapt1	TAPT1	0.0333396	1.47704	-1.32181	0.402518	Transmembrane anterior posterior transformation protein 1	§520	ENVIPLLVTSNS*DQFLTTPDGDEK	63.9
Q4VBD2	Tapt1	TAPT1	0.0172808	1.76244	-1.90133	0.927011	Transmembrane anterior posterior transformation protein 1	§526	ENVIPLLVTSNSDQFLTT*PDGDEK	63.9
Q4VBD2	Tapt1	TAPT1	0.0368911	1.43308	-1.53271	0.616087	Transmembrane anterior posterior transformation protein 1	286	TIMM#SNNFVEIKGS*VFK	63.9
Q8R5A6;Q8R5A6-2	Tbc1d22a;Tbc1d22a	TBC1D22A;TBC1D22A iso2	0.0255004	1.59345	-1.97863	0.984505	TBC1 domain family member 22A	§148;153	SVSESHT*PCPSESTGDTVPLQR	59.3
Q8BYJ6;Q8BYJ6-2;Q8BYJ6-3;Q8BYJ6-4	Tbc1d4;Tbc1d4;Tbc1d4;Tbc1d4	AS160;AS160 iso2;AS160 iso2;AS160 iso2	0.00237082	2.6251	-1.85546	0.89178	TBC1 domain family member 4	§673;§673;§673;672	AHGLRS*PLLR	147.4
Q64336	Tbr1	TBR1	0.00934986	2.02919	-1.9243	0.944337	T-box brain protein 1	§84	SKLS*PVLDGVSELR	73.9
Q64336	Tbr1	TBR1	0.0105851	1.97531	-1.76298	0.818019	T-box brain protein 1	469	SVPHTNGLLS*PQQAEDPGAPSPQR	73.9
P10711;P10711-2	Tcea1;Tcea1	TFIIS;TFIIS iso 2	0.0269873	1.56884	-1.42338	0.509318	Transcription elongation factor A protein 1	§100;65	KKEPAISSQNS*PEAR	33.9
Q8R0A5	Tceal3	TCEAL3	0.029183	1.53487	-1.34237	0.424779	Transcription elongation factor A protein-like 3	§30	EGKPEDEVEPEDEEKS*DEDEKPDKK	22.5
Q8BTG3	Tcp11l1	TCP11L1	0.0240101	1.61961	-1.59468	0.673266	T-complex protein 11-like protein 1	§300	HALPAGGGAAGSGDAPLLT*PVSVQNFAYLK	56.3
Q9DC40;Q9DC40-2	Telo2;Telo2	TELO2;TELO2 iso 2	0.00456891	2.34019	-1.34648	0.429191	Telomere length regulation protein TEL2 homolog	§457;71	GPS*PAPVDTESPVEMPEK	93.3
O35144;O35144-2	Terf2;Terf2	TRF2;TRF2 iso 2	0.0370126	1.43165	-1.73988	0.798985	Telomeric repeat-binding factor 2	§399;§399	NS*PMTISR	60.2
Q6ZPJ0	Tex2	HT008	0.0240814	1.61832	-1.03063	0.043532	Testis-expressed protein 2	§536	S*LDIKEPEILK	125.1
Q62441	Tle4	TLE4	0.0466929	1.33075	-1.14539	0.195835	Transducin-like enhancer protein 4	§292	DAPIS*PASVASSSSTPSSK	83.7
Q61029;Q61033-2;Q61029-2;Q61029-3;Q61029-4	Tmpo;Tmpo;Tmpo;Tmpo;Tmpo	TMPO;TMPO iso6;TMPO iso6;TMPO iso6;TMPO iso6	0.040226	1.39549	-1.23948	0.309735	Lamina-associated polypeptide 2, isoforms beta/delta/epsilon/gamma	§207;207;207;207;207	AKT*PVTLK	50.3
P83510;P83510-2	Tnik;Tnik	TNIK;TNIK iso 2	0.0114048	1.94291	-2.23519	1.1604	Traf2 and NCK-interacting protein kinase	§326, 335;§326, 335	DETEYEYSGS*EEEEEENDS*GEPSSILNLPGESTLR	150.3
Q8CGB6;Q8CGB6-2;Q8CGB6-3;Q8CGB6-4	Tns2;Tns2;Tns2;Tns2	tensin 2;tensin 2 iso 2;tensin 2 iso 3;tensin 2 iso 4	0.0434852	1.36166	-1.606	0.683474	Tensin-2	§120;97;§120;§120	SFS*LDPLMER	151.9
O88746;O88746-2	Tom1;Tom1	TOM1;TOM1 iso 2	0.0311994	1.50585	-1.33481	0.416633	Target of Myb protein 1	§462;138	AADRLPNLAS*PSAEGPPRPSPGTAPR	54.3
O88746;O88746-2	Tom1;Tom1	TOM1;TOM1 iso 2	0.0311994	1.50585	-1.33481	0.416633	Target of Myb protein 1	§464;140	AADRLPNLASPS*AEGPPRPSPGTAPR	54.3
O88746;O88746-2	Tom1;Tom1	TOM1;TOM1 iso 2	0.0311994	1.50585	-1.33481	0.416633	Target of Myb protein 1	§475;151	AADRLPNLASPSAEGPPRPSPGT*APR	54.3
Q9CYG7-2	Tomm34	TOMM34 iso2	0.0448335	1.3484	-1.64445	0.717608	Mitochondrial import receptor subunit TOM34	§8	LSDS*VEELR	34.3
Q9CZW5	Tomm70	TOMM70A	0.0272516	1.56461	-1.36355	0.447368	Mitochondrial import receptor subunit TOM70	§282	GEKS*DEDKDKEGEALEVK	67.5
Q64511	Top2b	TOP2B	0.00275602	2.55972	-1.09288	0.128141	DNA topoisomerase 2-beta	§1400	ASPITNDGEDEFVPS*DGLDKDEYAFSSGK	181.8
P70399;P70399-5	Tp53bp1;Tp53bp1	53BP1;53BP1 iso10	0.0336821	1.4726	-1.22353	0.291044	TP53-binding protein 1	§268;268	SEDRPSS*PQVSVAAVETK	212.6
P70399;P70399-5	Tp53bp1;Tp53bp1	53BP1;53BP1 iso10	0.0283073	1.5481	-1.0808	0.112097	TP53-binding protein 1	§533;533	MESLGS*PR	212.6
Q62393;Q62393-2;Q62393-3	Tpd52;Tpd52;Tpd52	TPD52;TPD52 iso5;TPD52 iso5	0.0287724	1.54102	-1.97764	0.983781	Tumor protein D52	§223;184;198	PAGGDFGEVLNSTANATSTMTTEPPPEQMTES*P	24.3
P58771;P21107;P58771-2	Tpm1;Tpm3;Tpm1	TPM1;TPM3;TPM1 iso2	0.00598839	2.22269	-1.36377	0.447598	Tropomyosin alpha-1 chain	§215;§216;215	SLEAQAEKYS*QKEDKYEEEIK	32.7
P58771;P21107;P58771-2	Tpm1;Tpm3;Tpm1	TPM1;TPM3;TPM1 iso2	0.00598839	2.22269	-1.36377	0.447598	Tropomyosin alpha-1 chain	214;215;214	SLEAQAEKY*SQKEDKYEEEIK	32.7
Q7TQD2	Tppp	TPPP	0.0379753	1.4205	-1.57627	0.656519	Tubulin polymerization-promoting protein	§15	AANKT*PPKSPGDPAR	23.6
F6ZDS4	Tpr	TPR	0.011856	1.92606	-1.67626	0.745249	Nucleoprotein TPR	§453	GAILSEEELAAMS*PTAAAVAK	273.8
P62996	Tra2b	TRA2B	0.037188	1.4296	-1.08008	0.11114	Transformer-2 protein homolog beta	§97, §99	HSHS*HS*PMSTR	33.6
Q922B6	Traf7	TRAF7 iso1	0.0205032	1.68818	-2.76242	1.46594	E3 ubiquitin-protein ligase TRAF7	§32	STFS*LPEEEEEPEPLVFAEQPSVK	66.4
Q3TLI0	Trappc10	EHOC-1	0.0241006	1.61797	-1.59485	0.673418	Trafficking protein particle complex subunit 10	§708	RQES*GSSLEPPSGLALEDGAHVLR	141.5
Q9ESN6	Trim2	TRIM2	0.0163605	1.7862	-1.19432	0.256194	Tripartite motif-containing protein 2	§428	SADVS*PTTEGVK	81.4
Q64127;Q64127-2	Trim24;Trim24	TRIM24;TRIM24 iso 2	0.045848	1.33868	-1.117	0.159625	Transcription intermediary factor 1-alpha	§809;775	SEWSDAS*QKSPVHVGETR	116.6
Q64127;Q64127-2	Trim24;Trim24	TRIM24;TRIM24 iso 2	0.045848	1.33868	-1.117	0.159625	Transcription intermediary factor 1-alpha	§812;778	SEWSDASQKS*PVHVGETR	116.6
Q62318;Q62318-2	Trim28;Trim28	TIF1B;TIF1B iso 2	0.0402017	1.39576	-1.28668	0.363651	Transcription intermediary factor 1-beta	§473;§473	SRS*GEGEVSGLLR	88.8
Q7TNM2;Q7TNM2-2	Trim46;Trim46	TRIM46;TRIM46 iso 2	0.00891193	2.05003	-1.81421	0.859343	Tripartite motif-containing protein 46	74;72	EVLGQQGYIGHGGDPS*SEPTSPASTPSTR	83.4
Q7TNM2;Q7TNM2-2	Trim46;Trim46	TRIM46;TRIM46 iso 2	0.00891193	2.05003	-1.81421	0.859343	Tripartite motif-containing protein 46	75;73	EVLGQQGYIGHGGDPSS*EPTSPASTPSTR	83.4
Q0KL02-3;Q0KL02;Q0KL02-4	Trio;Trio;Trio	TRIO iso 3;TRIO;TRIO iso4	0.0265674	1.57565	-1.5878	0.667032	Triple functional domain protein	§2282;§2282;2282	NFLNALTS*PIEYQR	288.5
Q0KL02-3;Q0KL02;Q0KL02-4	Trio;Trio;Trio	TRIO iso 3;TRIO;TRIO iso4	0.0117405	1.93031	-1.8838	0.913648	Triple functional domain protein	§2462;§2462;2462	TRPGAVSPLNS*PLSTTFPSPFGK	288.5
Q9WTR1	Trpv2	TRPV2	0.0428294	1.36826	-2.23097	1.15767	Transient receptor potential cation channel subfamily V member 2	§37	GKNEPPPMES*PFQGEDR	85.9
Q61037;Q61037-2;Q61037-3;Q61037-4;Q61037-5;Q61037-6;Q61037-7	Tsc2;Tsc2;Tsc2;Tsc2;Tsc2;Tsc2;Tsc2	TSC2;TSC2 iso6;TSC2 iso6;TSC2 iso6;TSC2 iso6;TSC2 iso6;TSC2 iso6	0.00139862	2.8543	-1.59374	0.672412	Tuberin	§1412;1375;1373;1368;1389;1390;1347	IDIGRLS*PEAK	201.9
Q6PCN3	Ttbk1	TTBK1	0.0215855	1.66584	-1.63845	0.712331	Tau-tubulin kinase 1	§432, §441, §443	GVGVPS*SPVRAPPDS*PT*TPVR	141.5
Q6PCN3	Ttbk1	TTBK1	0.0215855	1.66584	-1.63845	0.712331	Tau-tubulin kinase 1	§432, §441, §444	GVGVPS*SPVRAPPDS*PTT*PVR	141.5
Q6PCN3	Ttbk1	TTBK1	0.0215855	1.66584	-1.63845	0.712331	Tau-tubulin kinase 1	§433, §441, §443	GVGVPSS*PVRAPPDS*PT*TPVR	141.5
Q6PCN3	Ttbk1	TTBK1	0.0215855	1.66584	-1.63845	0.712331	Tau-tubulin kinase 1	§433, §441, §444	GVGVPSS*PVRAPPDS*PTT*PVR	141.5
E9Q6P5	Ttc7b	TTC7B	0.00407503	2.38987	-2.85238	1.51217	Tetratricopeptide repeat protein 7B	§673	VEQALS*EVASSLQSSAPK	94.1
E9Q6P5	Ttc7b	TTC7B	0.0179944	1.74486	-2.74095	1.45467	Tetratricopeptide repeat protein 7B	§677, §678	VEQALSEVAS*S*LQSSAPK	94.1
Q9WVF8	Tusc2	TUSC2	0.0209402	1.67902	-1.10742	0.147209	Tumor suppressor candidate 2	53	RGSM#FY*DEDGDLAHEFYEETIVTK	12.1
P55144;P55144-2;P55144-3	Tyro3;Tyro3;Tyro3	Tyro3;Tyro3 iso 2;Tyro3 iso 3	0.0397168	1.40103	-2.24581	1.16724	Tyrosine-protein kinase receptor TYRO3	849, §859;863, 873;845, 855	YIFSPGGLSES*PGQLEQQPES*PLNENQR	96.1
Q02053	Uba1	UBE1	0.0446162	1.35051	-1.59597	0.674435	Ubiquitin-like modifier-activating enzyme 1	§800	AAVASLLQSVQVPEFT*PK	117.7
Q02053	Uba1	UBE1	0.00316853	2.49914	-1.96301	0.973068	Ubiquitin-like modifier-activating enzyme 1	§835	ATLPS*PDKLPGFK	117.7
Q80X50;Q80X50-2;Q80X50-3;Q80X50-4;Q80X50-5	Ubap2l;Ubap2l;Ubap2l;Ubap2l;Ubap2l	NICE-4;NICE-4 iso 2;NICE-4 iso2;NICE-4 iso 4;NICE-4 iso 5	0.0492527	1.30757	-1.28589	0.362762	Ubiquitin-associated protein 2-like	§487, §497;498, 508;467, 477;§487, §497;492, 502	STSAPQMS*PGSSDNQSSS*PQPAQQK	116.7
Q80X50;Q80X50-2;Q80X50-3;Q80X50-4;Q80X50-5	Ubap2l;Ubap2l;Ubap2l;Ubap2l;Ubap2l	NICE-4;NICE-4 iso 2;NICE-4 iso2;NICE-4 iso 4;NICE-4 iso 5	0.0256353	1.59116	-1.53083	0.61431	Ubiquitin-associated protein 2-like	§628;639;608;§628;633	RYPSSISS*SPQK	116.7
Q80X50;Q80X50-2;Q80X50-3;Q80X50-4;Q80X50-5	Ubap2l;Ubap2l;Ubap2l;Ubap2l;Ubap2l	NICE-4;NICE-4 iso 2;NICE-4 iso2;NICE-4 iso 4;NICE-4 iso 5	0.00586376	2.23182	-1.27925	0.355294	Ubiquitin-associated protein 2-like	314;325;294;314;319	TPSS*MENDSSNLDPSQAPSLAQPLVFSNSK	116.7
Q6ZPJ3	Ube2o	UBE2O	0.00673921	2.17139	-2.24127	1.16432	(E3-independent) E2 ubiquitin-conjugating enzyme UBE2O	§82, §84	LIHGEDS*DS*EGDDDGRGSSGCSEAGGAGHEEGR	140.7
Q6ZPJ3	Ube2o	UBE2O	0.0459412	1.3378	-1.25449	0.327095	(E3-independent) E2 ubiquitin-conjugating enzyme UBE2O	§893	TLDNVAIAEEEKMEAVPDTERKEEKPEVQS*PVK	140.7
Q9ES00	Ube4b	UBE4B	0.0246505	1.60817	-1.86759	0.901175	Ubiquitin conjugation factor E4 B	§78	SQS*SEGVSSLSSSPSNSLETQSQSLSR	133.2
A2AN08-5;A2AN08;A2AN08-3	Ubr4;Ubr4;Ubr4	UBR4 iso5;UBR4;UBR4 iso5	0.0286906	1.54226	-4.39031	2.13432	E3 ubiquitin-protein ligase UBR4	2743;§2715;2726	HVTLPS*SPR	574.8
Q8BLN6	Unc80	UNC80	0.00397593	2.40056	-2.04913	1.03501	Protein unc-80 homolog	1261	GRS*PTVGNKR	363.3
Q3TLD5;Q3TLD5-2	Uri1;Uri1	RMP;RMP iso 2	0.0263475	1.57926	-1.16176	0.216316	Unconventional prefoldin RPB5 interactor	§439;365	STS*SEEAVATEAGGSSLDELQENHPK	59
Q8C6M1	Usp20	USP20	0.0235676	1.62768	-2.23048	1.15736	Ubiquitin carboxyl-terminal hydrolase 20	§342	TNS*EQVDEDADVDTAMASLDEQSR	102.1
B1AY13	Usp24	USP24	0.00736751	2.13268	-1.20459	0.268544	Ubiquitin carboxyl-terminal hydrolase 24	§2044	VSDQNS*PVLPK	293.8
B1AY13;B1AY13-2	Usp24;Usp24	USP24;USP24 iso 2	0.0299416	1.52372	-2.14488	1.1009	Ubiquitin carboxyl-terminal hydrolase 24	§62;§62	NDINEAVALLTNERPGLDYGGYEPMDSGGPS*PGPGGGPR	293.8
Q6ZQ93;Q6ZQ93-2;Q6ZQ93-3;Q6ZQ93-4	Usp34;Usp34;Usp34;Usp34	USP34;USP34 iso 2;USP34 iso 3;USP34 iso 4	0.0226192	1.64552	-1.65274	0.724862	Ubiquitin carboxyl-terminal hydrolase 34	§2525;2374;2374;2374	GPENPQVEVLS*EEEGEEEEEEEDILSLAEEK	408
P56399	Usp5	USP5	0.00339209	2.46953	-1.58526	0.664722	Ubiquitin carboxyl-terminal hydrolase 5	§623	GTGLQPGEEELPDIAPPLVT*PDEPK	95.8
P56399	Usp5	USP5	0.027182	1.56572	-1.41734	0.503182	Ubiquitin carboxyl-terminal hydrolase 5	§779	S*AAESISESVPVGPK	95.8
P63044;P63024	Vamp2;Vamp3	VAMP2;VAMP3	0.00647357	2.18886	-1.02699	0.0384158	Vesicle-associated membrane protein 2	§75;§62	ADALQAGAS*QFETSAAK	12.7
Q60932;Q60932-2	Vdac1;Vdac1	VDAC1;VDAC1 iso 2	0.016201	1.79046	-1.60006	0.678124	Voltage-dependent anion-selective channel protein 1	§117;104	LTFDSSFS*PNTGKK	32.3
Q60932;Q60932-2	Vdac1;Vdac1	VDAC1;VDAC1 iso 2	0.016201	1.79046	-1.60006	0.678124	Voltage-dependent anion-selective channel protein 1	§120;107	LTFDSSFSPNT*GKK	32.3
Q60932;Q60932-2	Vdac1;Vdac1	VDAC1;VDAC1 iso 2	0.0348715	1.45753	-1.46073	0.546693	Voltage-dependent anion-selective channel protein 1	§263;250	VNNSSLIGLGYTQT*LKPGIK	32.3
Q60932;Q60932-2	Vdac1;Vdac1	VDAC1;VDAC1 iso 2	0.0348715	1.45753	-1.46073	0.546693	Voltage-dependent anion-selective channel protein 1	260;247	VNNSSLIGLGY*TQTLKPGIK	32.3
Q60932;Q60932-2	Vdac1;Vdac1	VDAC1;VDAC1 iso 2	0.0348715	1.45753	-1.46073	0.546693	Voltage-dependent anion-selective channel protein 1	261;248	VNNSSLIGLGYT*QTLKPGIK	32.3
Q60930	Vdac2	VDAC2	0.0125476	1.90144	-1.50677	0.591459	Voltage-dependent anion-selective channel protein 2	§262	VNNSSLIGVGYTQT*LRPGVK	31.7
Q60930	Vdac2	VDAC2	0.0125476	1.90144	-1.50677	0.591459	Voltage-dependent anion-selective channel protein 2	260	VNNSSLIGVGYT*QTLRPGVK	31.7
Q8BX70-2	Vps13c	VPS13C	0.0155396	1.80856	-1.52434	0.608183	Vacuolar protein sorting-associated protein 13C	3604	LIHEDGIIRPY*DRQESEGSDLLEQEMGTQE	405.6
Q8BX70-2	Vps13c	VPS13C	0.0155396	1.80856	-1.52434	0.608183	Vacuolar protein sorting-associated protein 13C	3609	LIHEDGIIRPYDRQES*EGSDLLEQEMGTQE	405.6
Q8C0E2	Vps26b	VPS26B	0.0348595	1.45768	-1.12826	0.174096	Vacuolar protein sorting-associated protein 26B	§304	SM#S*HQAAIASQR	39.1
Q924H7;Q924H7-2;Q924H7-3	Wac;Wac;Wac	WAC;WAC iso 2;WAC iso 3	0.0453743	1.34319	-1.46713	0.552994	WW domain-containing adapter protein with coiled-coil	§525;480;422	SPS*PGPNHTCSSNASTATVVPQNASAR	70.6
Q924H7;Q924H7-2;Q924H7-3	Wac;Wac;Wac	WAC;WAC iso 2;WAC iso 3	0.0453743	1.34319	-1.46713	0.552994	WW domain-containing adapter protein with coiled-coil	533;488;430	SPSPGPNHTCS*SNASTATVVPQNASAR	70.6
Q6PGL7;Q6PGL7-2	Washc2;Washc2	FAM21A;Washc2 iso 2	0.0059622	2.22459	-1.34327	0.425751	WASH complex subunit 2	§1169, §1173;1083, 1087	SLAFPDLS*EGSS*TEDLFQSVKPR	145.2
Q6PGL7;Q6PGL7-2	Washc2;Washc2	FAM21A;Washc2 iso 2	0.0059622	2.22459	-1.34327	0.425751	WASH complex subunit 2	§1172, §1173;1086, 1087	SLAFPDLSEGS*S*TEDLFQSVKPR	145.2
Q6PGL7;Q6PGL7-2	Washc2;Washc2	FAM21A;Washc2 iso 2	0.0059622	2.22459	-1.34327	0.425751	WASH complex subunit 2	§1172, §1174;1086, 1088	SLAFPDLSEGS*ST*EDLFQSVKPR	145.2
Q6PGL7;Q6PGL7-2	Washc2;Washc2	FAM21A;Washc2 iso 2	0.0428671	1.36788	-1.29778	0.37605	WASH complex subunit 2	§723;723	VPLLFS*DEEDSEVPSGVKPEDLK	145.2
Q9D5R2	Wdr20	WDR20B	0.00976645	2.01026	-1.60277	0.680572	WD repeat-containing protein 20	§432	SNS*LPHSAVSNAASK	62.7
Q8CBE3	Wdr37	WDR37	0.0420408	1.37633	-1.72734	0.788553	WD repeat-containing protein 37	116	ASHSTS*QLSQK	55
Q3UDP0	Wdr41	WDR41	0.0154636	1.81069	-1.14437	0.194558	WD repeat-containing protein 41	§459	LEENGDLYPES*P	51.5
Q6NVE8	Wdr44	WDR44	0.00467286	2.33042	-1.16692	0.222711	WD repeat-containing protein 44	§264	KKS*ELEFEALK	101.5
Q3UH66;Q3UH66-2;Q3UH66-3;Q3UH66-4;Q3UH66-5;Q3UH66-6;Q3UH66-7	Wnk2;Wnk2;Wnk2;Wnk2;Wnk2;Wnk2;Wnk2	WNK2;WNK2 iso 2;WNK2 iso 3;WNK2 iso 4;WNK2 iso 5;WNK2 iso 6;WNK2 iso 7	0.0190966	1.71904	-1.91896	0.940326	Serine/threonine-protein kinase WNK2	§1706;§1706;§1706;§1706;§1706;1596;1607	FSVVSTQDEWTLAS*PHSLR	227.4
E9Q5K9;E9Q5K9-2;E9Q5K9-3	Ythdc1;Ythdc1;Ythdc1	YT521;YT521 iso 2;YT521 iso 3	0.0465437	1.33214	-1.38417	0.469018	YTH domain-containing protein 1	§309;§309;§309	GIS*PIVFDR	85.6
P63101	Ywhaz	14-3-3 zeta	0.0369492	1.4324	-1.86105	0.896118	14-3-3 protein zeta/delta	§207	TAFDEAIAELDTLS*EESYK	27.8
E9Q784	Zc3h13	ZC3H13	0.00407617	2.38975	-1.09279	0.128011	Zinc finger CCCH domain-containing protein 13	§345, §347	HHSSSSQSGSSIQRHS*PS*PR	203.6
Q80YV2;Q80YV2-2	Zc3hc1;Zc3hc1	NIPA;NIPA iso2	0.0066249	2.17882	-1.72379	0.785585	Nuclear-interacting partner of ALK	§393;393	SMGTGDSAGVEVPS*SPLRR	55.2
Q80YV2;Q80YV2-2	Zc3hc1;Zc3hc1	NIPA;NIPA iso2	0.0066249	2.17882	-1.72379	0.785585	Nuclear-interacting partner of ALK	§394;394	SMGTGDSAGVEVPSS*PLRR	55.2
Q8VDZ4	Zdhhc5	ZDHHC5	0.0473219	1.32494	-1.82003	0.863964	Palmitoyltransferase ZDHHC5	§659	APSGVSETEEVALQPLLT*PKDEVQLK	77.5
Q8VDZ4;Q8VDZ4-2	Zdhhc5;Zdhhc5	ZDHHC5;ZDHHC5 iso 2	0.0119208	1.9237	-1.88609	0.915398	Palmitoyltransferase ZDHHC5	§296, §299;§296, §299	TKS*KGS*LEITESQSADAEPPPPPKPDLSR	77.5
A2A791;A2A791-2	Zmym4;Zmym4	ZNF262;ZNF262 iso 2	0.0130098	1.88573	-2.05387	1.03834	Zinc finger MYM-type protein 4	§121;§121	AAHQES*DNENEIQIQNQLK	172.3
Q922H9	Znf330	ZNF330	0.0105307	1.97754	-1.50952	0.594086	Zinc finger protein 330	§287	YGDTGYHDDDEEEDEAEDEEEEDGKDS*DAESSDLFNNLNLGR	35.6
Q8BG89;Q8BG89-2	Znf365;Znf365	ZNF365;ZNF365 iso 2	0.000309897	3.50878	-2.02434	1.01745	Protein ZNF365	§146;§146	ADSLDAPCAS*PGLPTQDTK	46.8
Q8BZ47	Znf609	ZNF609	0.0343862	1.46362	-1.17638	0.234353	Zinc finger protein 609	§358	FCDS*PTSDLEMR	151
Q9ERQ3	Znf704	ZNF704	0.043928	1.35726	-1.51256	0.596995	Zinc finger protein 704	457	SAPTTLYLVHT*DHAYQATPPVTIPGSAK	61.1
Q9ERQ3	Znf704	ZNF704	0.043928	1.35726	-1.51256	0.596995	Zinc finger protein 704	461	SAPTTLYLVHTDHAY*QATPPVTIPGSAK	61.1
Q9ERQ3	Znf704	ZNF704	0.043928	1.35726	-1.51256	0.596995	Zinc finger protein 704	464	SAPTTLYLVHTDHAYQAT*PPVTIPGSAK	61.1
Q8R1N0	Znf830	ZNF830	0.0362234	1.44101	-2.89822	1.53517	Zinc finger protein 830	§216	APLVPHSGS*IEK	40.6
Q9R020;Q9R020-2	Zranb2;Zranb2	ZNF265;ZNF265 iso2	0.0464868	1.33267	-2.70546	1.43587	Zinc finger Ran-binding domain-containing protein 2	§290;253	S*RPSSPAVR	37.3
Q9R020;Q9R020-2	Zranb2;Zranb2	ZNF265;ZNF265 iso2	0.0464868	1.33267	-2.70546	1.43587	Zinc finger Ran-binding domain-containing protein 2	§293;256	SRPS*SPAVR	37.3
Q9R020;Q9R020-2	Zranb2;Zranb2	ZNF265;ZNF265 iso2	0.00896518	2.04744	-1.17944	0.238105	Zinc finger Ran-binding domain-containing protein 2	§294;257	SRPSS*PAVR	37.3
Q5SSH7;Q5SSH7-2	Zzef1;Zzef1	ZZEF1;ZZEF1 iso 2	0.0182395	1.73899	-2.92472	1.5483	Zinc finger ZZ-type and EF-hand domain-containing protein 1	§1515, §1519;§1515, §1519	LLPSSGPCVAEVSTAEEPS*PPST*PTR	328.1

## Sheet: PTM_Up
Supplementary Dataset 2. List of PTM DEPs from Ank2-cKO mice (P-value < 0.05, Welch's t-test) Legend: * - phosphorylation, # - oxidized methionine, § - known site
Uniprot	Gene name	Protein name	P-value	-log10(p-Value)	Fold change	log2FC(T_cKO/T_WT)	Description	Site	peptide	kDa
Q8K4G5;Q8K4G5-2;Q8K4G5-3;Q8K4G5-4	Ablim1;Ablim1;Ablim1;Ablim1	abLIM;abLIM iso2;abLIM iso3;abLIM iso3	0.00132871	2.87657	1.55967	0.64124	Actin-binding LIM protein 1	§670;510;354;463	RRS*SGREEDEEELLR	96.7
Q5SWU9;Q5SWU9-2	Acaca;Acaca	ACC1;ACC1 iso2	0.0249629	1.6027	2.75799	1.46362	Acetyl-CoA carboxylase 1	§1258, §1262;1296, 1300	IFDEIMGCFCDS*PPQS*PTFPESGHTSLYDEDKVPRDEPIHILNVAIK	265.1
Q8CGM1;Q8CGM1-2;Q8CGM1-3	Adgrb2;Adgrb2;Adgrb2	BAI2;Adgrb2 iso 2;Adgrb2 iso 3	0.0297579	1.5264	1.94803	0.962015	Adhesion G protein-coupled receptor B2	§1452;1397;1440	LGS*LERK	169.8
Q01338	Adra2a	ADRA2A	0.0358427	1.4456	1.23576	0.305398	Alpha-2A adrenergic receptor	§345, §347	RGPGAAGPGAS*GS*GHGEER	48.8
A2AJA9;A2AJA9-2	Ajm1;Ajm1	AJM1;AJM1 iso 2	0.0479206	1.31948	1.65086	0.723217	Apical junction component 1 homolog	§129;§129	AVRVEGS*PR	107.1
Q60823	Akt2	Akt2	0.029399	1.53167	1.76748	0.821698	RAC-beta serine/threonine-protein kinase	§451	YFDDEFTAQSITIT*PPDRYDSLDPLELDQR	55.7
Q7TQF7	Amph	amphiphysin	0.00902671	2.04447	1.91471	0.93713	Amphiphysin	§260, §268, §272	IAKT*PSPPEEPS*PLPS*PTASPNHTLAPASPAPVRPR	75
G5E8K5;G5E8K5-2;G5E8K5-3;G5E8K5-4;G5E8K5-5;G5E8K5-6	Ank3;Ank3;Ank3;Ank3;Ank3;Ank3	ANK3;ANK3 iso2;ANK3 iso10;ANK3 iso10;ANK3 iso10;ANK3 iso6	0.0361575	1.4418	2.13283	1.09277	Ankyrin-3	1463;1424;1424;596;596;596	RYSY*LTEPSMSPQSPCER	213.9
Q8K3H0	Appl1	APPL	0.00421259	2.37545	1.78465	0.83564	DCC-interacting protein 13-alpha	§691, §694	LIAASSRPNQAGSEGQLVLSSSQS*EES*DLGEEGK	79.3
Q8K3H0	Appl1	APPL	0.00421259	2.37545	1.78465	0.83564	DCC-interacting protein 13-alpha	688, §694	LIAASSRPNQAGSEGQLVLSS*SQSEES*DLGEEGK	79.3
Q8K3H0	Appl1	APPL	0.00421259	2.37545	1.78465	0.83564	DCC-interacting protein 13-alpha	689, §694	LIAASSRPNQAGSEGQLVLSSS*QSEES*DLGEEGK	79.3
Q6DFV3	Arhgap21	ARHGAP21	0.00619676	2.20784	1.29855	0.376901	Rho GTPase-activating protein 21	875	SY*DEGLDDYREDAK	215.6
Q69ZH9	Arhgap23	ARHGAP23	0.015162	1.81924	1.03029	0.0430545	Rho GTPase-activating protein 23	§655	SFFTDGS*LDSWGTSEDADAPSKR	161.7
Q811P8;Q811P8-2	Arhgap32;Arhgap32	ARHGAP32;ARHGAP32 iso 2	0.0214688	1.66819	1.13767	0.186086	Rho GTPase-activating protein 32	§1588;1239	RVQS*LHAPPPSMIR	229.6
P54254	Atxn1	ataxin-1	0.039301	1.4056	2.02516	1.01804	Ataxin-1	238	ATS*PPPIPVHLHPHQTMIPHTLTLGPSSQVVVQYSDAGGHFVPR	83.7
Q80U56	Avl9	AVL9	0.0345637	1.46138	1.61989	0.695895	Late secretory pathway protein AVL9 homolog	244	KS*MSEDAGPQESNPSADDFTSESTSDVLNTSLETVTR	72.1
Q80U56	Avl9	AVL9	0.0345637	1.46138	1.61989	0.695895	Late secretory pathway protein AVL9 homolog	246	KSMS*EDAGPQESNPSADDFTSESTSDVLNTSLETVTR	72.1
Q61361	Bcan	BCAN	0.000865225	3.06287	1.54571	0.628271	Brevican core protein	355	DS*AHPSASSEASSPASDGLEAIVTVTEK	95.8
Q61361	Bcan	BCAN	0.000865225	3.06287	1.54571	0.628271	Brevican core protein	361	DSAHPSAS*SEASSPASDGLEAIVTVTEK	95.8
Q80YN3	Bcas1	BCAS1	0.0130589	1.88409	1.68997	0.756997	Breast carcinoma-amplified sequence 1 homolog	§525	TPS*PPEPEPAGTAQK	67.3
P28028;P28028-2	Braf;Braf	BRAF;BRAF iso3	0.0248214	1.60517	4.28184	2.09823	Serine/threonine-protein kinase B-raf	§766;292	SAS*EPSLNR	88.7
Q9ESJ1	Cables1	CABLES1	0.00135511	2.86803	1.4322	0.518235	CDK5 and ABL1 enzyme substrate 1	§251, §252	LISQRS*S*LETLEDIEENAPLR	61.4
P97445	Cacna1a	CACNA1A	0.00585758	2.23228	1.91775	0.939414	Voltage-dependent P/Q-type calcium channel subunit alpha-1A	§1038	LATGEPAS*PHDSLGHSGLPPSPAK	267.5
A2AHC3	Camsap1	CAMSAP1	0.00244391	2.61191	2.57191	1.36284	Calmodulin-regulated spectrin-associated protein 1	1236	ASLIEVDLSDLKAPDEDGEVVGHES*SVELGGDSDQKPGVGFFFK	175.8
A2AHC3;A2AHC3-2	Camsap1;Camsap1	CAMSAP1;CAMSAP1 iso 2	0.0426502	1.37008	1.80454	0.851632	Calmodulin-regulated spectrin-associated protein 1	§728, §734;748, 754	WYVGSQSPSSHDSEPWT*ILRQDS*DSDVVDVEDTEQDFIGEDHPVVIPR	175.8
A2AHC3;A2AHC3-2	Camsap1;Camsap1	CAMSAP1;CAMSAP1 iso 2	0.0426502	1.37008	1.80454	0.851632	Calmodulin-regulated spectrin-associated protein 1	716, §728;§736, 748	WYVGS*QSPSSHDSEPWT*ILRQDSDSDVVDVEDTEQDFIGEDHPVVIPR	175.8
A2AHC3;A2AHC3-2	Camsap1;Camsap1	CAMSAP1;CAMSAP1 iso 2	0.0426502	1.37008	1.80454	0.851632	Calmodulin-regulated spectrin-associated protein 1	716, §734;§736, 754	WYVGS*QSPSSHDSEPWTILRQDS*DSDVVDVEDTEQDFIGEDHPVVIPR	175.8
Q8C1B1;Q8C1B1-2	Camsap2;Camsap2	CAMSAP1L1;CAMSAP1L1 iso 2	0.0197316	1.70484	2.1256	1.08787	Calmodulin-regulated spectrin-associated protein 2	§905;§905	EQQAWVIS*PPQPSPQK	164.2
Q3UHB8	Ccdc177	CCDC177	0.00709484	2.14906	2.58552	1.37045	Coiled-coil domain-containing protein 177	§66	REQS*PLLHLDLFNFACPEAEGSR	79.8
Q14AX6;Q14AX6-2;Q14AX6-3	Cdk12;Cdk12;Cdk12	CDK12;CDK12 iso3;CDK12 iso3	0.010135	1.99418	1.00076	0.00109114	Cyclin-dependent kinase 12	§1079;1079;1079	NNS*PAPPQPAPVK	163.6
Q4VAA2;Q4VAA2-2	Cdv3;Cdv3	CDV-3;CDV-3 iso 2	0.0262188	1.58139	1.71474	0.777989	Protein CDV3	200, 224;200, 224	LT*TTRKTPQGPPEIYSDTQFPSLQST*AK	29.7
Q01147;Q01147-2	Creb1;Creb1	CREB;CREB iso 2	0.044373	1.35288	1.48269	0.568219	Cyclic AMP-responsive element-binding protein 1	§270;256	TAPTSTIAPGVVMAS*SPALPTQPAEEAAR	36.7
Q01147;Q01147-2	Creb1;Creb1	CREB;CREB iso 2	0.044373	1.35288	1.48269	0.568219	Cyclic AMP-responsive element-binding protein 1	§271;257	TAPTSTIAPGVVMASS*PALPTQPAEEAAR	36.7
P26231;Q61301;Q61301-2;Q61301-3	Ctnna1;Ctnna2;Ctnna2;Ctnna2	CTNNA1;CTNNA2;CTNNA2 iso3;CTNNA2 iso3	0.0315503	1.501	1.5169	0.601126	Catenin alpha-1	§652, §654;§651, §653;651, 653;664, 666	S*RT*SVQTEDDQLIAGQSAR	100
O35927;O35927-2;Q68FH0;Q68FH0-2;Q68FH0-3	Ctnnd2;Ctnnd2;Pkp4;Pkp4;Pkp4	CTNND2;CTNND2 iso 2;plakophilin 4;plakophilin 4 iso2;plakophilin 4 iso3	0.0103859	1.98356	1.96201	0.972329	Catenin delta-2	§531;§531;§511;511;170	SPS*IDSIQK	134.9
Q3UHC7;Q3UHC7-3;Q3UHC7-4;F6SEU4	Dab2ip;Dab2ip;Dab2ip;Syngap1	DAB2IP;DAB2IP iso 3;DAB2IP iso 4;SynGAP	0.0484547	1.31466	4.63616	2.21293	Disabled homolog 2-interacting protein	92;92;64;146	TKS*QPKLDR	131.6
O88809	Dcx	Doublecortin	0.0366624	1.43578	1.90123	0.926931	Neuronal migration protein doublecortin	§289	GNPSAAAGPKASPT*PQK	40.6
A6H8H2;A6H8H2-2	Dennd4c;Dennd4c	DENND4C;DENND4C iso2	0.00377806	2.42273	1.55801	0.639708	DENN domain-containing protein 4C	§1637;1686	SHS*VGGPLQNIDFSQRPFHGVSTVSLPSSLQEDVDHLGK	211.3
A2RSQ0	Dennd5b	DENND5B	0.0459138	1.33806	2.20087	1.13807	DENN domain-containing protein 5B	§49	FAHYFVLCGIDADSGLEPDELAGENFDQS*PLRR	144.5
P61460;P61460-2;Q7TQG0	Depdc5;Depdc5;Zbtb5	DEPDC5;DEPDC5 iso2;ZBTB5	0.0461235	1.33608	2.34109	1.22718	GATOR complex protein DEPDC5	§1317;1295;510	HSS*FSR	180.3
Q9D415;Q9D415-2;Q9D415-3;Q9D415-4;Q9D415-5	Dlgap1;Dlgap1;Dlgap1;Dlgap1;Dlgap1	SAPAP1;SAPAP1 iso2;SAPAP1 iso4;SAPAP1 iso4;SAPAP1 iso4	0.00705829	2.1513	1.5909	0.669842	Disks large-associated protein 1	§499;499;499;499;499	SHS*YVR	110.3
P39054;P39054-2	Dnm2;Dnm2	DYN2;DYN2 iso 2	0.0499685	1.3013	1.70485	0.769649	Dynamin-2	§764;760	EALNIIGDISTSTVSTPVPPPVDDTWLQNTSGHS*PTPQR	98.1
Q8CIQ7	Dock3	DOCK3	0.0294652	1.53069	2.06688	1.04745	Dedicator of cytokinesis protein 3	§1634	ASLYHEFPGLDKLS*PACSGTSTPR	232.8
Q3U3E2	Fam117b	FAM117B	0.0425473	1.37113	1.49007	0.575377	Protein FAM117B	§302	ERQS*PFHGNHAAINQSQAPAPK	61.3
Q6NS60	Fbxo41	FBXO41	0.0414476	1.3825	1.36861	0.452713	F-box only protein 41	§476, §477	RHS*T*EGEEGDVSDVGSR	94.3
P52734	Fgd1	FGD1	0.00718987	2.14328	1.53987	0.622809	FYVE, RhoGEF and PH domain-containing protein 1	§808, 829	S*ILEKQASVAAENSVICSFLHY*MEKGGKGWHK	106.3
Q9D824;Q9D824-4	Fip1l1;Fip1l1	FIP1L1;FIP1L1 iso 4	0.023906	1.62149	1.48285	0.568377	Pre-mRNA 3'-end-processing factor FIP1	§280;303	AES*PDLR	64.9
Q9JL04	Fmn2	FMN2	0.0278814	1.55468	1.55712	0.638878	Formin-2	§476	TPGAGGS*VHLLGR	167.3
Q60780	Gas7	GAS7	0.0450468	1.34634	2.31215	1.20924	Growth arrest-specific protein 7	§101	STGDS*QNLGSSSPGRK	48.1
Q60780	Gas7	GAS7	0.0450468	1.34634	2.31215	1.20924	Growth arrest-specific protein 7	§98	ST*GDSQNLGSSSPGRK	48.1
P23242	Gja1	GJA1	0.0448974	1.34778	1.38622	0.471154	Gap junction alpha-1 protein	§255	SDPYHATTGPLS*PSK	43
Q9QYE6	Golga5	GOLGA5	0.012112	1.91679	1.01644	0.0235246	Golgin subfamily A member 5	§116	KKS*EPDDELLFDFLNSSQK	82.3
Q61626	Grik5	GluR KA2	0.00523086	2.28143	2.3672	1.24318	Glutamate receptor ionotropic, kainate 5	961	GLGTPAEATS*PPRPRPGPTGPR	109.2
Q810D6	Grwd1	GRWD1	0.0104987	1.97886	1.96658	0.975687	Glutamate-rich WD repeat-containing protein 1	122	MHNLHGTRPSPSEGS*DDDEEDEDEEDEEEQKPQLELAMVPHYGGINR	49.2
P61979;P61979-2;P61979-3	Hnrnpk;Hnrnpk;Hnrnpk	hnRNP K;hnRNP K iso2;hnRNP K iso2	0.0461317	1.336	1.58436	0.663898	Heterogeneous nuclear ribonucleoprotein K	§284;§284;260	DYDDM#S*PR	50.9
Q9D0E1;Q9D0E1-2	Hnrnpm;Hnrnpm	hnRNP M;hnRNP M iso 2	0.0474678	1.3236	1.16297	0.217819	Heterogeneous nuclear ribonucleoprotein M	§636;597	GNFGGSFAGS*FGGAGGHAPGVAR	77.6
Q8VDM6;Q8VDM6-2;Q8VDM6-3	Hnrnpul1;Hnrnpul1;Hnrnpul1	E1B-AP5;E1B-AP5 iso 2;E1B-AP5 iso 3	0.0252336	1.59802	1.82946	0.871418	Heterogeneous nuclear ribonucleoprotein U-like protein 1	§195;95;§195	RGRS*PQPPAEEDEDDFDDTLVAIDTYNCDLHFK	95.9
Q9CZJ2	Hspa12b	HSPA12B	0.018194	1.74007	1.86103	0.8961	Heat shock 70 kDa protein 12B	§42	TQESCGIAPLT*PSQSPKPEAR	76.1
Q9CZJ2	Hspa12b	HSPA12B	0.018194	1.74007	1.86103	0.8961	Heat shock 70 kDa protein 12B	§44	TQESCGIAPLTPS*QSPKPEAR	76.1
P42859;P42859-2	Htt;Htt	Huntingtin;SERT iso 2	0.0209701	1.6784	1.28484	0.361587	Huntingtin	§398;398	SGS*IVELLAGGGSSCSPVLSR	344.5
Q9Z1X4;Q9Z1X4-3;Q9Z1X4-2	Ilf3;Ilf3;Ilf3	NFAT90;NFAT90 iso 3;NFAT90 iso 2	0.0436152	1.36036	1.00386	0.00556496	Interleukin enhancer-binding factor 3	§382;395;395	RPM#EEDGEEKS*PSK	96
P46660	Ina	INA	0.0380973	1.41911	3.56154	1.8325	Alpha-internexin	§26	VFGDSSRLS*AR	55.3
Q8R0S2;Q8R0S2-2	Iqsec1;Iqsec1	IQSEC1;IQSEC1 iso3	0.0468069	1.32969	1.84351	0.882455	IQ motif and SEC7 domain-containing protein 1	304;305	KLDEMTASYSDVTLY*IDEEELSPPLPLSQAGDRPSSTESDLR	107.9
Q8R0S2;Q8R0S2-2	Iqsec1;Iqsec1	IQSEC1;IQSEC1 iso3	0.0468069	1.32969	1.84351	0.882455	IQ motif and SEC7 domain-containing protein 1	328;329	KLDEMTASYSDVTLYIDEEELSPPLPLSQAGDRPSSTES*DLR	107.9
P41230;P41230-2;P41230-3	Kdm5c;Kdm5c;Kdm5c	JARID1C;JARID1C iso 2;JARID1C iso 3	0.0191291	1.7183	1.46912	0.554957	Lysine-specific demethylase 5C	§301;§301;260	TFLEGKEELSHS*PEPCTK	175.2
Q80TK0	Kiaa1107	KIAA1107	0.00595755	2.22493	2.75462	1.46186	AP2-interacting clathrin-endocytosis protein	288	SFTHEQDSHGNSS*VIK	134
Q3USL1	Klhdc9	KLHDC9	0.00931824	2.03067	1.80865	0.854915	Kelch domain-containing protein 9	224	SGHCAALLPTAGPHPGHQLLLFGGCNSVGPEVAGQWS*PGK	38.2
Q9QYR6;Q9QYR6-2	Map1a;Map1a	MAP1A;MAP1A iso 2	0.0359897	1.44382	2.35753	1.23728	Microtubule-associated protein 1A	§1159, §1162;1383, 1386	S*PCT*PKEQQLHK	300
Q9QYR6;Q9QYR6-2	Map1a;Map1a	MAP1A;MAP1A iso 2	0.0422271	1.37441	1.57691	0.657103	Microtubule-associated protein 1A	1874;2098	SVVAAVQEGAAELEGGPYS*PLGK	300
P20357	Map2	MAP2	0.0104434	1.98116	2.15822	1.10984	Microtubule-associated protein 2	§1592, §1599, §1609	S*GTSTPTT*PGSTAITPGT*PPSYSSR	199
P20357	Map2	MAP2	0.0269989	1.56865	3.66245	1.87281	Microtubule-associated protein 2	§1654	TPPKS*PATPK	199
P20357	Map2	MAP2	0.0068043	2.16722	1.25434	0.326931	Microtubule-associated protein 2	734, §737, §739	GHDLSPLASDILT*NTS*GS*MDEGDDYLPPTTPAVEK	199
Q9ESN9;Q9ESN9-2;Q9ESN9-3;Q9ESN9-4;Q9ESN9-5;Q9ESN9-6	Mapk8ip3;Mapk8ip3;Mapk8ip3;Mapk8ip3;Mapk8ip3;Mapk8ip3	JIP3;JIP3 iso2;JIP3 iso3;JIP3 iso2;JIP3 iso2;JIP3 iso2	0.0143869	1.84203	2.47403	1.30686	C-Jun-amino-terminal kinase-interacting protein 3	§586;554;563;585;571;594	LFSSSSS*PPPAKR	147.5
Q05512;Q05512-2;Q05512-3;Q05512-4	Mark2;Mark2;Mark2;Mark2	MARK2;MARK2 iso3;MARK2 iso3;MARK2 iso3	0.0432047	1.36447	1.9584	0.969678	Serine/threonine-protein kinase MARK2	29;29;29;29	DTEQPTLGHLDSKPS*SK	86.3
Q3U214	Mast3	MAST3	0.0297572	1.52641	1.74436	0.802696	Microtubule-associated serine/threonine-protein kinase 3	1151, 1156	SPAPDAPTDTAS*PPNVS*PSSSSPASPATGHTRPSSLHGLAAK	144.1
P04370;P04370-4;P04370-5;P04370-7;P04370-9;P04370-1;P04370-2;P04370-6;P04370-8;P04370-1;P04370-1;P04370-1	Mbp;Mbp;Mbp;Mbp;Mbp;Mbp;Mbp;Mbp;Mbp;Mbp;Mbp;Mbp	MBP;PRG2 iso 4;MBP iso5;PRG2 iso 7;PRG2 iso 9;PRG2 iso 1;PRG2 iso 2;MBP iso6;MBP iso8;PRG2 iso 1;PRG2 iso 1;PRG2 iso 1	0.0159293	1.7978	1.96549	0.974893	Myelin basic protein	§152;19;19;19;19;19;152;19;19;19;19;19	YLATAST*MDHAR	27.2
Q9DCS2	Mettl26	METTL26	0.0117664	1.92936	2.20059	1.13789	Methyltransferase-like 26	§149	AVLITYGPYAVNGKIS*PQSNVDFDLTLR	22.7
Q9WV34	Mpp2	MPP2	0.0361194	1.44226	1.97314	0.980492	MAGUK p55 subfamily member 2	6	PVAAT*NSESAMQQVLDNLGSLPNATGAAELDLIFLR	61.5
Q9Z2D1	Mtmr2	MTMR2	0.0441417	1.35515	1.92091	0.941792	Myotubularin-related protein 2	§5, §6	SS*S*CESLGAQLPAAR	73.2
Q9Z2D1	Mtmr2	MTMR2	0.0441417	1.35515	1.92091	0.941792	Myotubularin-related protein 2	§6, §9	SSS*CES*LGAQLPAAR	73.2
Q78HU3	Mvb12a	FAM125A	0.0158677	1.79948	1.89154	0.91956	Multivesicular body subunit 12A	§202	RTDSIY*EASSLYGISAMDGVPFTLHPR	28.7
P28656	Nap1l1	NAP1L1	0.0216079	1.66539	1.63248	0.707062	Nucleosome assembly protein 1-like 1	§143	RFEIINAIYEPTEEECEWKPDEEDEVS*EELK	45.3
Q9EPN1;Q9EPN1-3;Q9EPN1-4	Nbea;Nbea;Nbea	neurobeachin;neurobeachin iso4;neurobeachin iso4	0.0290244	1.53724	1.33761	0.419655	Neurobeachin	§1252, §1257;1252, 1257;1252, 1257	AVPNVDAGSIIS*DTERS*DDGK	326.5
Q9WU42;Q9WU42-2	Ncor2;Ncor2	SMRT;SMRT iso4	0.0313944	1.50315	2.12346	1.08642	Nuclear receptor corepressor 2	§1449;1230	SIIGS*PGRPFPALHPLDIMADAR	269.6
Q5F2E7;Q5F2E7-2	Nufip2;Nufip2	82-FIP;82-FIP iso 2	0.0493677	1.30656	1.86302	0.897641	Nuclear fragile X mental retardation-interacting protein 2	§213;§213	GADNDGS*GSESGYTTPK	75.6
O08919	Numbl	NUMBL	0.0197028	1.70547	1.89845	0.924822	Numb-like protein	§265, §268, §270	KAEAAAAPAVAPGPAQPGHVSPT*PAT*TS*PGEKGEAGTPVAAGTTAAAIPR	64.1
B9EJ86	Osbpl8	OSBPL8	0.00460923	2.33637	1.01767	0.0252761	Oxysterol-binding protein-related protein 8	§305	ANNLHS*GDNFQLNDSEIER	101.2
Q61205	Pafah1b3	PAFAH1B3	0.0333352	1.4771	3.4065	1.76829	Platelet-activating factor acetylhydrolase IB subunit gamma	182	AHFLDADPGFVHS*DGTISHHDMYDYLHLSR	25.8
Q9Z0P4-2;Q9Z0P4	Palm;Palm	AQP0 iso 2;paralemmin	0.0350379	1.45546	1.64528	0.718335	Paralemmin-1	151, 157;§151, §157	T*STPVRS*PGGSTMM#K	36.7
P57722;P57722-2	Pcbp3;Pcbp3	PCBP3;PCBP3 iso2	0.0199828	1.69934	2.10376	1.07297	Poly(rC)-binding protein 3	290;289	LPLHSSEEAQNLMGQSSGLDAS*PPASTHELTIPNDLIGCIIGR	39.3
Q9QYX7;Q9QYX7-2	Pclo;Pclo	piccolo;piccolo iso 2	0.0355439	1.44923	1.79386	0.843067	Protein piccolo	§1332;§1332	KDS*FSQESSPSSPSDLAK	550.5
Q9QYX7;Q9QYX7-2	Pclo;Pclo	piccolo;piccolo iso 2	0.035924	1.44462	2.05983	1.04252	Protein piccolo	§653;§653	KPPPLVKQPT*LHGPTPATAPQPPVAEALPK	550.5
O89084;Q01063;O89084-3;Q01063-2;Q01063-3;O89084-2	Pde4a;Pde4d;Pde4a;Pde4d;Pde4d;Pde4a	PDE4A;PDE4D;PDE4A iso 3;PDE4D iso2;PDE4D iso3;PDE4A iso 2	0.0336218	1.47338	1.90814	0.932164	cAMP-specific 3',5'-cyclic phosphodiesterase 4A	§274;§264;217;195;101;40	S*GNQVSEYISNTFLDK	93.5
P22005	Penk	PENK	0.0349337	1.45676	3.43059	1.77846	Proenkephalin-A	88	DLLQVSRPEFPWDNIDMYKDSS*KQDESHLLA	31
D3YZI9;D3YZI9-2	Pgbd5;Pgbd5	PGBD5;PGBD5 iso 2	0.00884445	2.05333	1.77178	0.825197	PiggyBac transposable element-derived protein 5	385;271	KSDCTGLPPSMLTNPAT*PLAR	58.3
P18826;P18826-2	Phka1;Phka1	PHKA1;PHKA1 iso3	0.0259359	1.5861	1.68101	0.74933	Phosphorylase b kinase regulatory subunit alpha, skeletal muscle isoform	739;739	LFQPSRPSLNLLDSPES*PQDSQVPSVHVEVHLPR	138.7
P52480;P52480-2	Pkm;Pkm	PKM;Pkm iso 2	0.000518567	3.2852	2.13174	1.09203	Pyruvate kinase PKM	6;6	PKPHS*EAGTAFIQTQQLHAAMADTFLEHMCR	57.8
Q7TQG1	Plekha6	PLEKHA6	0.0482028	1.31693	1.96371	0.973581	Pleckstrin homology domain-containing family A member 6	§459	SHSVPRS*PSQGSYSR	131.3
Q9D819	Ppa1	PPA1	0.033392	1.47636	2.21075	1.14454	Inorganic pyrophosphatase	232	ALVT*KKTDGKGISCMNTTVSESPFK	32.6
Q8BG95;Q8BG95-2	Ppp1r12b;Ppp1r12b	PPP1R12B;PPP1R12B iso 2	0.0165391	1.78149	1.59059	0.669558	Protein phosphatase 1 regulatory subunit 12B	§29;§29	WRGS*LTEQEPAER	109
Q8R4S0	Ppp1r14c	KEPI	0.00865677	2.06264	1.91619	0.938238	Protein phosphatase 1 regulatory subunit 14C	§25	VFFQS*PR	17.7
Q9Z2U1	Psma5	PSMA5	0.025026	1.60161	2.00564	1.00406	Proteasome subunit alpha type-5	§16	GVNTFS*PEGR	26.4
A2ALK8	Ptpn3	PTPN3	0.0370465	1.43125	2.00954	1.00686	Tyrosine-protein phosphatase non-receptor type 3	§359	SLS*VERLETK	103.8
Q60673	Ptprn	PTPRN	0.0378081	1.42242	1.24629	0.317635	Receptor-type tyrosine-protein phosphatase-like N	§307	LPENGGNRAEDS*SEGHEEEVLGGR	106
P35293	Rab18	RAB18	0.0306752	1.51321	1.26788	0.342416	Ras-related protein Rab-18	§144	KHS*MLFIEASAK	23
Q9JHG6;Q9JHG6-2;Q9JHG6-4;Q9JHG6-3	Rcan1;Rcan1;Rcan1;Rcan1	RCAN1;RCAN1 iso 2;RCAN1 iso 4;RCAN1 iso 3	0.0387408	1.41183	1.41237	0.498116	Calcipressin-1	203;150;150;70	YELHAAT*DTTPSVVVHVCESDQENEEEEEEM#ER	28.1
Q8VCD6	Reep2	REEP2	0.00240278	2.61929	1.77055	0.824201	Receptor expression-enhancing protein 2	157	LRSFSM#QDLT*LIRDEDALPLQGPDGR	28.4
Q9CYX7	Rrp15	RRP15	0.0492946	1.3072	1.42364	0.509581	RRP15-like protein	§19	VSPGEILKRS*PK	31
Q8CBY1;Q8CBY1-2;Q8CBY1-3;Q8CBY1-4	Samd4a;Samd4a;Samd4a;Samd4a	SAMD4;SAMD4 iso 2;SAMD4 iso 3;SAMD4 iso 4	0.0309602	1.5092	1.83628	0.876783	Protein Smaug homolog 1	§420;319;332;11	AYSS*PSTTPEVR	78.3
Q8VI24;Q8VI24-2	Satb2;Satb2	SATB2;SATB2 iso 2	0.0279289	1.55395	1.89984	0.925877	DNA-binding protein SATB2	§7, 13;§7, 13	RSES*PCLRDS*PDRR	82.5
P47867;P47867-2	Scg3;Scg3	SCG3;SCG3 iso 2	0.0302301	1.51956	1.9786	0.984479	Secretogranin-3	§365;360	S*QEETDSTKEEAAK	53.3
B1AWN6	Scn2a	SCN2A	0.00775212	2.11058	2.43458	1.28367	Sodium channel protein type 2 subunit alpha	1972	TDVTPSTTS*PPSYDSVTKPEK	227.8
Q8BG73	Sh3bgrl2	SH3BGRL2	0.00836968	2.07729	2.29699	1.19974	SH3 domain-binding glutamic acid-rich-like protein 2	104	ESNTVFSFLGLKPRPAST*AEP	12.2
Q3UHK1	Slc2a13	GLUT13	0.0107376	1.96909	2.42603	1.2786	Proton myo-inositol cotransporter	624, §629, §634	VKGS*NYHLS*DNDAS*DVE	69
Q9DCP2	Slc38a3	SLC38A3	0.00857358	2.06684	3.63371	1.86144	Sodium-coupled neutral amino acid transporter 3	§51	S*PSKEPHFTDFEGK	55.6
Q9DCP2	Slc38a3	SLC38A3	0.043496	1.36155	1.4345	0.520549	Sodium-coupled neutral amino acid transporter 3	§53	SPS*KEPHFTDFEGK	55.6
P70441	Slc9a3r1	NHERF	0.0163995	1.78517	1.79509	0.844056	Na(+)/H(+) exchange regulatory cofactor NHE-RF1	§286, §297	SASS*DTSEELNSQDS*PKR	38.6
Q64337;Q64337-2	Sqstm1;Sqstm1	SQSTM1;SQSTM1 iso 2	0.036859	1.43346	2.7413	1.45486	Sequestosome-1	§178;§178	LIFPNPFGHLSDS*FSHSR	48.1
Q64337;Q64337-2	Sqstm1;Sqstm1	SQSTM1;SQSTM1 iso 2	0.036859	1.43346	2.7413	1.45486	Sequestosome-1	180;180	LIFPNPFGHLSDSFS*HSR	48.1
Q9QWI6;Q9QWI6-2;Q9QWI6-3	Srcin1;Srcin1;Srcin1	SNIP;SNIP iso5;SNIP iso5	0.00526185	2.27886	1.48554	0.570988	SRC kinase signaling inhibitor 1	§366, §375, §392;332, 341, 358;366, 375, 392	RLNNLS*PASHLASSS*PPPGLPSGLPSGLPSGS*PSR	134.8
Q9QWI6;Q9QWI6-2;Q9QWI6-3	Srcin1;Srcin1;Srcin1	SNIP;SNIP iso5;SNIP iso5	0.00526185	2.27886	1.48554	0.570988	SRC kinase signaling inhibitor 1	§366, 373, 390;332, 339, 356;366, 373, 390	RLNNLS*PASHLAS*SSPPPGLPSGLPSGLPS*GSPSR	134.8
Q9QWI6;Q9QWI6-2;Q9QWI6-3	Srcin1;Srcin1;Srcin1	SNIP;SNIP iso5;SNIP iso5	0.00526185	2.27886	1.48554	0.570988	SRC kinase signaling inhibitor 1	§366, 374, 390;332, 340, 356;366, 374, 390	RLNNLS*PASHLASS*SPPPGLPSGLPSGLPS*GSPSR	134.8
Q9QWI6;Q9QWI6-2;Q9QWI6-3	Srcin1;Srcin1;Srcin1	SNIP;SNIP iso5;SNIP iso5	0.00526185	2.27886	1.48554	0.570988	SRC kinase signaling inhibitor 1	369, 373, 390;335, 339, 356;369, 373, 390	RLNNLSPAS*HLAS*SSPPPGLPSGLPSGLPS*GSPSR	134.8
Q52KI8;Q52KI8-2	Srrm1;Srrm1	SRm160;SRm160 iso3	0.0348591	1.45768	1.91053	0.933974	Serine/arginine repetitive matrix protein 1	§616;616	RYS*PPIQR	106.8
Q8BTI8;Q8BTI8-2;Q8BTI8-3	Srrm2;Srrm2;Srrm2	SRm300;SRm300 iso2;SRm300 iso3	0.0136664	1.86435	4.61818	2.20732	Serine/arginine repetitive matrix protein 2	§821, §841;725, 745;821, 841	S*GTPPRPGSVTNMQADECTAT*PQR	294.7
Q8BTI8;Q8BTI8-2;Q8BTI8-3	Srrm2;Srrm2;Srrm2	SRm300;SRm300 iso2;SRm300 iso3	0.0136664	1.86435	4.61818	2.20732	Serine/arginine repetitive matrix protein 2	§823, §841;727, 745;823, 841	SGT*PPRPGSVTNMQADECTAT*PQR	294.7
Q8BTI8;Q8BTI8-2;Q8BTI8-3	Srrm2;Srrm2;Srrm2	SRm300;SRm300 iso2;SRm300 iso3	0.00235387	2.62822	1.94081	0.95666	Serine/arginine repetitive matrix protein 2	§919;823;919	VTSRT*PQRK	294.7
Q8BTI8;Q8BTI8-2;Q8BTI8-3	Srrm2;Srrm2;Srrm2	SRm300;SRm300 iso2;SRm300 iso3	0.00235387	2.62822	1.94081	0.95666	Serine/arginine repetitive matrix protein 2	917;821;917	VTS*RTPQRK	294.7
Q99MR6;Q99MR6-2;Q99MR6-3;Q99MR6-4	Srrt;Srrt;Srrt;Srrt	SRRT;SRRT iso 2;SRRT iso 3;SRRT iso 4	0.0357612	1.44659	1.74108	0.799983	Serrate RNA effector molecule homolog	§67;§67;§67;§67	ERFS*PPRHELSPPQKR	100.4
Q9JMD3	Stard10	STARD10	0.00664567	2.17746	2.07798	1.05518	START domain-containing protein 10	§259	HQPHFKPWLHPEQSPLPSLALSELSVQHADS*LENIDESAVTESR	32.9
P83093	Stim2	STIM2	0.0410177	1.38703	1.99796	0.998528	Stromal interaction molecule 2	§28	RAS*GSAGAAASPSAAAAGER	83.9
Q499E5;Q499E5-2;Q499E5-3	Stox2;Stox2;Stox2	STOX2;STOX2 iso 2;STOX2 iso 3	0.0293654	1.53216	1.93784	0.954446	Storkhead-box protein 2	274;274;212	LFRLS*FK	102.7
O70439	Stx7	STX7	0.0459518	1.3377	1.44919	0.535245	Syntaxin-7	§75, §78	EFGS*LPT*TPSEQR	29.8
O70439	Stx7	STX7	0.0459518	1.3377	1.44919	0.535245	Syntaxin-7	§75, §79	EFGS*LPTT*PSEQR	29.8
Q5DQR4;Q5DQR4-3;Q5DQR4-5;Q5DQR4-2;Q5DQR4-4	Stxbp5l;Stxbp5l;Stxbp5l;Stxbp5l;Stxbp5l	STXBP5L;STXBP5L iso8;STXBP5L iso8;STXBP5L iso8;STXBP5L iso8	0.00868526	2.06122	1.01847	0.0264096	Syntaxin-binding protein 5-like	815, §822;791, 798;791, 798;758, 765;734, 741	YNRS*RSSSISS*IDK	131.8
Q6ZWQ0;Q6ZWQ0-3	Syne2;Syne2	SYNE2;SYNE2 iso 3	0.00335279	2.47459	1.8411	0.880567	Nesprin-2	§6448;1454	SISEGHPWHVPDS*PSHSK	782.2
O35681;Q9R0N9	Syt3;Syt9	SYT3;SYT9	0.00992407	2.00331	1.29342	0.371195	Synaptotagmin-3	§382;§306	KLHFS*VYDFDR	63.2
Q60949;Q60949-2	Tbc1d1;Tbc1d1	TBC1D1;TBC1D1 iso2	0.019337	1.71361	1.29879	0.377167	TBC1 domain family member 1	§497;497	S*LTESLESILSR	141.9
Q3UHK6;Q3UHK6-4;Q3UHK6-2;Q3UHK6-3	Tenm4;Tenm4;Tenm4;Tenm4	ODZ4;Tenm4 iso 4;ODZ4 iso2;Tenm4 iso 3	0.0427315	1.36925	1.85155	0.888731	Teneurin-4	§178;203;248;273	LRT*PPPPLPHAHTPNQHHAASINSLNR	308.2
Q6ZPJ0	Tex2	HT008	0.0487735	1.31182	3.60455	1.84982	Testis-expressed protein 2	§264, §269	TAPS*SPLTS*PSDTR	125.1
Q6ZPJ0	Tex2	HT008	0.0487735	1.31182	3.60455	1.84982	Testis-expressed protein 2	§265, §269	TAPSS*PLTS*PSDTR	125.1
Q569Z6	Thrap3	Trap150	0.00755216	2.12193	1.02672	0.0380479	Thyroid hormone receptor-associated protein 3	§679	IDIS*PSTFR	108.1
Q60610	Tiam1	TIAM1	0.0490913	1.309	1.55561	0.637482	T-lymphoma invasion and metastasis-inducing protein 1	§358	SNATNSSYS*PPTGR	177.4
Q6IEE6	Tmem132e	TMEM132E	0.0387628	1.41158	1.96743	0.976311	Transmembrane protein 132E	1005	DQTEDPAS*SPTSKR	116.2
Q6IEE6	Tmem132e	TMEM132E	0.0387628	1.41158	1.96743	0.976311	Transmembrane protein 132E	1006	DQTEDPASS*PTSKR	116.2
Q7TMM9;Q9CWF2	Tubb2a;Tubb2b	TUBB2A;TUBB2B	0.0463232	1.3342	1.68818	0.755466	Tubulin beta-2A chain	145;145	ESESCDCLQGFQLTHSLGGGTGS*GMGTLLISK	49.9
Q0KL01	Ubxn2b	UBXN2B	0.0464923	1.33262	2.27207	1.18401	UBX domain-containing protein 2B	§59	SPRT*PPHR	37.4
P70362	Ufd1	UFD1L	0.0214481	1.66861	2.03939	1.02814	Ubiquitin recognition factor in ER-associated degradation protein 1	197	AVSIIECDMNVDFDAPLGY*KEPERPVQHEESIEGEADHSGYAGEVGFR	34.5
P70362	Ufd1	UFD1L	0.0214481	1.66861	2.03939	1.02814	Ubiquitin recognition factor in ER-associated degradation protein 1	209	AVSIIECDMNVDFDAPLGYKEPERPVQHEES*IEGEADHSGYAGEVGFR	34.5
Q8C6M1	Usp20	USP20	0.0323201	1.49053	1.60355	0.68127	Ubiquitin carboxyl-terminal hydrolase 20	§334	KFS*WGQQR	102.1
Q0P5W1;Q0P5W1-3	Vps8;Vps8	VPS8;VPS8 iso 3	0.0315254	1.50134	2.0335	1.02396	Vacuolar protein sorting-associated protein 8 homolog	§1337;1309	MS*PSYHQSK	161
Q924H7;Q924H7-2;Q924H7-3	Wac;Wac;Wac	WAC;WAC iso 2;WAC iso 3	0.0273569	1.56293	1.56814	0.649059	WW domain-containing adapter protein with coiled-coil	§96;51;§96	DGGTSYS*PQENSHNHSALHSSNSHSSNPSNNPSK	70.6
P83741;P83741-2;P83741-3;P83741-4;P83741-5	Wnk1;Wnk1;Wnk1;Wnk1;Wnk1	WNK1;WNK1 iso3;WNK1 iso3;WNK1 iso3;WNK1 iso3	0.0327157	1.48524	1.91771	0.939387	Serine/threonine-protein kinase WNK1	§1295;1544;1553;1046;1141	VFTSDISDPVVASTSQAPGMNLSHSASS*LSLQQAFSELK	250.8
