# Supplementary material for: Kv7/KCNQ potassium channels in cortical hyperexcitability and juvenile seizure-related death in Ank2-mutant mice
Source: Nat Commun. 2023 Jun 15;14:3547. doi: 10.1038/s41467-023-39203-z (PMC10272139; doi:10.1038/s41467-023-39203-z)
Supplement: Supplementary file 6 — Supplementary Dataset 3 [file 41467_2023_39203_MOESM6_ESM.xlsx]

## Sheet: Total_Up
Supplementary Dataset 3. List of total DEPs from Ank2-cKO mice (P-value < 0.05, Welch's t-test)
Uniprot	Gene name	P-value	log10(p-Value)	Fold change	log2FC(T_cKO/T_WT)	Description
Q9D0L4	Adck1	0.0455127	1.34187	1.04577	0.0645695	AarF domain-containing protein kinase 1 OS=Mus musculus OX=10090 GN=Adck1 PE=1 SV=1
Q62148	Aldh1a2	0.0349152	1.45699	1.03993	0.0564836	Retinal dehydrogenase 2 OS=Mus musculus OX=10090 GN=Aldh1a2 PE=1 SV=2
G5E8K5	Ank3	0.00539268	2.2682	1.06595	0.0921427	Ankyrin-3 OS=Mus musculus OX=10090 GN=Ank3 PE=1 SV=1
P97429	Anxa4	0.0337439	1.4718	1.1139	0.155621	Annexin A4 OS=Mus musculus OX=10090 GN=Anxa4 PE=1 SV=4
P51910	Apod	0.0419386	1.37739	1.05009	0.070507	Apolipoprotein D OS=Mus musculus OX=10090 GN=Apod PE=1 SV=1
Q9ESN4	C1ql3	0.0254287	1.59468	1.05886	0.0825183	Complement C1q-like protein 3 OS=Mus musculus OX=10090 GN=C1ql3 PE=1 SV=1
Q8C7V8	Ccdc134	0.0271998	1.56543	1.05372	0.075489	Coiled-coil domain-containing protein 134 OS=Mus musculus OX=10090 GN=Ccdc134 PE=1 SV=1
Q8BGH7	Cdc42se2	0.0181413	1.74133	1.22844	0.296825	CDC42 small effector protein 2 OS=Mus musculus OX=10090 GN=Cdc42se2 PE=1 SV=1
P70408	Cdh10	0.0243288	1.61388	1.09083	0.125426	Cadherin-10 OS=Mus musculus OX=10090 GN=Cdh10 PE=1 SV=3
P55288	Cdh11	0.0230164	1.63796	1.05404	0.0759322	Cadherin-11 OS=Mus musculus OX=10090 GN=Cdh11 PE=1 SV=1
P49025	Cit	0.0305424	1.5151	1.01875	0.0268052	Citron Rho-interacting kinase OS=Mus musculus OX=10090 GN=Cit PE=1 SV=3
Q9JIZ0	Cml1	0.0341196	1.467	1.11614	0.158516	Probable N-acetyltransferase CML1 OS=Mus musculus OX=10090 GN=Cml1 PE=1 SV=1
Q0GA42	Cnnm1	0.0214686	1.6682	1.03718	0.0526714	Metal transporter CNNM1 OS=Mus musculus OX=10090 GN=Cnnm1 PE=1 SV=5
O88543	Cops3	0.0460594	1.33668	1.03262	0.0463034	COP9 signalosome complex subunit 3 OS=Mus musculus OX=10090 GN=Cops3 PE=1 SV=3
Q8BH44	Coro2b	0.0291749	1.53499	1.04221	0.0596511	Coronin-2B OS=Mus musculus OX=10090 GN=Coro2b PE=1 SV=2
Q61301	Ctnna2	0.0499893	1.30112	1.06161	0.0862573	Catenin alpha-2 OS=Mus musculus OX=10090 GN=Ctnna2 PE=1 SV=3
P30999	Ctnnd1	0.0419549	1.37722	1.04007	0.0566851	Catenin delta-1 OS=Mus musculus OX=10090 GN=Ctnnd1 PE=1 SV=2
O35927	Ctnnd2	0.00302939	2.51865	1.03791	0.0536874	Catenin delta-2 OS=Mus musculus OX=10090 GN=Ctnnd2 PE=1 SV=1
Q8C5N3	Cwc22	0.0428655	1.36789	1.09058	0.125102	Pre-mRNA-splicing factor CWC22 homolog OS=Mus musculus OX=10090 GN=Cwc22 PE=1 SV=1
Q9CWW7	Cxxc1	0.0104856	1.97941	1.1627	0.217479	CXXC-type zinc finger protein 1 OS=Mus musculus OX=10090 GN=Cxxc1 PE=1 SV=1
Q6PNC0	Dmxl1	0.0189205	1.72307	1.03678	0.0521151	DmX-like protein 1 OS=Mus musculus OX=10090 GN=Dmxl1 PE=1 SV=1
Q2MHE5	Dok6	0.0485471	1.31384	1.13255	0.179571	Docking protein 6 OS=Mus musculus OX=10090 GN=Dok6 PE=1 SV=1
Q9D700	Dusp26	0.0194439	1.71122	1.07266	0.101194	Dual specificity protein phosphatase 26 OS=Mus musculus OX=10090 GN=Dusp26 PE=2 SV=2
Q8C8T7	Elfn1	0.0363247	1.4398	1.09273	0.127934	Protein ELFN1 OS=Mus musculus OX=10090 GN=Elfn1 PE=2 SV=1
Q8BTJ4	Enpp4	0.0482464	1.31654	1.04406	0.0622107	Bis(5'-adenosyl)-triphosphatase enpp4 OS=Mus musculus OX=10090 GN=Enpp4 PE=1 SV=1
P20352	F3	0.0231091	1.63622	1.04187	0.0591806	Tissue factor OS=Mus musculus OX=10090 GN=F3 PE=1 SV=2
Q9CR98	Fam136a	0.0334436	1.47569	1.07619	0.105935	Protein FAM136A OS=Mus musculus OX=10090 GN=Fam136a PE=1 SV=1
Q6NS60	Fbxo41	0.0403124	1.39456	1.04574	0.0645186	F-box only protein 41 OS=Mus musculus OX=10090 GN=Fbxo41 PE=1 SV=3
A2AFR3	Frmpd4	0.0399238	1.39877	1.0412	0.0582479	FERM and PDZ domain-containing protein 4 OS=Mus musculus OX=10090 GN=Frmpd4 PE=1 SV=1
P26048	Gabra2	0.00111226	2.95379	1.8416	0.880957	Gamma-aminobutyric acid receptor subunit alpha-2 OS=Mus musculus OX=10090 GN=Gabra2 PE=1 SV=1
P50571	Gabrb1	0.0490198	1.30963	1.11807	0.161013	Gamma-aminobutyric acid receptor subunit beta-1 OS=Mus musculus OX=10090 GN=Gabrb1 PE=1 SV=1
Q69ZF3	Gba2	0.0130358	1.88486	1.09893	0.136104	Non-lysosomal glucosylceramidase OS=Mus musculus OX=10090 GN=Gba2 PE=1 SV=2
Q99JP7	Ggt7	0.0210378	1.677	1.1005	0.138161	Glutathione hydrolase 7 OS=Mus musculus OX=10090 GN=Ggt7 PE=1 SV=2
P23242	Gja1	0.0481919	1.31703	1.1577	0.211267	Gap junction alpha-1 protein OS=Mus musculus OX=10090 GN=Gja1 PE=1 SV=2
Q9D3B1	Hacd2	0.0492597	1.30751	1.11526	0.157382	Very-long-chain (3R)-3-hydroxyacyl-CoA dehydratase 2 OS=Mus musculus OX=10090 GN=Hacd2 PE=1 SV=1
Q7TMK6	Hook2	0.0402932	1.39477	1.19598	0.258199	Protein Hook homolog 2 OS=Mus musculus OX=10090 GN=Hook2 PE=1 SV=3
Q8K0U4	Hspa12a	0.0165915	1.78012	1.09825	0.135201	Heat shock 70 kDa protein 12A OS=Mus musculus OX=10090 GN=Hspa12a PE=1 SV=1
Q50H33	Kctd8	0.0233505	1.6317	1.07914	0.109887	BTB/POZ domain-containing protein KCTD8 OS=Mus musculus OX=10090 GN=Kctd8 PE=1 SV=1
O35231	Kifc3	0.00129888	2.88643	1.11485	0.156853	Kinesin-like protein KIFC3 OS=Mus musculus OX=10090 GN=Kifc3 PE=1 SV=4
O88447	Klc1	0.0255186	1.59314	1.02481	0.0353584	Kinesin light chain 1 OS=Mus musculus OX=10090 GN=Klc1 PE=1 SV=3
Q9D1T0	Lingo1	0.043229	1.36422	1.03839	0.0543486	Leucine-rich repeat and immunoglobulin-like domain-containing nogo receptor-interacting protein 1 OS=Mus musculus OX=10090 GN=Lingo1 PE=1 SV=1
Q8BPP5	Lypd6	0.0365034	1.43767	1.05675	0.0796375	Ly6/PLAUR domain-containing protein 6 OS=Mus musculus OX=10090 GN=Lypd6 PE=2 SV=1
P24668	M6pr	0.043556	1.36095	1.03954	0.0559444	Cation-dependent mannose-6-phosphate receptor OS=Mus musculus OX=10090 GN=M6pr PE=1 SV=1
Q9EQJ9	Magi3	0.0251648	1.59921	1.0286	0.0406812	Membrane-associated guanylate kinase, WW and PDZ domain-containing protein 3 OS=Mus musculus OX=10090 GN=Magi3 PE=1 SV=2
P97434	Mprip	0.000585761	3.23228	1.02986	0.0424512	Metallophosphoesterase domain-containing protein 1 OS=Mus musculus OX=10090 GN=Mpped1 PE=2 SV=1
P28184	Mt3	0.0264827	1.57704	1.06201	0.0867971	Metallothionein-3 OS=Mus musculus OX=10090 GN=Mt3 PE=1 SV=1
Q922Q1	Mtarc2	0.0457974	1.33916	1.08578	0.11873	Mitochondrial amidoxime reducing component 2 OS=Mus musculus OX=10090 GN=Mtarc2 PE=1 SV=1
Q91ZP6	Ndfip2	0.0480668	1.31816	1.12777	0.173475	NEDD4 family-interacting protein 2 (Fragment) OS=Mus musculus OX=10090 GN=Ndfip2 PE=1 SV=2
Q9Z0J4	Nos1	0.0320068	1.49476	1.04569	0.064455	Nitric oxide synthase, brain OS=Mus musculus OX=10090 GN=Nos1 PE=1 SV=1
Q6NZE7	Pabir2	0.00532934	2.27333	1.13036	0.176785	PABIR family member 2 OS=Mus musculus OX=10090 GN=Pabir2 PE=1 SV=2
Q8R1G6	Pdlim2	0.0317695	1.49799	1.04149	0.0586548	PDZ and LIM domain protein 2 OS=Mus musculus OX=10090 GN=Pdlim2 PE=1 SV=1
Q91XC9	Pex16	0.02661	1.57496	1.1641	0.219212	Peroxisomal membrane protein PEX16 OS=Mus musculus OX=10090 GN=Pex16 PE=1 SV=2
P70265	Pfkfb2	0.0232653	1.63329	1.0528	0.0742346	6-phosphofructo-2-kinase/fructose-2,6-bisphosphatase 2 OS=Mus musculus OX=10090 GN=Pfkfb2 PE=1 SV=2
Q9DB30	Phkg2	0.0319113	1.49606	1.07694	0.106937	Phosphorylase b kinase gamma catalytic chain, liver/testis isoform OS=Mus musculus OX=10090 GN=Phkg2 PE=2 SV=2
Q62392	Phlda1	0.0447843	1.34887	1.02953	0.0419807	Pleckstrin homology-like domain family A member 1 OS=Mus musculus OX=10090 GN=Phlda1 PE=1 SV=2
E9Q3L2	Pi4ka	0.0197859	1.70364	1.0498	0.070118	Phosphatidylinositol 4-kinase alpha OS=Mus musculus OX=10090 GN=Pi4ka PE=1 SV=2
P63248	Pkia	0.0195523	1.7088	1.12367	0.168219	cAMP-dependent protein kinase inhibitor alpha OS=Mus musculus OX=10090 GN=Pkia PE=1 SV=2
Q9QZC2	Plxnc1	0.0304781	1.51601	1.0382	0.0540854	Plexin-C1 OS=Mus musculus OX=10090 GN=Plxnc1 PE=1 SV=1
P30412	Ppic	0.0178811	1.74761	1.0632	0.0884196	Peptidyl-prolyl cis-trans isomerase C OS=Mus musculus OX=10090 GN=Ppic PE=1 SV=1
Q6ZWR4	Ppp2r2b	0.00796691	2.09871	1.14917	0.200588	Serine/threonine-protein phosphatase 2A 55 kDa regulatory subunit B beta isoform OS=Mus musculus OX=10090 GN=Ppp2r2b PE=1 SV=1
P97470	Ppp4c	0.0427367	1.3692	1.05432	0.0763098	Serine/threonine-protein phosphatase 4 catalytic subunit OS=Mus musculus OX=10090 GN=Ppp4c PE=1 SV=2
Q63739	Ptp4a1	0.025754	1.58915	1.05199	0.0731233	Protein tyrosine phosphatase type IVA 1 OS=Mus musculus OX=10090 GN=Ptp4a1 PE=1 SV=1
P28828	Ptprm	0.0352817	1.45245	1.03182	0.0451934	Receptor-type tyrosine-protein phosphatase mu OS=Mus musculus OX=10090 GN=Ptprm PE=1 SV=2
P46061	Rangap1	0.0473469	1.32471	1.02878	0.04094	Ran GTPase-activating protein 1 OS=Mus musculus OX=10090 GN=Rangap1 PE=1 SV=2
Q60790	Rasa3	0.0200125	1.6987	1.04189	0.0592066	Ras GTPase-activating protein 3 OS=Mus musculus OX=10090 GN=Rasa3 PE=1 SV=2
Q8CGE9	Rgs12	0.00942055	2.02592	1.03972	0.0561924	Regulator of G-protein signaling 12 OS=Mus musculus OX=10090 GN=Rgs12 PE=1 SV=2
Q6PIX5	Rhbdf1	0.0351334	1.45428	1.15433	0.207055	Inactive rhomboid protein 1 OS=Mus musculus OX=10090 GN=Rhbdf1 PE=1 SV=2
Q99PL5	Rrbp1	0.0472133	1.32594	1.05759	0.0807845	Ribosome-binding protein 1 OS=Mus musculus OX=10090 GN=Rrbp1 PE=1 SV=2
O08576	Rundc3a	0.0186399	1.72956	1.05896	0.082653	RUN domain-containing protein 3A OS=Mus musculus OX=10090 GN=Rundc3a PE=1 SV=1
Q6PDC0	Rundc3b	0.00922516	2.03503	1.07297	0.101606	RUN domain-containing protein 3B OS=Mus musculus OX=10090 GN=Rundc3b PE=1 SV=1
Q9Z2G6	Sel1l	0.0208065	1.6818	1.09868	0.135765	Protein sel-1 homolog 1 OS=Mus musculus OX=10090 GN=Sel1l PE=1 SV=2
Q80Z38	Shank2	0.0415854	1.38106	1.05632	0.0790482	SH3 and multiple ankyrin repeat domains protein 2 OS=Mus musculus OX=10090 GN=Shank2 PE=1 SV=2
Q8VI51	Sorcs3	0.0270311	1.56814	1.07207	0.100402	VPS10 domain-containing receptor SorCS3 OS=Mus musculus OX=10090 GN=Sorcs3 PE=1 SV=1
O88307	Sorl1	0.022999	1.63829	1.0582	0.0816123	Sortilin-related receptor OS=Mus musculus OX=10090 GN=Sorl1 PE=1 SV=3
Q99M96	St7	0.0191123	1.71869	1.05577	0.0782909	Suppressor of tumorigenicity 7 protein OS=Mus musculus OX=10090 GN=St7 PE=2 SV=1
O35638	Stag2	0.0399986	1.39795	1.06355	0.0888856	Cohesin subunit SA-2 OS=Mus musculus OX=10090 GN=Stag2 PE=1 SV=3
Q6ZWR6	Syne1	0.0102786	1.98807	1.01519	0.0217438	Nesprin-1 OS=Mus musculus OX=10090 GN=Syne1 PE=1 SV=2
Q8BGN8	Synpr	0.0234792	1.62932	1.15158	0.20362	Synaptoporin OS=Mus musculus OX=10090 GN=Synpr PE=1 SV=1
Q9EQT6	Syt13	0.0471866	1.32618	1.04778	0.0673307	Synaptotagmin-13 OS=Mus musculus OX=10090 GN=Syt13 PE=1 SV=1
Q3UHK6	Tenm4	0.0225014	1.64779	1.03547	0.050286	Teneurin-4 OS=Mus musculus OX=10090 GN=Tenm4 PE=1 SV=2
Q3UR70	Tgfbrap1	0.0397714	1.40043	1.05096	0.0717049	Transforming growth factor-beta receptor-associated protein 1 OS=Mus musculus OX=10090 GN=Tgfbrap1 PE=1 SV=1
Q8BH55	Thnsl1	0.00452982	2.34392	1.14623	0.196892	Threonine synthase-like 1 OS=Mus musculus OX=10090 GN=Thnsl1 PE=1 SV=1
Q9WTQ8	Timm23	0.0286811	1.5424	1.05013	0.0705617	Mitochondrial import inner membrane translocase subunit Tim23 OS=Mus musculus OX=10090 GN=Timm23 PE=1 SV=1
Q9Z0U1	Tjp2	0.0442991	1.35361	1.04919	0.06928	Tight junction protein ZO-2 OS=Mus musculus OX=10090 GN=Tjp2 PE=1 SV=2
Q8K003	Tma7	0.00372613	2.42874	1.12489	0.169786	Translation machinery-associated protein 7 OS=Mus musculus OX=10090 GN=Tma7 PE=3 SV=1
Q9JJZ2	Tuba8	0.0112976	1.94701	1.04559	0.0643196	Tubulin alpha-8 chain OS=Mus musculus OX=10090 GN=Tuba8 PE=1 SV=1
Q8VE47	Uba5	0.0284431	1.54602	1.04662	0.0657317	Ubiquitin-like modifier-activating enzyme 5 OS=Mus musculus OX=10090 GN=Uba5 PE=1 SV=2
A2AT37	Upf2	0.0321354	1.49302	1.02466	0.035148	Regulator of nonsense transcripts 2 OS=Mus musculus OX=10090 GN=Upf2 PE=1 SV=1
Q6VNB8	Wdfy3	0.000507684	3.29441	1.05451	0.0765692	WD repeat and FYVE domain-containing protein 3 OS=Mus musculus OX=10090 GN=Wdfy3 PE=1 SV=1
P56695	Wfs1	0.00659593	2.18072	1.06595	0.0921377	Wolframin OS=Mus musculus OX=10090 GN=Wfs1 PE=1 SV=1
Q9DCD2	Xab2	0.03307	1.48057	1.04256	0.0601247	Pre-mRNA-splicing factor SYF1 OS=Mus musculus OX=10090 GN=Xab2 PE=1 SV=1
Q9DBR1	Xrn2	0.00197589	2.70424	1.1624	0.217108	5'-3' exoribonuclease 2 OS=Mus musculus OX=10090 GN=Xrn2 PE=1 SV=1
Q9D270	Zdhhc21	0.0153157	1.81486	1.07468	0.10391	Palmitoyltransferase ZDHHC21 OS=Mus musculus OX=10090 GN=Zdhhc21 PE=1 SV=2

## Sheet: Total_Down
Supplementary Dataset 3. List of total DEPs from Ank2-cKO mice (P-value < 0.05, Welch's t-test)
Uniprot	Gene name	P-value	log10(p-Value)	Fold change	log2FC(T_cKO/T_WT)	Description
Q3THG9	Aarsd1	0.00881093	2.05498	0.938588	-0.0914358	Alanyl-tRNA editing protein Aarsd1 OS=Mus musculus OX=10090 GN=Aarsd1 PE=1 SV=2
Q8K4G5	Ablim1	0.0390634	1.40823	0.913906	-0.129882	Actin-binding LIM protein 1 OS=Mus musculus OX=10090 GN=Ablim1 PE=1 SV=1
Q5SSL4	Abr	0.0175981	1.75453	0.899399	-0.152966	Active breakpoint cluster region-related protein OS=Mus musculus OX=10090 GN=Abr PE=1 SV=1
Q8CAY6	Acat2	0.0435425	1.36109	0.954738	-0.0668233	Acetyl-CoA acetyltransferase, cytosolic OS=Mus musculus OX=10090 GN=Acat2 PE=1 SV=2
Q9QZB7	Actr10	0.0316061	1.50023	0.974446	-0.0373459	Actin-related protein 10 OS=Mus musculus OX=10090 GN=Actr10 PE=1 SV=2
Q3UYH7	Adrbk2	0.0118311	1.92697	0.907035	-0.140771	Beta-adrenergic receptor kinase 2 OS=Mus musculus OX=10090 GN=Adrbk2 PE=1 SV=2
Q8N9S3	Ahsa2	0.0270367	1.56805	0.967836	-0.0471656	Activator of 90 kDa heat shock protein ATPase homolog 2 OS=Mus musculus OX=10090 GN=Ahsa2 PE=1 SV=2
Q8C8R3	Ank2	0.000493348	3.30685	0.388615	-1.36359	Ankyrin-2 OS=Mus musculus OX=10090 GN=Ank2 PE=1 SV=2
Q3UUF8	Ankrd34b	0.0109065	1.96231	0.951491	-0.0717379	Ankyrin repeat domain-containing protein 34B OS=Mus musculus OX=10090 GN=Ankrd34b PE=1 SV=1
Q5SUE8	Ankrd40	0.031275	1.5048	0.952792	-0.0697664	Ankyrin repeat domain-containing protein 40 OS=Mus musculus OX=10090 GN=Ankrd40 PE=1 SV=1
Q9WV76	Ap4b1	0.0132662	1.87725	0.944563	-0.0822811	AP-4 complex subunit beta-1 OS=Mus musculus OX=10090 GN=Ap4b1 PE=1 SV=2
Q61315	Apc	0.015072	1.82183	0.882792	-0.179855	Adenomatous polyposis coli protein OS=Mus musculus OX=10090 GN=Apc PE=1 SV=1
Q99K28	Arfgap2	0.00927758	2.03257	0.976648	-0.0340888	ADP-ribosylation factor GTPase-activating protein 2 OS=Mus musculus OX=10090 GN=Arfgap2 PE=1 SV=1
Q6DFV3	Arhgap21	0.000851648	3.06974	0.912047	-0.132819	Rho GTPase-activating protein 21 OS=Mus musculus OX=10090 GN=Arhgap21 PE=1 SV=1
P97393	Arhgap5	0.0230056	1.63817	0.989042	-0.0158965	Rho GTPase-activating protein 5 OS=Mus musculus OX=10090 GN=Arhgap5 PE=1 SV=2
Q7TNR9	Arhgef4	0.0107346	1.96921	0.951822	-0.0712363	Rho guanine nucleotide exchange factor 4 OS=Mus musculus OX=10090 GN=Arhgef4 PE=2 SV=2
Q8K3W0	Babam2	0.000838581	3.07645	0.860319	-0.217056	BRISC and BRCA1-A complex member 2 OS=Mus musculus OX=10090 GN=Babam2 PE=1 SV=2
Q91YN9	Bag2	0.0187381	1.72728	0.971791	-0.0412814	BAG family molecular chaperone regulator 2 OS=Mus musculus OX=10090 GN=Bag2 PE=1 SV=1
Q9Z1R2	Bag6	0.00429527	2.36701	0.95546	-0.0657323	Large proline-rich protein BAG6 OS=Mus musculus OX=10090 GN=Bag6 PE=1 SV=1
Q61140	Bcar1	0.00604117	2.21888	0.960261	-0.0585009	Breast cancer anti-estrogen resistance protein 1 OS=Mus musculus OX=10090 GN=Bcar1 PE=1 SV=2
Q5HZI2	C2cd4c	0.00953726	2.02058	0.932807	-0.10035	C2 calcium-dependent domain-containing protein 4C OS=Mus musculus OX=10090 GN=C2cd4c PE=1 SV=1
P01027	C3	0.028082	1.55157	0.922654	-0.116138	Complement C3 OS=Mus musculus OX=10090 GN=C3 PE=1 SV=3
A2AHC3	Camsap1	0.0129572	1.88749	0.945116	-0.0814362	Calmodulin-regulated spectrin-associated protein 1 OS=Mus musculus OX=10090 GN=Camsap1 PE=1 SV=1
Q80VC9	Camsap3	0.0356287	1.4482	0.92064	-0.119291	Calmodulin-regulated spectrin-associated protein 3 OS=Mus musculus OX=10090 GN=Camsap3 PE=1 SV=1
Q8VEH6	Cbwd1	0.032598	1.48681	0.933448	-0.0993589	COBW domain-containing protein 1 OS=Mus musculus OX=10090 GN=Cbwd1 PE=1 SV=1
Q7TQK5	Ccdc93	0.0342066	1.46589	0.964606	-0.0519886	Coiled-coil domain-containing protein 93 OS=Mus musculus OX=10090 GN=Ccdc93 PE=1 SV=1
Q8R422	Cd109	0.0305054	1.51562	0.95157	-0.071619	CD109 antigen OS=Mus musculus OX=10090 GN=Cd109 PE=1 SV=1
O35495	Cdk14	0.0449869	1.34691	0.94828	-0.076615	Cyclin-dependent kinase 14 OS=Mus musculus OX=10090 GN=Cdk14 PE=1 SV=2
Q04735	Cdk16	0.0491969	1.30806	0.949232	-0.0751673	Cyclin-dependent kinase 16 OS=Mus musculus OX=10090 GN=Cdk16 PE=1 SV=1
P46414	Cdkn1b	0.0122737	1.91103	0.897694	-0.155705	Cyclin-dependent kinase inhibitor 1B OS=Mus musculus OX=10090 GN=Cdkn1b PE=1 SV=2
Q80U49	Cep170b	0.0107142	1.97004	0.935411	-0.0963281	Centrosomal protein of 170 kDa protein B OS=Mus musculus OX=10090 GN=Cep170b PE=1 SV=2
P70232	Chl1	0.00513148	2.28976	0.864396	-0.210236	Neural cell adhesion molecule L1-like protein OS=Mus musculus OX=10090 GN=Chl1 PE=1 SV=2
Q9QXG2	Chm	0.0100743	1.99678	0.954874	-0.066618	Rab proteins geranylgeranyltransferase component A 1 OS=Mus musculus OX=10090 GN=Chm PE=1 SV=1
Q921W0	Chmp1a	0.0196204	1.70729	0.960882	-0.0575689	Charged multivesicular body protein 1a OS=Mus musculus OX=10090 GN=Chmp1a PE=1 SV=1
A2AGT5	Ckap5	0.0150419	1.8227	0.950753	-0.0728582	Cytoskeleton-associated protein 5 OS=Mus musculus OX=10090 GN=Ckap5 PE=1 SV=1
Q9D1A2	Cndp2	0.031553	1.50096	0.953573	-0.0685844	Cytosolic non-specific dipeptidase OS=Mus musculus OX=10090 GN=Cndp2 PE=1 SV=1
Q6ZQ08	Cnot1	0.0343982	1.46346	0.979026	-0.0305812	CCR4-NOT transcription complex subunit 1 OS=Mus musculus OX=10090 GN=Cnot1 PE=1 SV=2
Q8CBC4	Cnst	0.040012	1.39781	0.969515	-0.0446644	Consortin OS=Mus musculus OX=10090 GN=Cnst PE=1 SV=1
Q0VF58	Col19a1	0.0117101	1.93144	0.951603	-0.0715682	Collagen alpha-1(XIX) chain OS=Mus musculus OX=10090 GN=Col19a1 PE=2 SV=2
P11087	Col1a1	0.00349773	2.45621	0.548651	-0.866039	Collagen alpha-1(I) chain OS=Mus musculus OX=10090 GN=Col1a1 PE=1 SV=4
Q01149	Col1a2	0.0121651	1.91488	0.441417	-1.17979	Collagen alpha-2(I) chain OS=Mus musculus OX=10090 GN=Col1a2 PE=1 SV=2
Q9DCT8	Crip2	0.0325037	1.48807	0.960759	-0.0577539	Cysteine-rich protein 2 OS=Mus musculus OX=10090 GN=Crip2 PE=1 SV=1
P41241	Csk	0.034663	1.46013	0.966081	-0.0497843	Tyrosine-protein kinase CSK OS=Mus musculus OX=10090 GN=Csk PE=1 SV=2
Q8BVP5	Csnk1g2	0.0212496	1.67265	0.898835	-0.153872	Casein kinase I isoform gamma-2 OS=Mus musculus OX=10090 GN=Csnk1g2 PE=1 SV=1
Q99LJ0	Cttnbp2nl	0.00223544	2.65064	0.962475	-0.0551783	CTTNBP2 N-terminal-like protein OS=Mus musculus OX=10090 GN=Cttnbp2nl PE=1 SV=1
Q9JHS9	Cwc15	0.0377469	1.42312	0.951068	-0.0723794	Spliceosome-associated protein CWC15 homolog OS=Mus musculus OX=10090 GN=Cwc15 PE=1 SV=1
P61963	Dcaf7	0.0217841	1.66186	0.969093	-0.0452932	DDB1- and CUL4-associated factor 7 OS=Mus musculus OX=10090 GN=Dcaf7 PE=1 SV=1
Q9JJY4	Ddx20	0.0224703	1.64839	0.927651	-0.108346	Probable ATP-dependent RNA helicase DDX20 OS=Mus musculus OX=10090 GN=Ddx20 PE=1 SV=2
O88455	Dhcr7	0.009217	2.03541	0.952495	-0.0702171	7-dehydrocholesterol reductase OS=Mus musculus OX=10090 GN=Dhcr7 PE=1 SV=1
Q9JIQ3	Diablo	0.0225088	1.64765	0.754485	-0.406435	Diablo IAP-binding mitochondrial protein OS=Mus musculus OX=10090 GN=Diablo PE=1 SV=2
Q7TT23	Dnaaf9	0.031622	1.50001	0.927182	-0.109076	Dynein axonemal assembly factor 9 OS=Mus musculus OX=10090 GN=Dnaaf9 PE=1 SV=2
Q8K2D3	Edc3	0.0413439	1.38359	0.961038	-0.0573343	Enhancer of mRNA-decapping protein 3 OS=Mus musculus OX=10090 GN=Edc3 PE=1 SV=1
Q8BJW6	Eif2a	0.0197381	1.7047	0.944939	-0.0817064	Eukaryotic translation initiation factor 2A OS=Mus musculus OX=10090 GN=Eif2a PE=1 SV=2
Q99LC8	Eif2b1	0.0448152	1.34857	0.961397	-0.0567958	Translation initiation factor eIF-2B subunit alpha OS=Mus musculus OX=10090 GN=Eif2b1 PE=1 SV=1
Q9CRA8	Exosc5	0.00239788	2.62017	0.565348	-0.82279	Exosome complex component RRP46 OS=Mus musculus OX=10090 GN=Exosc5 PE=1 SV=1
Q6A044	Fam189a1	0.00616317	2.2102	0.885953	-0.174699	Protein FAM189A1 OS=Mus musculus OX=10090 GN=Fam189a1 PE=2 SV=3
Q61554	Fbn1	0.0243225	1.61399	0.751209	-0.412713	Fibrillin-1 OS=Mus musculus OX=10090 GN=Fbn1 PE=1 SV=2
Q920E5	Fdps	0.0058084	2.23594	0.888231	-0.170994	Farnesyl pyrophosphate synthase OS=Mus musculus OX=10090 GN=Fdps PE=1 SV=1
P70451	Fer	0.00855851	2.0676	0.963204	-0.0540873	Tyrosine-protein kinase Fer OS=Mus musculus OX=10090 GN=Fer PE=1 SV=2
Q8K0X8	Fez1	0.00557029	2.25412	0.887637	-0.171958	Fasciculation and elongation protein zeta-1 OS=Mus musculus OX=10090 GN=Fez1 PE=1 SV=2
Q9Z2I2	Fkbp1b	0.0475208	1.32312	0.902094	-0.14865	Peptidyl-prolyl cis-trans isomerase FKBP1B OS=Mus musculus OX=10090 GN=Fkbp1b PE=1 SV=3
O08917	Flot1	0.000147944	3.8299	0.970578	-0.0430838	Flotillin-1 OS=Mus musculus OX=10090 GN=Flot1 PE=1 SV=1
P97401	Frzb	0.00778398	2.1088	0.754601	-0.406215	Secreted frizzled-related protein 3 OS=Mus musculus OX=10090 GN=Frzb PE=1 SV=1
P97855	G3bp1	0.0360016	1.44368	0.94989	-0.0741679	Ras GTPase-activating protein-binding protein 1 OS=Mus musculus OX=10090 GN=G3bp1 PE=1 SV=1
P60521	Gabarapl2	5.86372e-05	4.23183	0.68218	-0.551775	Gamma-aminobutyric acid receptor-associated protein-like 2 OS=Mus musculus OX=10090 GN=Gabarapl2 PE=1 SV=1
Q8BVW0	Ganc	0.0224524	1.64874	0.759489	-0.396899	Neutral alpha-glucosidase C OS=Mus musculus OX=10090 GN=Ganc PE=1 SV=2
Q9R087	Gpc6	0.0436286	1.36023	0.969203	-0.0451291	Glypican-6 OS=Mus musculus OX=10090 GN=Gpc6 PE=1 SV=1
Q3UN16	Gpr162	0.000845762	3.07275	0.924672	-0.112987	Probable G-protein coupled receptor 162 OS=Mus musculus OX=10090 GN=Gpr162 PE=1 SV=2
Q8VD04	Gripap1	0.0306512	1.51355	0.963008	-0.0543798	GRIP1-associated protein 1 OS=Mus musculus OX=10090 GN=Gripap1 PE=1 SV=1
Q99MK8	Grk2	0.00179298	2.74642	0.904814	-0.144307	Beta-adrenergic receptor kinase 1 OS=Mus musculus OX=10090 GN=Grk2 PE=1 SV=2
Q69ZS7	Hbs1l	0.00461043	2.33626	0.956035	-0.0648651	HBS1-like protein OS=Mus musculus OX=10090 GN=Hbs1l PE=1 SV=2
Q6I6G8	Hecw2	0.0491578	1.30841	0.965722	-0.0503197	E3 ubiquitin-protein ligase HECW2 OS=Mus musculus OX=10090 GN=Hecw2 PE=1 SV=1
P51660	Hsd17b4	0.0229725	1.63879	0.890286	-0.16766	Peroxisomal multifunctional enzyme type 2 OS=Mus musculus OX=10090 GN=Hsd17b4 PE=1 SV=3
Q8VI75	Ipo4	0.0461817	1.33553	0.973982	-0.0380325	Importin-4 OS=Mus musculus OX=10090 GN=Ipo4 PE=1 SV=1
P35569	Irs1	0.0118568	1.92603	0.933841	-0.0987511	Insulin receptor substrate 1 OS=Mus musculus OX=10090 GN=Irs1 PE=1 SV=1
Q5RKR3	Islr2	0.0196872	1.70582	0.927018	-0.109331	Immunoglobulin superfamily containing leucine-rich repeat protein 2 OS=Mus musculus OX=10090 GN=Islr2 PE=1 SV=1
Q8BNW9	Kbtbd11	0.0239314	1.62103	0.967464	-0.0477206	Kelch repeat and BTB domain-containing protein 11 OS=Mus musculus OX=10090 GN=Kbtbd11 PE=1 SV=3
Q9Z351	Kcnq2	0.000763579	3.11715	0.819293	-0.287549	Potassium voltage-gated channel subfamily KQT member 2 OS=Mus musculus OX=10090 GN=Kcnq2 PE=1 SV=1
Q8K3F6	Kcnq3	0.000146443	3.83433	0.87007	-0.200797	Potassium voltage-gated channel subfamily KQT member 3 OS=Mus musculus OX=10090 GN=Kcnq3 PE=1 SV=2
P33173	Kif1a	0.0299924	1.52299	0.948734	-0.0759252	Kinesin-like protein KIF1A OS=Mus musculus OX=10090 GN=Kif1a PE=1 SV=2
O35345	Kpna6	0.0410047	1.38717	0.969869	-0.044138	Importin subunit alpha-7 OS=Mus musculus OX=10090 GN=Kpna6 PE=1 SV=2
P11627	L1cam	0.000180634	3.7432	0.663594	-0.591626	Neural cell adhesion molecule L1 OS=Mus musculus OX=10090 GN=L1cam PE=1 SV=1
Q7TQ95	Lnpk	0.00204134	2.69009	0.928376	-0.107218	Endoplasmic reticulum junction formation protein lunapark OS=Mus musculus OX=10090 GN=Lnpk PE=1 SV=1
Q8BXA0	Lrfn5	0.0192829	1.71483	0.963792	-0.0532061	Leucine-rich repeat and fibronectin type-III domain-containing protein 5 OS=Mus musculus OX=10090 GN=Lrfn5 PE=1 SV=1
Q8BGR2	Lrrc8d	0.00332773	2.47785	0.76924	-0.378494	Volume-regulated anion channel subunit LRRC8D OS=Mus musculus OX=10090 GN=Lrrc8d PE=1 SV=1
Q3UYG8	Macrod2	0.0157419	1.80294	0.944125	-0.08295	ADP-ribose glycohydrolase MACROD2 OS=Mus musculus OX=10090 GN=Macrod2 PE=1 SV=1
Q4VC33	Maea	0.00133945	2.87307	0.971816	-0.0412451	E3 ubiquitin-protein transferase MAEA OS=Mus musculus OX=10090 GN=Maea PE=1 SV=1
Q3TRR0	Map9	0.023434	1.63015	0.949349	-0.07499	Microtubule-associated protein 9 OS=Mus musculus OX=10090 GN=Map9 PE=1 SV=2
P10637	Mapt	0.00459948	2.33729	0.939875	-0.0894591	Microtubule-associated protein tau OS=Mus musculus OX=10090 GN=Mapt PE=1 SV=3
Q91VH6	Memo1	0.000307061	3.51277	0.929366	-0.105682	Protein MEMO1 OS=Mus musculus OX=10090 GN=Memo1 PE=1 SV=1
Q8CJ19	Mical3	0.0022425	2.64927	0.867659	-0.2048	[F-actin]-monooxygenase MICAL3 OS=Mus musculus OX=10090 GN=Mical3 PE=1 SV=2
Q3TEW6	Mpzl1	0.0148948	1.82697	0.892859	-0.163496	Mpv17-like protein 2 OS=Mus musculus OX=10090 GN=Mpv17l2 PE=1 SV=1
Q9CQ65	Mtap	0.0452416	1.34446	0.950864	-0.0726897	S-methyl-5'-thioadenosine phosphorylase OS=Mus musculus OX=10090 GN=Mtap PE=1 SV=1
Q6P9S0	Mtss2	0.0237271	1.62476	0.95145	-0.0718002	Protein MTSS 2 OS=Mus musculus OX=10090 GN=Mtss2 PE=1 SV=1
Q6KAU4	Mvb12b	0.0165809	1.78039	0.868411	-0.20355	Multivesicular body subunit 12B OS=Mus musculus OX=10090 GN=Mvb12b PE=1 SV=2
P22366	Myd88	0.0134359	1.87173	0.969669	-0.0444361	Myeloid differentiation primary response protein MyD88 OS=Mus musculus OX=10090 GN=Myd88 PE=1 SV=3
Q9ERR1	Ndel1	0.00045232	3.34455	0.808966	-0.305849	Nuclear distribution protein nudE-like 1 OS=Mus musculus OX=10090 GN=Ndel1 PE=1 SV=2
Q8CCP0	Nemf	0.0406933	1.39048	0.970608	-0.0430393	Ribosome quality control complex subunit NEMF OS=Mus musculus OX=10090 GN=Nemf PE=1 SV=2
Q9JMH7	Neu3	0.0134605	1.87094	0.967175	-0.048151	Sialidase-3 OS=Mus musculus OX=10090 GN=Neu3 PE=1 SV=1
B1AXH1	Nhsl2	0.0213908	1.66977	0.955929	-0.0650247	NHS-like protein 2 OS=Mus musculus OX=10090 GN=Nhsl2 PE=1 SV=2
Q9D6T0	Nosip	0.0228865	1.64042	0.941449	-0.0870444	Nitric oxide synthase-interacting protein OS=Mus musculus OX=10090 GN=Nosip PE=1 SV=1
Q9JKN6	Nova1	0.012464	1.90434	0.95628	-0.0644945	RNA-binding protein Nova-1 OS=Mus musculus OX=10090 GN=Nova1 PE=1 SV=2
Q6VNS1	Ntrk3	0.00904174	2.04375	0.971788	-0.0412865	NT-3 growth factor receptor OS=Mus musculus OX=10090 GN=Ntrk3 PE=1 SV=1
P63054	Pcp4	0.0227541	1.64294	0.842713	-0.246887	Calmodulin regulator protein PCP4 OS=Mus musculus OX=10090 GN=Pcp4 PE=3 SV=2
O89084	Pde4a	0.0139786	1.85454	0.935447	-0.0962722	cAMP-specific 3',5'-cyclic phosphodiesterase 4A OS=Mus musculus OX=10090 GN=Pde4a PE=1 SV=2
Q01063	Pde4d	0.027736	1.55696	0.809727	-0.304492	cAMP-specific 3',5'-cyclic phosphodiesterase 4D OS=Mus musculus OX=10090 GN=Pde4d PE=1 SV=2
P06803	Pim1	0.0220103	1.65737	0.87444	-0.193569	Serine/threonine-protein kinase pim-1 OS=Mus musculus OX=10090 GN=Pim1 PE=1 SV=3
Q9D1G2	Pmvk	0.00908184	2.04183	0.945295	-0.0811634	Phosphomevalonate kinase OS=Mus musculus OX=10090 GN=Pmvk PE=1 SV=3
P17742	Ppia	0.0474132	1.3241	0.931342	-0.102617	Peptidyl-prolyl cis-trans isomerase A OS=Mus musculus OX=10090 GN=Ppia PE=1 SV=2
P48453	Ppp3cb	0.0422468	1.37421	0.978426	-0.0314655	Serine/threonine-protein phosphatase 2B catalytic subunit beta isoform OS=Mus musculus OX=10090 GN=Ppp3cb PE=1 SV=2
P20444	Prkca	0.0345425	1.46165	0.94874	-0.075915	Protein kinase C alpha type OS=Mus musculus OX=10090 GN=Prkca PE=1 SV=3
E9PUL5	Prrt2	0.0360361	1.44326	0.902676	-0.14772	Proline-rich transmembrane protein 2 OS=Mus musculus OX=10090 GN=Prrt2 PE=1 SV=1
Q9CZW6	Rnf146	0.0480504	1.3183	0.930577	-0.103802	E3 ubiquitin-protein ligase RNF146 OS=Mus musculus OX=10090 GN=Rnf146 PE=1 SV=2
Q7TPD3	Robo2	0.0302349	1.51949	0.977616	-0.0326595	Roundabout homolog 2 OS=Mus musculus OX=10090 GN=Robo2 PE=1 SV=2
P47964	Rpl36	0.0414167	1.38282	0.969983	-0.0439682	60S ribosomal protein L36 OS=Mus musculus OX=10090 GN=Rpl36 PE=1 SV=2
P62858	Rps28	0.0334441	1.47568	0.871014	-0.199232	40S ribosomal protein S28 OS=Mus musculus OX=10090 GN=Rps28 PE=1 SV=1
Q80X95	Rraga	0.0303645	1.51763	0.965035	-0.0513471	Ras-related GTP-binding protein A OS=Mus musculus OX=10090 GN=Rraga PE=1 SV=1
Q9D7H3	RtcA	0.00492561	2.30754	0.951922	-0.071085	RNA 3'-terminal phosphate cyclase OS=Mus musculus OX=10090 GN=RtcA PE=1 SV=2
Q9ES97	Rtn3	0.0209917	1.67795	0.953496	-0.0687008	Reticulon-3 OS=Mus musculus OX=10090 GN=Rtn3 PE=1 SV=2
Q9D394	Rufy3	0.0170756	1.76762	0.935687	-0.0959028	Protein RUFY3 OS=Mus musculus OX=10090 GN=Rufy3 PE=1 SV=1
Q9CPR1	Rwdd4	0.0376513	1.42422	0.954543	-0.0671183	RWD domain-containing protein 4 OS=Mus musculus OX=10090 GN=Rwdd4 PE=2 SV=1
Q8R3Q0	Saraf	0.00690458	2.16086	0.972914	-0.0396156	Store-operated calcium entry-associated regulatory factor OS=Mus musculus OX=10090 GN=Saraf PE=1 SV=2
B1AWN6	Scn2a	0.00688467	2.16212	0.925838	-0.111168	Sodium channel protein type 2 subunit alpha OS=Mus musculus OX=10090 GN=Scn2a PE=1 SV=1
Q9JLJ1	Selenok	0.0494186	1.30611	0.954832	-0.0666809	Selenoprotein K OS=Mus musculus OX=10090 GN=Selenok PE=1 SV=3
Q62178	Sema4a	0.00767719	2.1148	0.936895	-0.0940406	Semaphorin-4A OS=Mus musculus OX=10090 GN=Sema4a PE=1 SV=2
O09126	Sema4d	0.0062762	2.2023	0.859321	-0.218732	Semaphorin-4D OS=Mus musculus OX=10090 GN=Sema4d PE=1 SV=2
A2AAY5	Sh3pxd2b	0.022152	1.65459	0.964938	-0.0514914	SH3 and PX domain-containing protein 2B OS=Mus musculus OX=10090 GN=Sh3pxd2b PE=1 SV=1
Q9Z2B2	Slc25a14	0.00419366	2.37741	0.907057	-0.140736	Brain mitochondrial carrier protein 1 OS=Mus musculus OX=10090 GN=Slc25a14 PE=1 SV=2
Q9CWR2	Smyd3	0.0372748	1.42858	0.952704	-0.0699005	Histone-lysine N-methyltransferase SMYD3 OS=Mus musculus OX=10090 GN=Smyd3 PE=2 SV=1
Q9CY18	Snx7	0.0313252	1.50411	0.950582	-0.0731163	Sorting nexin-7 OS=Mus musculus OX=10090 GN=Snx7 PE=1 SV=1
Q9D5V6	Syap1	0.0130834	1.88328	0.94434	-0.0826213	Synapse-associated protein 1 OS=Mus musculus OX=10090 GN=Syap1 PE=1 SV=1
Q8VD63	Tspyl4	0.0430699	1.36583	0.962202	-0.0555884	Testis-specific Y-encoded-like protein 4 OS=Mus musculus OX=10090 GN=Tspyl4 PE=1 SV=1
P99024	Tubb5	0.0113601	1.94462	0.943609	-0.0837396	Tubulin beta-5 chain OS=Mus musculus OX=10090 GN=Tubb5 PE=1 SV=1
Q5BLK4	Tut7	0.00508704	2.29354	0.946046	-0.0800177	Terminal uridylyltransferase 7 OS=Mus musculus OX=10090 GN=Tut7 PE=1 SV=3
Q8R5H1	Usp15	0.0435888	1.36062	0.975444	-0.0358696	Ubiquitin carboxyl-terminal hydrolase 15 OS=Mus musculus OX=10090 GN=Usp15 PE=1 SV=1
Q6ZQ93	Usp34	0.0341939	1.46605	0.9366	-0.0944945	Ubiquitin carboxyl-terminal hydrolase 34 OS=Mus musculus OX=10090 GN=Usp34 PE=1 SV=3
Q8BUM9	Usp43	0.0324981	1.48814	0.913957	-0.129802	Ubiquitin carboxyl-terminal hydrolase 43 OS=Mus musculus OX=10090 GN=Usp43 PE=1 SV=2
P61759	Vbp1	0.0232892	1.63285	0.957046	-0.0633405	Guanine nucleotide exchange factor VAV3 OS=Mus musculus OX=10090 GN=Vav3 PE=1 SV=2
Q9D659	Vsir	0.0329908	1.48161	0.976404	-0.0344499	V-type immunoglobulin domain-containing suppressor of T-cell activation OS=Mus musculus OX=10090 GN=Vsir PE=1 SV=2
Q8CGF6	Wdr47	0.00361689	2.44167	0.856956	-0.222706	WD repeat-containing protein 47 OS=Mus musculus OX=10090 GN=Wdr47 PE=1 SV=2
O35468	Wnt9b	0.00158807	2.79913	0.460721	-1.11804	Protein Wnt-9b OS=Mus musculus OX=10090 GN=Wnt9b PE=2 SV=2
Q6P1B1	Xpnpep1	0.0065415	2.18432	0.974589	-0.0371342	Xaa-Pro aminopeptidase 1 OS=Mus musculus OX=10090 GN=Xpnpep1 PE=1 SV=1
Q3U4G3	Xxylt1	0.0140828	1.85131	0.948907	-0.075662	Xyloside xylosyltransferase 1 OS=Mus musculus OX=10090 GN=Xxylt1 PE=1 SV=2
Q9WUK6	Zbtb18	0.000808832	3.09214	0.898872	-0.153813	Zinc finger and BTB domain-containing protein 18 OS=Mus musculus OX=10090 GN=Zbtb18 PE=1 SV=1
Q6ZPZ3	Zc3h4	0.0379173	1.42116	0.897485	-0.15604	Zinc finger CCCH domain-containing protein 4 OS=Mus musculus OX=10090 GN=Zc3h4 PE=1 SV=2
Q80YR4	Znf598	0.0479252	1.31944	0.973304	-0.0390377	E3 ubiquitin-protein ligase ZNF598 OS=Mus musculus OX=10090 GN=Znf598 PE=1 SV=1
Q9D115	Znf706	0.0113693	1.94427	0.946002	-0.0800851	Zinc finger protein 706 OS=Mus musculus OX=10090 GN=Znf706 PE=1 SV=1
