# Supplementary material for: Kv7/KCNQ potassium channels in cortical hyperexcitability and juvenile seizure-related death in Ank2-mutant mice
Source: Nat Commun. 2023 Jun 15;14:3547. doi: 10.1038/s41467-023-39203-z (PMC10272139; doi:10.1038/s41467-023-39203-z)
Supplement: Supplementary file 7 — Supplementary Dataset 4 [file 41467_2023_39203_MOESM7_ESM.xlsx]

## Sheet: Synaptosome_Up
Supplementary Dataset 4. List of synaptosomal DEPs from Ank2-cKO mice (P-value < 0.05, Welch's t-test)
Uniprot	Gene name	P-value	log10(p-Value)	Fold change	log2FC(S_cKO/S_WT)	Description
P41233	Abca1	0.0157433	1.8029	1.16395	0.219028	Phospholipid-transporting ATPase ABCA1 OS=Mus musculus OX=10090 GN=Abca1 PE=1 SV=4
Q61285	Abcd2	0.0496753	1.30386	1.12443	0.169188	ATP-binding cassette sub-family D member 2 OS=Mus musculus OX=10090 GN=Abcd2 PE=1 SV=2
O89016	Abcd4	0.0341523	1.46658	1.10368	0.142323	Lysosomal cobalamin transporter ABCD4 OS=Mus musculus OX=10090 GN=Abcd4 PE=1 SV=2
Q91WA9	Abcg4	0.00858993	2.06601	1.13377	0.181123	ATP-binding cassette subfamily G member 4 OS=Mus musculus OX=10090 GN=Abcg4 PE=1 SV=2
P27038	Acvr2a	0.00309745	2.509	1.15467	0.207485	Activin receptor type-2A OS=Mus musculus OX=10090 GN=Acvr2a PE=1 SV=1
O88839	Adam15	0.0253002	1.59688	1.1096	0.150037	Disintegrin and metalloproteinase domain-containing protein 15 OS=Mus musculus OX=10090 GN=Adam15 PE=1 SV=2
Q9Z0F8	Adam17	0.0246794	1.60767	1.17147	0.228315	Disintegrin and metalloproteinase domain-containing protein 17 OS=Mus musculus OX=10090 GN=Adam17 PE=1 SV=3
P59384	Adamts15	0.0398069	1.40004	1.25055	0.322561	A disintegrin and metalloproteinase with thrombospondin motifs 15 OS=Mus musculus OX=10090 GN=Adamts15 PE=1 SV=2
Q8JZZ7	Adgrl2	0.0112302	1.94961	1.13211	0.179008	Adhesion G protein-coupled receptor L2 OS=Mus musculus OX=10090 GN=Adgrl2 PE=1 SV=3
Q01338	Adra2a	0.0268849	1.57049	1.20698	0.271402	Alpha-2A adrenergic receptor OS=Mus musculus OX=10090 GN=Adra2a PE=1 SV=2
Q6PAL7	Ahdc1	0.00555995	2.25493	1.15979	0.21386	AT-hook DNA-binding motif-containing protein 1 OS=Mus musculus OX=10090 GN=Ahdc1 PE=1 SV=1
Q80VQ0	Aldh3b1	0.0433205	1.36331	1.16331	0.21824	Aldehyde dehydrogenase family 3 member B1 OS=Mus musculus OX=10090 GN=Aldh3b1 PE=1 SV=1
Q3TZM9	Alg11	0.0474143	1.32409	1.06819	0.0951646	GDP-Man:Man(3)GlcNAc(2)-PP-Dol alpha-1,2-mannosyltransferase OS=Mus musculus OX=10090 GN=Alg11 PE=2 SV=1
Q8BH79	Ano10	0.0164516	1.78379	1.10654	0.146056	Anoctamin-10 OS=Mus musculus OX=10090 GN=Ano10 PE=1 SV=1
Q8CHG5	Arel1	0.0293398	1.53254	1.20961	0.274545	Apoptosis-resistant E3 ubiquitin protein ligase 1 OS=Mus musculus OX=10090 GN=Arel1 PE=1 SV=2
A6X8Z5	Arhgap31	0.034906	1.4571	1.14879	0.200116	Rho GTPase-activating protein 31 OS=Mus musculus OX=10090 GN=Arhgap31 PE=1 SV=1
Q61210	Arhgef1	0.0435724	1.36079	1.02886	0.0410487	Rho guanine nucleotide exchange factor 1 OS=Mus musculus OX=10090 GN=Arhgef1 PE=1 SV=2
Q80U35	Arhgef17	0.00467284	2.33042	1.04474	0.0631402	Rho guanine nucleotide exchange factor 17 OS=Mus musculus OX=10090 GN=Arhgef17 PE=1 SV=2
Q6NXK8	Asic1	0.0164018	1.78511	1.19627	0.258545	Acid-sensing ion channel 1 OS=Mus musculus OX=10090 GN=Asic1 PE=1 SV=1
P98197	Atp11a	0.0158625	1.79963	1.13144	0.178165	Phospholipid-transporting ATPase IH OS=Mus musculus OX=10090 GN=Atp11a PE=1 SV=1
Q6DFW5	Atp11b	0.00793192	2.10062	1.12768	0.173363	Phospholipid-transporting ATPase IF OS=Mus musculus OX=10090 GN=Atp11b PE=1 SV=1
P70704	Atp8a1	0.0334174	1.47603	1.04502	0.0635331	Phospholipid-transporting ATPase IA OS=Mus musculus OX=10090 GN=Atp8a1 PE=1 SV=2
P98195	Atp9b	0.0438286	1.35824	1.12064	0.164324	Probable phospholipid-transporting ATPase IIB OS=Mus musculus OX=10090 GN=Atp9b PE=1 SV=4
Q68EF6	Begain	0.0397761	1.40038	1.25442	0.327023	Brain-enriched guanylate kinase-associated protein OS=Mus musculus OX=10090 GN=Begain PE=1 SV=2
P28662	Bri3	0.00605216	2.21809	1.09287	0.128126	Brain protein I3 OS=Mus musculus OX=10090 GN=Bri3 PE=2 SV=2
P01029	C4b	0.0320308	1.49443	1.10627	0.145702	Complement C4-B OS=Mus musculus OX=10090 GN=C4b PE=1 SV=3
O70354	Ca11	0.0384892	1.41466	1.11474	0.156708	Carbonic anhydrase-related protein 11 OS=Mus musculus OX=10090 GN=Ca11 PE=2 SV=2
Q01815	Cacna1c	0.0205572	1.68704	1.17053	0.227161	Voltage-dependent L-type calcium channel subunit alpha-1C OS=Mus musculus OX=10090 GN=Cacna1c PE=1 SV=1
O88602	Cacng2	0.0362354	1.44087	1.18455	0.244336	Voltage-dependent calcium channel gamma-2 subunit OS=Mus musculus OX=10090 GN=Cacng2 PE=1 SV=1
Q9JJV4	Cacng4	0.0382522	1.41734	1.20414	0.268003	Voltage-dependent calcium channel gamma-4 subunit OS=Mus musculus OX=10090 GN=Cacng4 PE=1 SV=1
Q6PDY0	Ccdc85b	0.023039	1.63754	1.11824	0.161226	Coiled-coil domain-containing protein 85B OS=Mus musculus OX=10090 GN=Ccdc85b PE=1 SV=1
Q91W92	Cdc42ep1	0.0466372	1.33127	1.11194	0.15308	Cdc42 effector protein 1 OS=Mus musculus OX=10090 GN=Cdc42ep1 PE=1 SV=1
Q8BGH7	Cdc42se2	0.0445951	1.35071	1.40945	0.495134	CDC42 small effector protein 2 OS=Mus musculus OX=10090 GN=Cdc42se2 PE=1 SV=1
P70408	Cdh10	0.0266874	1.57369	1.22808	0.296403	Cadherin-10 OS=Mus musculus OX=10090 GN=Cdh10 PE=1 SV=3
P70407	Cdh9	0.0490365	1.30948	1.22933	0.297867	Cadherin-9 OS=Mus musculus OX=10090 GN=Cdh9 PE=2 SV=2
A2A6T1	Cdr2l	0.0211515	1.67466	1.12854	0.174458	Cerebellar degeneration-related protein 2-like OS=Mus musculus OX=10090 GN=Cdr2l PE=1 SV=1
O70174	Chrna4	0.0484018	1.31514	1.1793	0.237937	Neuronal acetylcholine receptor subunit alpha-4 OS=Mus musculus OX=10090 GN=Chrna4 PE=1 SV=2
Q924A2	Cic	0.0189462	1.72248	1.08162	0.113187	Protein capicua homolog OS=Mus musculus OX=10090 GN=Cic PE=1 SV=2
Q8C5W0	Clmn	0.0466877	1.3308	1.10823	0.148254	Calmin OS=Mus musculus OX=10090 GN=Clmn PE=1 SV=2
Q9JIZ0	Cml1	0.00631016	2.19996	1.14969	0.201251	Probable N-acetyltransferase CML1 OS=Mus musculus OX=10090 GN=Cml1 PE=1 SV=1
Q9D6G9	Cmtm5	0.00296259	2.52833	1.12903	0.17509	CKLF-like MARVEL transmembrane domain-containing protein 5 OS=Mus musculus OX=10090 GN=Cmtm5 PE=1 SV=1
Q0GA42	Cnnm1	0.0375253	1.42568	1.11682	0.159402	Metal transporter CNNM1 OS=Mus musculus OX=10090 GN=Cnnm1 PE=1 SV=5
O35218	Cpsf2	0.0349331	1.45676	1.10517	0.144269	Cleavage and polyadenylation specificity factor subunit 2 OS=Mus musculus OX=10090 GN=Cpsf2 PE=1 SV=1
Q5PR69	Cracd	0.0252548	1.59766	1.13961	0.188543	Capping protein-inhibiting regulator of actin dynamics OS=Mus musculus OX=10090 GN=Cracd PE=1 SV=3
O88712	Ctbp1	0.0241599	1.61691	1.11031	0.150965	C-terminal-binding protein 1 OS=Mus musculus OX=10090 GN=Ctbp1 PE=1 SV=2
Q99N16	Cyp4f3	0.00998813	2.00052	1.41013	0.495825	Cytochrome P450 4F3 OS=Mus musculus OX=10090 GN=Cyp4f3 PE=1 SV=2
Q80YE7	Dapk1	0.0400893	1.39697	1.1907	0.251808	Death-associated protein kinase 1 OS=Mus musculus OX=10090 GN=Dapk1 PE=1 SV=3
E9PVD3	Dchs1	0.0347293	1.4593	1.11358	0.155206	Protocadherin-16 OS=Mus musculus OX=10090 GN=Dchs1 PE=1 SV=1
A2A4P0	Dhx8	0.0275092	1.56052	1.1228	0.167099	ATP-dependent RNA helicase DHX8 OS=Mus musculus OX=10090 GN=Dhx8 PE=2 SV=1
Q8C9B9	Dido1	0.0195996	1.70775	1.15799	0.211617	Death-inducer obliterator 1 OS=Mus musculus OX=10090 GN=Dido1 PE=1 SV=4
Q99ML4	Dipk1b	0.032576	1.4871	1.04383	0.0618922	Divergent protein kinase domain 1B OS=Mus musculus OX=10090 GN=Dipk1b PE=1 SV=1
E9Q9R9	Dlg5	0.0133085	1.87587	1.04976	0.0700607	Disks large homolog 5 OS=Mus musculus OX=10090 GN=Dlg5 PE=1 SV=1
P11531	Dmd	0.0435132	1.36138	1.13147	0.178202	Dystrophin OS=Mus musculus OX=10090 GN=Dmd PE=1 SV=3
O89114	Dnajb5	0.00799613	2.09712	1.07781	0.108104	DnaJ homolog subfamily B member 5 OS=Mus musculus OX=10090 GN=Dnajb5 PE=2 SV=1
P13864	Dnmt1	0.0384721	1.41485	1.07206	0.10039	DNA (cytosine-5)-methyltransferase 1 OS=Mus musculus OX=10090 GN=Dnmt1 PE=1 SV=5
O70585	Dtnb	0.00245155	2.61056	1.06279	0.0878627	Dystrobrevin beta OS=Mus musculus OX=10090 GN=Dtnb PE=1 SV=3
Q2HXL6	Edem3	0.0269258	1.56983	1.09989	0.137356	ER degradation-enhancing alpha-mannosidase-like protein 3 OS=Mus musculus OX=10090 GN=Edem3 PE=1 SV=2
P48302	Ednrb	0.00415743	2.38117	1.19594	0.258141	Endothelin receptor type B OS=Mus musculus OX=10090 GN=Ednrb PE=2 SV=1
Q8BG67	Efr3a	0.034843	1.45788	1.13856	0.187206	Protein EFR3 homolog A OS=Mus musculus OX=10090 GN=Efr3a PE=1 SV=1
Q01279	Egfr	0.0486747	1.3127	1.17724	0.235411	Epidermal growth factor receptor OS=Mus musculus OX=10090 GN=Egfr PE=1 SV=1
Q9Z0N2	Eif2s3y	0.0474431	1.32383	1.10031	0.137909	Eukaryotic translation initiation factor 2 subunit 3, Y-linked OS=Mus musculus OX=10090 GN=Eif2s3y PE=1 SV=2
Q68FM6	Elfn2	0.0232432	1.6337	1.14776	0.198826	Protein phosphatase 1 regulatory subunit 29 OS=Mus musculus OX=10090 GN=Elfn2 PE=1 SV=1
P60003	Elof1	0.0441893	1.35468	1.09215	0.127176	Transcription elongation factor 1 homolog OS=Mus musculus OX=10090 GN=Elof1 PE=1 SV=1
Q3TAS6	Emc10	0.0292113	1.53445	1.19785	0.260452	ER membrane protein complex subunit 10 OS=Mus musculus OX=10090 GN=Emc10 PE=2 SV=2
P54754	Ephb3	0.0413873	1.38313	1.13712	0.18539	Ephrin type-B receptor 3 OS=Mus musculus OX=10090 GN=Ephb3 PE=1 SV=2
O08644	Ephb6	0.000848277	3.07146	1.25593	0.328753	Ephrin type-B receptor 6 OS=Mus musculus OX=10090 GN=Ephb6 PE=2 SV=4
Q61545	Ewsr1	0.0421356	1.37535	1.22525	0.293072	RNA-binding protein EWS OS=Mus musculus OX=10090 GN=Ewsr1 PE=1 SV=2
P70428	Ext2	0.0428016	1.36854	1.1129	0.154323	Exostosin-2 OS=Mus musculus OX=10090 GN=Ext2 PE=1 SV=2
Q6P9N1	Fam126a	0.0348594	1.45768	1.10429	0.143119	Hyccin OS=Mus musculus OX=10090 GN=Fam126a PE=1 SV=3
Q922G2	Fam76a	0.0229125	1.63993	1.14826	0.199444	Protein FAM76A OS=Mus musculus OX=10090 GN=Fam76a PE=2 SV=1
Q80XP8	Fam76b	0.0205437	1.68732	1.21511	0.281089	Protein FAM76B OS=Mus musculus OX=10090 GN=Fam76b PE=1 SV=1
Q922J9	Far1	0.0300546	1.52209	1.11609	0.158454	Fatty acyl-CoA reductase 1 OS=Mus musculus OX=10090 GN=Far1 PE=1 SV=1
Q08879	Fbln1	0.0280862	1.55151	1.07429	0.10339	Fibulin-1 OS=Mus musculus OX=10090 GN=Fbln1 PE=1 SV=2
Q6NS60	Fbxo41	0.041072	1.38645	1.1849	0.244771	F-box only protein 41 OS=Mus musculus OX=10090 GN=Fbxo41 PE=1 SV=3
P42128	Foxk1	0.0186239	1.72993	1.11197	0.153121	Forkhead box protein K1 OS=Mus musculus OX=10090 GN=Foxk1 PE=1 SV=2
Q91WJ0	Frs3	0.030348	1.51787	1.09182	0.126733	Fibroblast growth factor receptor substrate 3 OS=Mus musculus OX=10090 GN=Frs3 PE=1 SV=3
P63080	Gabrb3	0.0409493	1.38775	1.20826	0.272931	Gamma-aminobutyric acid receptor subunit beta-3 OS=Mus musculus OX=10090 GN=Gabrb3 PE=1 SV=1
P27681	Gabrg3	0.033357	1.47681	1.15797	0.211597	Gamma-aminobutyric acid receptor subunit gamma-3 OS=Mus musculus OX=10090 GN=Gabrg3 PE=2 SV=2
Q9CX53	Gemin6	0.048932	1.31041	1.08062	0.111853	Gem-associated protein 6 OS=Mus musculus OX=10090 GN=Gemin6 PE=1 SV=2
Q6P5E6	Gga2	0.0298271	1.52539	1.12412	0.168793	ADP-ribosylation factor-binding protein GGA2 OS=Mus musculus OX=10090 GN=Gga2 PE=1 SV=1
P23242	Gja1	0.0314395	1.50252	1.4268	0.512779	Gap junction alpha-1 protein OS=Mus musculus OX=10090 GN=Gja1 PE=1 SV=2
Q8BQU6	Gjc2	0.00376123	2.42467	1.14027	0.189379	Gap junction gamma-2 protein OS=Mus musculus OX=10090 GN=Gjc2 PE=1 SV=2
Q91XP5	Glra3	0.0323366	1.49031	1.11853	0.161606	Glycine receptor subunit alpha-3 OS=Mus musculus OX=10090 GN=Glra3 PE=1 SV=2
P48168	Glrb	0.0341167	1.46703	1.13979	0.188764	Glycine receptor subunit beta OS=Mus musculus OX=10090 GN=Glrb PE=1 SV=2
A4FUP9	Glt1d1	0.0198328	1.70262	1.07984	0.110811	Glycosyltransferase 1 domain-containing protein 1 OS=Mus musculus OX=10090 GN=Glt1d1 PE=2 SV=2
O70443	Gnaz	0.0415546	1.38138	1.13428	0.181774	Guanine nucleotide-binding protein G(z) subunit alpha OS=Mus musculus OX=10090 GN=Gnaz PE=1 SV=4
Q9DAS9	Gng12	0.0208069	1.68179	1.24483	0.315943	Guanine nucleotide-binding protein G(I)/G(S)/G(O) subunit gamma-12 OS=Mus musculus OX=10090 GN=Gng12 PE=1 SV=3
P50153	Gng4	0.0311051	1.50717	1.26509	0.33924	Guanine nucleotide-binding protein G(I)/G(S)/G(O) subunit gamma-4 OS=Mus musculus OX=10090 GN=Gng4 PE=1 SV=1
Q80SZ7	Gng5	0.00857179	2.06693	1.19671	0.259075	Guanine nucleotide-binding protein G(I)/G(S)/G(O) subunit gamma-5 OS=Mus musculus OX=10090 GN=Gng5 PE=1 SV=2
Q6PGG6	Gnl3l	0.0439965	1.35658	1.0886	0.122468	Guanine nucleotide-binding protein-like 3-like protein OS=Mus musculus OX=10090 GN=Gnl3l PE=1 SV=1
Q9WTK3	Gpaa1	0.0225547	1.64676	1.07994	0.110952	Glycosylphosphatidylinositol anchor attachment 1 protein OS=Mus musculus OX=10090 GN=Gpaa1 PE=1 SV=3
Q99JG2	Gpr37l1	0.0252906	1.59704	1.20876	0.273523	G-protein coupled receptor 37-like 1 OS=Mus musculus OX=10090 GN=Gpr37l1 PE=1 SV=2
Q80TI0	Gramd1b	0.0190774	1.71948	1.25056	0.32257	Protein Aster-B OS=Mus musculus OX=10090 GN=Gramd1b PE=1 SV=2
Q9Z2W8	Gria4	0.0412668	1.3844	1.14657	0.197323	Glutamate receptor 4 OS=Mus musculus OX=10090 GN=Gria4 PE=1 SV=2
Q61627	Grid1	0.0317667	1.49803	1.09548	0.13156	Glutamate receptor ionotropic, delta-1 OS=Mus musculus OX=10090 GN=Grid1 PE=1 SV=2
Q61625	Grid2	0.0380808	1.41929	1.1702	0.226758	Glutamate receptor ionotropic, delta-2 OS=Mus musculus OX=10090 GN=Grid2 PE=1 SV=1
Q03391	Grin2d	0.0176337	1.75366	1.10915	0.149452	Glutamate receptor ionotropic, NMDA 2D OS=Mus musculus OX=10090 GN=Grin2d PE=1 SV=3
A2AIR5	Grin3a	0.019352	1.71327	1.1231	0.167484	Glutamate receptor ionotropic, NMDA 3A OS=Mus musculus OX=10090 GN=Grin3a PE=1 SV=1
Q9QYS2	Grm3	0.0430987	1.36554	1.20805	0.272685	Metabotropic glutamate receptor 3 OS=Mus musculus OX=10090 GN=Grm3 PE=1 SV=1
Q8K284	Gtf3c1	0.0493262	1.30692	1.14161	0.191076	General transcription factor 3C polypeptide 1 OS=Mus musculus OX=10090 GN=Gtf3c1 PE=1 SV=2
O88895	Hdac3	0.0471789	1.32625	1.07234	0.10076	Histone deacetylase 3 OS=Mus musculus OX=10090 GN=Hdac3 PE=1 SV=2
P70174	Hrh1	0.0239686	1.62036	1.2176	0.284037	Histamine H1 receptor OS=Mus musculus OX=10090 GN=Hrh1 PE=1 SV=2
Q8K0U4	Hspa12a	0.00339313	2.4694	1.09495	0.130869	Heat shock 70 kDa protein 12A OS=Mus musculus OX=10090 GN=Hspa12a PE=1 SV=1
Q9QZ57	Hspb3	0.0449586	1.34719	1.35271	0.435848	Heat shock protein beta-3 OS=Mus musculus OX=10090 GN=Hspb3 PE=2 SV=1
Q9JK92	Hspb8	0.0210958	1.6758	1.13798	0.186475	Heat shock protein beta-8 OS=Mus musculus OX=10090 GN=Hspb8 PE=1 SV=1
E9PY46	Ift140	0.0472761	1.32536	1.02164	0.0308933	Intraflagellar transport protein 140 homolog OS=Mus musculus OX=10090 GN=Ift140 PE=1 SV=1
Q61730	Il1rap	0.0215688	1.66617	1.1425	0.1922	Interleukin-1 receptor accessory protein OS=Mus musculus OX=10090 GN=Il1rap PE=1 SV=1
P59823	Il1rapl1	0.0348551	1.45773	1.19831	0.261002	Interleukin-1 receptor accessory protein-like 1 OS=Mus musculus OX=10090 GN=Il1rapl1 PE=1 SV=1
P11688	Itga5	0.0190407	1.72032	1.07792	0.108253	Integrin alpha-5 OS=Mus musculus OX=10090 GN=Itga5 PE=1 SV=3
Q61738	Itga7	0.0446019	1.35065	1.14211	0.191702	Integrin alpha-7 OS=Mus musculus OX=10090 GN=Itga7 PE=1 SV=3
P43406	Itgav	0.0338867	1.46997	1.12651	0.17186	Integrin alpha-V OS=Mus musculus OX=10090 GN=Itgav PE=1 SV=2
Q9JJ57	Kcnip1	0.0424249	1.37238	1.11238	0.153648	Kv channel-interacting protein 1 OS=Mus musculus OX=10090 GN=Kcnip1 PE=1 SV=2
Q6PHZ8	Kcnip4	0.0352132	1.45329	1.16132	0.215766	Kv channel-interacting protein 4 OS=Mus musculus OX=10090 GN=Kcnip4 PE=1 SV=1
P48542	Kcnj6	0.0368177	1.43394	1.11318	0.154692	G protein-activated inward rectifier potassium channel 2 OS=Mus musculus OX=10090 GN=Kcnj6 PE=1 SV=1
Q50H33	Kctd8	0.0382384	1.4175	1.19009	0.251076	BTB/POZ domain-containing protein KCTD8 OS=Mus musculus OX=10090 GN=Kctd8 PE=1 SV=1
Q9Z2X8	Keap1	0.041191	1.3852	1.06584	0.0919959	Kelch-like ECH-associated protein 1 OS=Mus musculus OX=10090 GN=Keap1 PE=1 SV=1
Q921I2	Klhdc4	0.040595	1.39153	1.11274	0.154122	Kelch domain-containing protein 4 OS=Mus musculus OX=10090 GN=Klhdc4 PE=2 SV=2
O88572	Lrp6	0.0347857	1.4586	1.16889	0.225134	Low-density lipoprotein receptor-related protein 6 OS=Mus musculus OX=10090 GN=Lrp6 PE=1 SV=1
Q99PH1	Lrrc4	0.00257093	2.58991	1.2266	0.294666	Leucine-rich repeat-containing protein 4 OS=Mus musculus OX=10090 GN=Lrrc4 PE=1 SV=2
Q5DU41	Lrrc8b	0.0107596	1.9682	1.16641	0.22207	Volume-regulated anion channel subunit LRRC8B OS=Mus musculus OX=10090 GN=Lrrc8b PE=1 SV=3
Q8K377	Lrrtm1	0.0417353	1.3795	1.17206	0.229043	Leucine-rich repeat transmembrane neuronal protein 1 OS=Mus musculus OX=10090 GN=Lrrtm1 PE=2 SV=1
Q80XG9	Lrrtm4	0.0177118	1.75174	1.11157	0.152594	Leucine-rich repeat transmembrane neuronal protein 4 OS=Mus musculus OX=10090 GN=Lrrtm4 PE=1 SV=2
Q6NZQ8	Marchf1	0.0326052	1.48671	1.19619	0.258449	E3 ubiquitin-protein ligase MARCHF1 OS=Mus musculus OX=10090 GN=Marchf1 PE=1 SV=2
Q811L6	Mast4	0.03199	1.49499	1.05446	0.0765088	Microtubule-associated serine/threonine-protein kinase 4 OS=Mus musculus OX=10090 GN=Mast4 PE=1 SV=3
Q8CFN5	Mef2c	0.0131698	1.88042	1.17872	0.237216	Myocyte-specific enhancer factor 2C OS=Mus musculus OX=10090 GN=Mef2c PE=1 SV=2
Q60805	Mertk	0.0454406	1.34256	1.16629	0.221928	Tyrosine-protein kinase Mer OS=Mus musculus OX=10090 GN=Mertk PE=1 SV=1
P16056	Met	0.0499209	1.30172	1.08226	0.114051	Hepatocyte growth factor receptor OS=Mus musculus OX=10090 GN=Met PE=1 SV=1
Q78HU3	Mvb12a	0.0424095	1.37254	1.08419	0.116612	Multivesicular body subunit 12A OS=Mus musculus OX=10090 GN=Mvb12a PE=1 SV=1
Q8CI43	Myl6b	0.00160564	2.79435	1.163	0.217853	Myosin light chain 6B OS=Mus musculus OX=10090 GN=Myl6b PE=1 SV=1
Q69ZQ1	Myorg	0.0298471	1.5251	1.12566	0.170765	Myogenesis-regulating glycosidase OS=Mus musculus OX=10090 GN=Myorg PE=1 SV=2
P70365	Ncoa1	0.0067783	2.16888	1.09145	0.126248	Nuclear receptor coactivator 1 OS=Mus musculus OX=10090 GN=Ncoa1 PE=1 SV=2
Q61026	Ncoa2	0.00713191	2.14679	1.12994	0.176243	Nuclear receptor coactivator 2 OS=Mus musculus OX=10090 GN=Ncoa2 PE=1 SV=3
Q9WU42	Ncor2	0.0243939	1.61272	1.1185	0.161571	Nuclear receptor corepressor 2 OS=Mus musculus OX=10090 GN=Ncor2 PE=1 SV=3
Q8BG30	Nelfa	0.0406755	1.39067	1.09551	0.131599	Negative elongation factor A OS=Mus musculus OX=10090 GN=Nelfa PE=1 SV=1
Q8R4I7	Neto1	0.0287738	1.541	1.18733	0.247725	Neuropilin and tolloid-like protein 1 OS=Mus musculus OX=10090 GN=Neto1 PE=1 SV=2
Q9JMG4	Nkain4	0.0482323	1.31666	1.20204	0.265483	Sodium/potassium-transporting ATPase subunit beta-1-interacting protein 4 OS=Mus musculus OX=10090 GN=Nkain4 PE=1 SV=1
B0F2B4	Nlgn4l	0.0341415	1.46672	1.20932	0.2742	Neuroligin 4-like OS=Mus musculus OX=10090 GN=Nlgn4l PE=1 SV=1
Q8R5K4	Nol6	0.031353	1.50372	1.0896	0.123794	Nucleolar protein 6 OS=Mus musculus OX=10090 GN=Nol6 PE=2 SV=2
P47759	Nsg2	0.0341724	1.46632	1.20022	0.263294	Neuronal vesicle trafficking-associated protein 2 OS=Mus musculus OX=10090 GN=Nsg2 PE=1 SV=1
Q6VNS1	Ntrk3	0.0445755	1.3509	1.07607	0.105772	NT-3 growth factor receptor OS=Mus musculus OX=10090 GN=Ntrk3 PE=1 SV=1
Q6P5U7	Nwd2	0.0188675	1.72429	1.06094	0.0853456	NACHT and WD repeat domain-containing protein 2 OS=Mus musculus OX=10090 GN=Nwd2 PE=1 SV=2
Q3TVP5	Otulinl	0.0224812	1.64818	1.07811	0.108508	Inactive ubiquitin thioesterase OTULINL OS=Mus musculus OX=10090 GN=Otulinl PE=1 SV=1
Q8BZF8	Pgm5	0.0466545	1.33111	1.10289	0.141295	Phosphoglucomutase-like protein 5 OS=Mus musculus OX=10090 GN=Pgm5 PE=1 SV=2
Q62392	Phlda1	0.00115184	2.93861	1.14822	0.199393	Pleckstrin homology-like domain family A member 1 OS=Mus musculus OX=10090 GN=Phlda1 PE=1 SV=2
Q3UBG2	Pid1	0.0471158	1.32683	1.0672	0.0938301	PTB-containing, cubilin and LRP1-interacting protein OS=Mus musculus OX=10090 GN=Pid1 PE=1 SV=2
Q61194	Pik3c2a	0.0126699	1.89723	1.07743	0.107589	Phosphatidylinositol 4-phosphate 3-kinase C2 domain-containing subunit alpha OS=Mus musculus OX=10090 GN=Pik3c2a PE=1 SV=2
Q68FH0	Pkp4	0.0339265	1.46946	1.20696	0.271383	Plakophilin-4 OS=Mus musculus OX=10090 GN=Pkp4 PE=1 SV=1
P11214	Plat	0.039951	1.39847	1.03162	0.0449117	Tissue-type plasminogen activator OS=Mus musculus OX=10090 GN=Plat PE=1 SV=3
Q9Z280	Pld1	0.00770673	2.11313	1.1517	0.203767	Phospholipase D1 OS=Mus musculus OX=10090 GN=Pld1 PE=1 SV=1
Q80TQ5	Plekhm2	0.0254002	1.59516	1.0884	0.12221	Pleckstrin homology domain-containing family M member 2 OS=Mus musculus OX=10090 GN=Plekhm2 PE=1 SV=2
Q99JY8	Plpp3	0.0483853	1.31529	1.20516	0.269231	Phospholipid phosphatase 3 OS=Mus musculus OX=10090 GN=Plpp3 PE=1 SV=1
Q9QZM2	Polg2	0.0469166	1.32867	1.07113	0.0991294	DNA polymerase subunit gamma-2, mitochondrial OS=Mus musculus OX=10090 GN=Polg2 PE=1 SV=2
Q8BW41	Pomgnt2	0.0441836	1.35474	1.10454	0.143451	Protein O-linked-mannose beta-1,4-N-acetylglucosaminyltransferase 2 OS=Mus musculus OX=10090 GN=Pomgnt2 PE=1 SV=1
Q9D787	Ppil2	0.00768674	2.11426	1.0992	0.136452	RING-type E3 ubiquitin-protein ligase PPIL2 OS=Mus musculus OX=10090 GN=Ppil2 PE=1 SV=2
Q8BM39	Prpf18	0.0319184	1.49596	1.05427	0.0762494	Pre-mRNA-splicing factor 18 OS=Mus musculus OX=10090 GN=Prpf18 PE=1 SV=1
Q8BKG3	Ptk7	0.0428395	1.36816	1.10902	0.149284	Inactive tyrosine-protein kinase 7 OS=Mus musculus OX=10090 GN=Ptk7 PE=1 SV=1
Q3UA37	Qrich1	0.0470168	1.32775	1.14805	0.199188	Transcriptional regulator QRICH1 OS=Mus musculus OX=10090 GN=Qrich1 PE=1 SV=1
P63321	Rala	0.0292195	1.53433	1.11053	0.151247	Ras-related protein Ral-A OS=Mus musculus OX=10090 GN=Rala PE=1 SV=1
Q9JIW9	Ralb	0.0369235	1.4327	1.11474	0.156708	Ras-related protein Ral-B OS=Mus musculus OX=10090 GN=Ralb PE=1 SV=1
Q9WTJ5	Ramp1	0.0354227	1.45072	1.08232	0.114133	Receptor activity-modifying protein 1 OS=Mus musculus OX=10090 GN=Ramp1 PE=1 SV=1
Q8BQP9	Rgs7bp	0.0499967	1.30106	1.15513	0.208054	Regulator of G-protein signaling 7-binding protein OS=Mus musculus OX=10090 GN=Rgs7bp PE=1 SV=1
Q6QI06	Rictor	0.0172169	1.76404	1.06902	0.0962931	Rapamycin-insensitive companion of mTOR OS=Mus musculus OX=10090 GN=Rictor PE=1 SV=2
Q3U319	Rnf40	0.0409804	1.38742	1.12109	0.164902	E3 ubiquitin-protein ligase BRE1B OS=Mus musculus OX=10090 GN=Rnf40 PE=1 SV=2
O55236	Rngtt	0.0366331	1.43613	1.05803	0.0813802	mRNA-capping enzyme OS=Mus musculus OX=10090 GN=Rngtt PE=1 SV=1
Q9D0L8	Rnmt	0.00159552	2.7971	1.05284	0.0742811	mRNA cap guanine-N7 methyltransferase OS=Mus musculus OX=10090 GN=Rnmt PE=1 SV=1
O08576	Rundc3a	0.0091222	2.0399	1.11722	0.159916	RUN domain-containing protein 3A OS=Mus musculus OX=10090 GN=Rundc3a PE=1 SV=1
Q6PDC0	Rundc3b	0.0196296	1.70709	1.11884	0.162004	RUN domain-containing protein 3B OS=Mus musculus OX=10090 GN=Rundc3b PE=1 SV=1
O08530	S1pr1	0.041439	1.38259	1.19746	0.259978	Sphingosine 1-phosphate receptor 1 OS=Mus musculus OX=10090 GN=S1pr1 PE=1 SV=3
Q6GQT6	Scap	0.012492	1.90337	1.06797	0.094876	Sterol regulatory element-binding protein cleavage-activating protein OS=Mus musculus OX=10090 GN=Scap PE=1 SV=1
O70258	Sgce	0.0312103	1.5057	1.10872	0.148895	Epsilon-sarcoglycan OS=Mus musculus OX=10090 GN=Sgce PE=1 SV=2
Q06649	Sh3bp2	0.0432987	1.36352	1.26257	0.336367	SH3 domain-binding protein 2 OS=Mus musculus OX=10090 GN=Sh3bp2 PE=1 SV=1
Q921I6	Sh3bp4	0.0361645	1.44172	1.1077	0.147572	SH3 domain-binding protein 4 OS=Mus musculus OX=10090 GN=Sh3bp4 PE=1 SV=1
Q9Z131	Sh3bp5	0.0315712	1.50071	1.09848	0.135503	SH3 domain-binding protein 5 OS=Mus musculus OX=10090 GN=Sh3bp5 PE=1 SV=3
Q6AXF6	Sidt1	0.033547	1.47435	1.09755	0.134284	SID1 transmembrane family member 1 OS=Mus musculus OX=10090 GN=Sidt1 PE=1 SV=1
Q8CIF6	Sidt2	0.0228448	1.64121	1.09126	0.125994	SID1 transmembrane family member 2 OS=Mus musculus OX=10090 GN=Sidt2 PE=1 SV=1
Q91V14	Slc12a5	0.0278018	1.55593	1.25828	0.331456	Solute carrier family 12 member 5 OS=Mus musculus OX=10090 GN=Slc12a5 PE=1 SV=2
Q91Y63	Slc13a3	0.002455	2.60995	1.73373	0.79388	Solute carrier family 13 member 3 OS=Mus musculus OX=10090 GN=Slc13a3 PE=1 SV=1
Q67BT3	Slc13a5	0.0144965	1.83874	1.21171	0.277048	Solute carrier family 13 member 5 OS=Mus musculus OX=10090 GN=Slc13a5 PE=1 SV=1
Q8VHL0	Slc14a1	0.0272199	1.56511	1.31871	0.399125	Urea transporter 1 OS=Mus musculus OX=10090 GN=Slc14a1 PE=1 SV=2
Q9Z306	Slc22a4	0.0397944	1.40018	1.13469	0.182302	Solute carrier family 22 member 4 OS=Mus musculus OX=10090 GN=Slc22a4 PE=1 SV=1
Q60738	Slc30a1	0.000878675	3.05617	1.16054	0.214792	Zinc transporter 1 OS=Mus musculus OX=10090 GN=Slc30a1 PE=1 SV=1
Q3UVU3	Slc30a10	0.0304649	1.5162	1.20518	0.269249	Zinc transporter 10 OS=Mus musculus OX=10090 GN=Slc30a10 PE=1 SV=1
Q91ZN5	Slc35b2	0.0333936	1.47634	1.09823	0.135181	Adenosine 3'-phospho 5'-phosphosulfate transporter 1 OS=Mus musculus OX=10090 GN=Slc35b2 PE=1 SV=1
D3YVE8	Slc35g2	0.00518693	2.28509	1.08735	0.120813	Solute carrier family 35 member G2 OS=Mus musculus OX=10090 GN=Slc35g2 PE=1 SV=1
Q8BIV7	Slc45a1	0.0327642	1.4846	1.08587	0.118845	Proton-associated sugar transporter A OS=Mus musculus OX=10090 GN=Slc45a1 PE=1 SV=3
Q6PGE7	Slc6a7	0.0409584	1.38766	1.05487	0.0770594	Sodium-dependent proline transporter OS=Mus musculus OX=10090 GN=Slc6a7 PE=1 SV=1
Q9Z127	Slc7a5	0.00546255	2.2626	1.16434	0.21951	Large neutral amino acids transporter small subunit 1 OS=Mus musculus OX=10090 GN=Slc7a5 PE=1 SV=2
Q8BLV3	Slc9a7	0.0442886	1.35371	1.13288	0.179996	Sodium/hydrogen exchanger 7 OS=Mus musculus OX=10090 GN=Slc9a7 PE=1 SV=1
Q8R3L5	Slco3a1	0.00163059	2.78766	1.27315	0.348403	Solute carrier organic anion transporter family member 3A1 OS=Mus musculus OX=10090 GN=Slco3a1 PE=1 SV=1
Q810B9	Slitrk3	0.0242737	1.61486	1.12188	0.165921	SLIT and NTRK-like protein 3 OS=Mus musculus OX=10090 GN=Slitrk3 PE=1 SV=2
O70572	Smpd2	0.0404528	1.39305	1.0827	0.114633	Sphingomyelin phosphodiesterase 2 OS=Mus musculus OX=10090 GN=Smpd2 PE=1 SV=1
Q6P5C5	Smug1	0.0365535	1.43707	1.17125	0.228043	Single-strand selective monofunctional uracil DNA glycosylase OS=Mus musculus OX=10090 GN=Smug1 PE=1 SV=1
Q61263	Soat1	0.0105027	1.9787	1.08899	0.122992	Sterol O-acyltransferase 1 OS=Mus musculus OX=10090 GN=Soat1 PE=1 SV=2
Q8BNN1	Spata2l	0.029227	1.53422	1.07975	0.110692	Spermatogenesis-associated protein 2-like protein OS=Mus musculus OX=10090 GN=Spata2l PE=1 SV=1
Q3UMC0	Spata5	0.00531417	2.27456	1.12933	0.175467	ATPase family protein 2 homolog OS=Mus musculus OX=10090 GN=Spata5 PE=1 SV=2
Q91WJ7	Spats2l	0.0318652	1.49668	1.11518	0.157277	SPATS2-like protein OS=Mus musculus OX=10090 GN=Spats2l PE=2 SV=2
Q61142	Spin1	0.0496793	1.30382	1.1197	0.163109	Spindlin-1 OS=Mus musculus OX=10090 GN=Spin1 PE=1 SV=2
Q8R0G7	Spns1	0.0276331	1.55857	1.09309	0.128409	Protein spinster homolog 1 OS=Mus musculus OX=10090 GN=Spns1 PE=2 SV=1
Q3TD49	Sppl2b	0.00858382	2.06632	1.09897	0.136155	Signal peptide peptidase-like 2B OS=Mus musculus OX=10090 GN=Sppl2b PE=1 SV=2
Q9QXV8	Spry2	0.0141196	1.85018	1.06443	0.0900847	Protein sprouty homolog 2 OS=Mus musculus OX=10090 GN=Spry2 PE=1 SV=1
Q8CI59	Steap3	0.00509644	2.29273	1.16946	0.225836	Metalloreductase STEAP3 OS=Mus musculus OX=10090 GN=Steap3 PE=1 SV=1
P63042	Stmn4	0.0475411	1.32293	1.14562	0.196122	Stathmin-4 OS=Mus musculus OX=10090 GN=Stmn4 PE=1 SV=1
Q499E5	Stox2	0.013965	1.85496	1.09255	0.127703	Storkhead-box protein 2 OS=Mus musculus OX=10090 GN=Stox2 PE=2 SV=2
Q6ZWR6	Syne1	0.0444505	1.35212	1.06119	0.0856895	Nesprin-1 OS=Mus musculus OX=10090 GN=Syne1 PE=1 SV=2
F6SEU4	Syngap1	0.0411794	1.38532	1.21573	0.281819	Ras/Rap GTPase-activating protein SynGAP OS=Mus musculus OX=10090 GN=Syngap1 PE=1 SV=2
Q9DBY1	Syvn1	0.0304179	1.51687	1.14711	0.197999	E3 ubiquitin-protein ligase synoviolin OS=Mus musculus OX=10090 GN=Syvn1 PE=1 SV=3
P22091	Tal1	0.00302337	2.51951	1.55151	0.633675	T-cell acute lymphocytic leukemia protein 1 homolog OS=Mus musculus OX=10090 GN=Tal1 PE=1 SV=1
A1A5B6	Tbc1d25	0.0495258	1.30517	1.12012	0.163647	TBC1 domain family member 25 OS=Mus musculus OX=10090 GN=Tbc1d25 PE=1 SV=1
Q64336	Tbr1	0.0070393	2.15247	1.10347	0.142049	T-box brain protein 1 OS=Mus musculus OX=10090 GN=Tbr1 PE=1 SV=2
O08784	Tcof1	0.0352087	1.45335	1.16669	0.22242	Treacle protein OS=Mus musculus OX=10090 GN=Tcof1 PE=1 SV=1
Q6PB75	Tent4a	0.0315088	1.50157	1.168	0.224035	Terminal nucleotidyltransferase 4A OS=Mus musculus OX=10090 GN=Tent4a PE=2 SV=2
Q9Z1T2	Thbs4	0.0124781	1.90385	1.23266	0.301774	Thrombospondin-4 OS=Mus musculus OX=10090 GN=Thbs4 PE=1 SV=1
Q9Z0U1	Tjp2	0.0211554	1.67458	1.09175	0.126637	Tight junction protein ZO-2 OS=Mus musculus OX=10090 GN=Tjp2 PE=1 SV=2
Q8R310	Tmcc3	0.00921127	2.03568	1.14103	0.190334	Transmembrane and coiled-coil domain protein 3 OS=Mus musculus OX=10090 GN=Tmcc3 PE=1 SV=2
Q9CQG6	Tmem147	0.0331162	1.47996	1.2164	0.282623	Transmembrane protein 147 OS=Mus musculus OX=10090 GN=Tmem147 PE=1 SV=1
Q8CIV2	Tmem259	0.0126787	1.89693	1.12845	0.174345	Membralin OS=Mus musculus OX=10090 GN=Tmem259 PE=1 SV=2
Q99LG1	Tmem51	0.0453961	1.34298	1.08928	0.123369	Transmembrane protein 51 OS=Mus musculus OX=10090 GN=Tmem51 PE=1 SV=1
Q3TWI9	Tmem63b	0.0167556	1.77584	1.09791	0.134764	CSC1-like protein 2 OS=Mus musculus OX=10090 GN=Tmem63b PE=1 SV=1
Q8BG19	Tmtc4	0.0187161	1.72779	1.16179	0.216347	Protein O-mannosyl-transferase TMTC4 OS=Mus musculus OX=10090 GN=Tmtc4 PE=2 SV=1
Q9EPU5	Tnfrsf21	0.0340835	1.46746	1.09	0.124332	Tumor necrosis factor receptor superfamily member 21 OS=Mus musculus OX=10090 GN=Tnfrsf21 PE=1 SV=2
Q60803	Traf3	0.0481939	1.31701	1.12167	0.165643	TNF receptor-associated factor 3 OS=Mus musculus OX=10090 GN=Traf3 PE=1 SV=2
Q99PP7	Trim33	0.0261376	1.58273	1.08797	0.121633	E3 ubiquitin-protein ligase TRIM33 OS=Mus musculus OX=10090 GN=Trim33 PE=1 SV=2
Q8C006	Trim35	0.0367911	1.43426	1.10295	0.141364	E3 ubiquitin-protein ligase TRIM35 OS=Mus musculus OX=10090 GN=Trim35 PE=1 SV=2
Q62283	Tspan7	0.0425069	1.37154	1.1665	0.22219	Tetraspanin-7 OS=Mus musculus OX=10090 GN=Tspan7 PE=1 SV=2
E9PVB5	Ttc17	0.0491668	1.30833	1.21343	0.27909	Tetratricopeptide repeat protein 17 OS=Mus musculus OX=10090 GN=Ttc17 PE=1 SV=1
A4Q9F0	Ttll7	0.0476705	1.32175	1.05904	0.0827592	Tubulin polyglutamylase TTLL7 OS=Mus musculus OX=10090 GN=Ttll7 PE=1 SV=1
Q8CDN6	Txnl1	0.0124042	1.90643	1.06305	0.0882028	Thioredoxin-like protein 1 OS=Mus musculus OX=10090 GN=Txnl1 PE=1 SV=3
Q8BGG7	Ubash3b	0.0165911	1.78013	1.06194	0.0867049	Ubiquitin-associated and SH3 domain-containing protein B OS=Mus musculus OX=10090 GN=Ubash3b PE=1 SV=1
P97343	Uhmk1	0.0225739	1.64639	1.11712	0.15979	Serine/threonine-protein kinase Kist OS=Mus musculus OX=10090 GN=Uhmk1 PE=1 SV=3
Q64705	Usf2	0.0438613	1.35792	1.09185	0.12678	Upstream stimulatory factor 2 OS=Mus musculus OX=10090 GN=Usf2 PE=1 SV=1
P57080	Usp25	0.0216645	1.66425	1.07014	0.097805	Ubiquitin carboxyl-terminal hydrolase 25 OS=Mus musculus OX=10090 GN=Usp25 PE=1 SV=2
Q80XC3	Usp6nl	0.0236794	1.62563	1.06698	0.0935351	USP6 N-terminal-like protein OS=Mus musculus OX=10090 GN=Usp6nl PE=1 SV=2
P40338	Vhl	0.0210663	1.67641	1.06842	0.0954774	von Hippel-Lindau disease tumor suppressor OS=Mus musculus OX=10090 GN=Vhl PE=1 SV=1
P98156	Vldlr	0.0324756	1.48844	1.14155	0.191	Very low-density lipoprotein receptor OS=Mus musculus OX=10090 GN=Vldlr PE=1 SV=1
Q924H7	Wac	0.0298521	1.52503	1.19283	0.254393	WW domain-containing adapter protein with coiled-coil OS=Mus musculus OX=10090 GN=Wac PE=1 SV=2
Q3UGF1	Wdr19	0.0492152	1.3079	1.10924	0.149575	WD repeat-containing protein 19 OS=Mus musculus OX=10090 GN=Wdr19 PE=1 SV=1
Q80ZK9	Wdtc1	0.0276918	1.55765	1.16878	0.225009	WD and tetratricopeptide repeats protein 1 OS=Mus musculus OX=10090 GN=Wdtc1 PE=1 SV=1
Q6DID7	Wls	0.0130186	1.88544	1.13249	0.179499	Protein wntless homolog OS=Mus musculus OX=10090 GN=Wls PE=1 SV=1
Q5SXA9	Wwc1	0.0315414	1.50112	1.05073	0.0713908	Protein KIBRA OS=Mus musculus OX=10090 GN=Wwc1 PE=1 SV=1
Q9DCD2	Xab2	0.0318431	1.49698	1.24972	0.321603	Pre-mRNA-splicing factor SYF1 OS=Mus musculus OX=10090 GN=Xab2 PE=1 SV=1
Q924C1	Xpo5	0.00162453	2.78927	1.09006	0.124413	Exportin-5 OS=Mus musculus OX=10090 GN=Xpo5 PE=1 SV=1
Q9Z0U0	Xpr1	0.0325033	1.48807	1.12105	0.164846	Xenotropic and polytropic retrovirus receptor 1 OS=Mus musculus OX=10090 GN=Xpr1 PE=1 SV=1
P97789	Xrn1	0.0141032	1.85068	1.04754	0.0669994	5'-3' exoribonuclease 1 OS=Mus musculus OX=10090 GN=Xrn1 PE=1 SV=1
Q00899	Yy1	0.0228618	1.64089	1.1313	0.177982	Transcriptional repressor protein YY1 OS=Mus musculus OX=10090 GN=Yy1 PE=1 SV=1
Q8K0L9	Zbtb20	0.0201214	1.69634	1.15938	0.213353	Zinc finger and BTB domain-containing protein 20 OS=Mus musculus OX=10090 GN=Zbtb20 PE=1 SV=1
O88939	Zbtb7a	4.7558e-05	4.32278	1.27939	0.355451	Zinc finger and BTB domain-containing protein 7A OS=Mus musculus OX=10090 GN=Zbtb7a PE=1 SV=2
Q3TXX3	Zfyve27	0.0360535	1.44305	1.10999	0.150546	Protrudin OS=Mus musculus OX=10090 GN=Zfyve27 PE=1 SV=2
Q9JMD0	Znf207	0.0365142	1.43754	1.07071	0.0985718	BUB3-interacting and GLEBS motif-containing protein ZNF207 OS=Mus musculus OX=10090 GN=Znf207 PE=1 SV=1
Q8VD12	Znf385a	0.0455751	1.34127	1.13353	0.180822	Zinc finger protein 385A OS=Mus musculus OX=10090 GN=Znf385a PE=1 SV=2
Q8R1N0	Znf830	0.0459664	1.33756	1.07351	0.102331	Zinc finger protein 830 OS=Mus musculus OX=10090 GN=Znf830 PE=1 SV=1
Q64707	Zrsr1	0.0236811	1.6256	1.17858	0.237048	U2 small nuclear ribonucleoprotein auxiliary factor 35 kDa subunit-related protein 1 OS=Mus musculus OX=10090 GN=Zrsr1 PE=1 SV=1

## Sheet: Synaptosome_Down
Supplementary Dataset 4. List of synaptosomal DEPs from Ank2-cKO mice (P-value < 0.05, Welch's t-test)
Uniprot	Gene name	P-value	log10(p-Value)	Fold change	log2FC(S_cKO/S_WT)	Description
Q8R2R3	Aagab	0.0390068	1.40886	0.849616	-0.235117	Alpha- and gamma-adaptin-binding protein p34 OS=Mus musculus OX=10090 GN=Aagab PE=1 SV=2
P61922	Abat	0.0430715	1.36581	0.865841	-0.207827	4-aminobutyrate aminotransferase, mitochondrial OS=Mus musculus OX=10090 GN=Abat PE=1 SV=1
Q8BWT1	Acaa2	0.046999	1.32791	0.876336	-0.190444	3-ketoacyl-CoA thiolase, mitochondrial OS=Mus musculus OX=10090 GN=Acaa2 PE=1 SV=3
Q07417	Acads	0.045514	1.34186	0.862304	-0.213731	Short-chain specific acyl-CoA dehydrogenase, mitochondrial OS=Mus musculus OX=10090 GN=Acads PE=1 SV=2
P50544	Acadvl	0.0233619	1.63149	0.876867	-0.189569	Very long-chain specific acyl-CoA dehydrogenase, mitochondrial OS=Mus musculus OX=10090 GN=Acadvl PE=1 SV=3
Q8BMP6	Acbd3	0.0446343	1.35033	0.942433	-0.0855382	Golgi resident protein GCP60 OS=Mus musculus OX=10090 GN=Acbd3 PE=1 SV=3
Q8VHQ9	Acot11	0.0323508	1.49011	0.719035	-0.475866	Acyl-coenzyme A thioesterase 11 OS=Mus musculus OX=10090 GN=Acot11 PE=1 SV=1
Q8BP40	Acp6	0.0197887	1.70358	0.833808	-0.262213	Lysophosphatidic acid phosphatase type 6 OS=Mus musculus OX=10090 GN=Acp6 PE=1 SV=1
Q3URE1	Acsf3	0.0481716	1.31721	0.879585	-0.185106	Malonate--CoA ligase ACSF3, mitochondrial OS=Mus musculus OX=10090 GN=Acsf3 PE=1 SV=2
Q91XE4	Acy3	0.0180754	1.74291	0.912087	-0.132757	N-acyl-aromatic-L-amino acid amidohydrolase (carboxylate-forming) OS=Mus musculus OX=10090 GN=Acy3 PE=1 SV=1
P56376	Acyp1	0.025023	1.60166	0.871593	-0.198273	Acylphosphatase-1 OS=Mus musculus OX=10090 GN=Acyp1 PE=1 SV=2
P56375	Acyp2	0.000234936	3.62905	0.864778	-0.209598	Acylphosphatase-2 OS=Mus musculus OX=10090 GN=Acyp2 PE=1 SV=2
Q6P6J0	Adat2	0.0352658	1.45265	0.92371	-0.114487	tRNA-specific adenosine deaminase 2 OS=Mus musculus OX=10090 GN=Adat2 PE=1 SV=1
Q3UYH7	Adrbk2	0.0358462	1.44556	0.890261	-0.1677	Beta-adrenergic receptor kinase 2 OS=Mus musculus OX=10090 GN=Adrbk2 PE=1 SV=2
Q80WC7	Agfg2	0.048306	1.316	0.91573	-0.127007	Arf-GAP domain and FG repeat-containing protein 2 OS=Mus musculus OX=10090 GN=Agfg2 PE=1 SV=1
Q9R0Y5	Ak1	0.00885796	2.05267	0.835899	-0.2586	Adenylate kinase isoenzyme 1 OS=Mus musculus OX=10090 GN=Ak1 PE=1 SV=1
Q9WTP7	Ak3	0.0333445	1.47698	0.797202	-0.326982	GTP:AMP phosphotransferase AK3, mitochondrial OS=Mus musculus OX=10090 GN=Ak3 PE=1 SV=3
Q9JII6	Akr1a1	0.0170905	1.76725	0.909986	-0.136084	Aldo-keto reductase family 1 member A1 OS=Mus musculus OX=10090 GN=Akr1a1 PE=1 SV=3
P45377	Akr1b8	0.00807487	2.09286	0.841673	-0.248668	Aldose reductase-related protein 2 OS=Mus musculus OX=10090 GN=Akr1b8 PE=1 SV=2
P47738	Aldh2	0.0358662	1.44531	0.848473	-0.23706	Aldehyde dehydrogenase, mitochondrial OS=Mus musculus OX=10090 GN=Aldh2 PE=1 SV=1
Q8CHT0	Aldh4a1	0.0263853	1.57864	0.835927	-0.258552	Delta-1-pyrroline-5-carboxylate dehydrogenase, mitochondrial OS=Mus musculus OX=10090 GN=Aldh4a1 PE=1 SV=3
Q8BWF0	Aldh5a1	0.0383764	1.41594	0.902429	-0.148115	Succinate-semialdehyde dehydrogenase, mitochondrial OS=Mus musculus OX=10090 GN=Aldh5a1 PE=1 SV=1
Q8C8R3	Ank2	4.44504e-05	4.35212	0.373111	-1.42232	Ankyrin-2 OS=Mus musculus OX=10090 GN=Ank2 PE=1 SV=2
Q5SUE8	Ankrd40	0.0232563	1.63346	0.922779	-0.115943	Ankyrin repeat domain-containing protein 40 OS=Mus musculus OX=10090 GN=Ankrd40 PE=1 SV=1
O35643	Ap1b1	0.0460088	1.33716	0.851096	-0.232606	AP-1 complex subunit beta-1 OS=Mus musculus OX=10090 GN=Ap1b1 PE=1 SV=2
Q61315	Apc	0.0376224	1.42455	0.800611	-0.320827	Adenomatous polyposis coli protein OS=Mus musculus OX=10090 GN=Apc PE=1 SV=1
Q9WVQ5	Apip	0.0447951	1.34877	0.93444	-0.097826	Methylthioribulose-1-phosphate dehydratase OS=Mus musculus OX=10090 GN=Apip PE=1 SV=1
P08030	Aprt	0.0137915	1.86039	0.865166	-0.208951	Adenine phosphoribosyltransferase OS=Mus musculus OX=10090 GN=Aprt PE=1 SV=2
P61750	Arf4	0.0170412	1.7685	0.80101	-0.320107	ADP-ribosylation factor 4 OS=Mus musculus OX=10090 GN=Arf4 PE=1 SV=2
Q9D0J4	Arl2	0.0135626	1.86766	0.893585	-0.162322	ADP-ribosylation factor-like protein 2 OS=Mus musculus OX=10090 GN=Arl2 PE=1 SV=1
Q9WUL7	Arl3	0.0247528	1.60637	0.87625	-0.190586	ADP-ribosylation factor-like protein 3 OS=Mus musculus OX=10090 GN=Arl3 PE=1 SV=1
Q9D906	Atg7	0.0408395	1.38892	0.943064	-0.0845731	Ubiquitin-like modifier-activating enzyme ATG7 OS=Mus musculus OX=10090 GN=Atg7 PE=1 SV=1
Q9D1K2	Atp6v1f	0.0433987	1.36252	0.740535	-0.43336	V-type proton ATPase subunit F OS=Mus musculus OX=10090 GN=Atp6v1f PE=1 SV=2
O35625	Axin1	0.0148593	1.828	0.910207	-0.135734	Axin-1 OS=Mus musculus OX=10090 GN=Axin1 PE=1 SV=3
Q766D5	B4galnt4	0.0145649	1.83669	0.868034	-0.204176	N-acetyl-beta-glucosaminyl-glycoprotein 4-beta-N-acetylgalactosaminyltransferase 1 OS=Mus musculus OX=10090 GN=B4galnt4 PE=2 SV=1
Q8K3W0	Babam2	0.0373081	1.4282	0.828591	-0.271268	BRISC and BRCA1-A complex member 2 OS=Mus musculus OX=10090 GN=Babam2 PE=1 SV=2
Q60739	Bag1	0.0368265	1.43384	0.926357	-0.11036	BAG family molecular chaperone regulator 1 OS=Mus musculus OX=10090 GN=Bag1 PE=1 SV=3
Q8K2G4	Bbs7	0.0127173	1.89561	0.888533	-0.170503	Bardet-Biedl syndrome 7 protein homolog OS=Mus musculus OX=10090 GN=Bbs7 PE=1 SV=1
P24288	Bcat1	0.00800458	2.09666	0.872956	-0.196019	Branched-chain-amino-acid aminotransferase, cytosolic OS=Mus musculus OX=10090 GN=Bcat1 PE=1 SV=2
O35855	Bcat2	0.0236513	1.62614	0.858255	-0.220522	Branched-chain-amino-acid aminotransferase, mitochondrial OS=Mus musculus OX=10090 GN=Bcat2 PE=1 SV=2
Q8BR07	Bicd1	0.0284334	1.54617	0.926315	-0.110425	Protein bicaudal D homolog 1 OS=Mus musculus OX=10090 GN=Bicd1 PE=1 SV=2
O55003	Bnip3	0.0276542	1.55824	0.925986	-0.110937	BCL2/adenovirus E1B 19 kDa protein-interacting protein 3 OS=Mus musculus OX=10090 GN=Bnip3 PE=1 SV=1
Q8R164	Bphl	0.033453	1.47557	0.852568	-0.230113	Valacyclovir hydrolase OS=Mus musculus OX=10090 GN=Bphl PE=1 SV=1
Q80VC9	Camsap3	0.0389962	1.40898	0.860688	-0.216437	Calmodulin-regulated spectrin-associated protein 3 OS=Mus musculus OX=10090 GN=Camsap3 PE=1 SV=1
Q8VCF1	Cant1	0.0399591	1.39838	0.929491	-0.105487	Soluble calcium-activated nucleotidase 1 OS=Mus musculus OX=10090 GN=Cant1 PE=2 SV=1
O08529	Capn2	0.0189662	1.72202	0.864242	-0.210493	Calpain-2 catalytic subunit OS=Mus musculus OX=10090 GN=Capn2 PE=1 SV=4
Q9WU84	Ccs	0.00975007	2.01099	0.847878	-0.238072	Copper chaperone for superoxide dismutase OS=Mus musculus OX=10090 GN=Ccs PE=1 SV=1
Q04899	Cdk18	0.0438208	1.35832	0.861146	-0.21567	Cyclin-dependent kinase 18 OS=Mus musculus OX=10090 GN=Cdk18 PE=1 SV=1
Q8BJF9	Chmp2b	0.0158036	1.80124	0.939088	-0.0906677	Charged multivesicular body protein 2b OS=Mus musculus OX=10090 GN=Chmp2b PE=1 SV=1
Q80XD1	Chn2	0.0262979	1.58008	0.891042	-0.166435	Beta-chimaerin OS=Mus musculus OX=10090 GN=Chn2 PE=1 SV=2
A2AGT5	Ckap5	0.00354327	2.4506	0.884145	-0.177645	Cytoskeleton-associated protein 5 OS=Mus musculus OX=10090 GN=Ckap5 PE=1 SV=1
Q04447	Ckb	0.0365314	1.43733	0.8728	-0.196278	Creatine kinase B-type OS=Mus musculus OX=10090 GN=Ckb PE=1 SV=1
Q80U30	Clec16a	0.0454827	1.34215	0.869406	-0.201897	Protein CLEC16A OS=Mus musculus OX=10090 GN=Clec16a PE=1 SV=2
Q99KN9	Clint1	0.00952212	2.02127	0.87992	-0.184556	Clathrin interactor 1 OS=Mus musculus OX=10090 GN=Clint1 PE=1 SV=2
Q06890	Clu	0.0177499	1.7508	0.874	-0.194295	Clusterin OS=Mus musculus OX=10090 GN=Clu PE=1 SV=1
Q9QXT0	Cnpy2	0.0072996	2.1367	0.897646	-0.155782	Protein canopy homolog 2 OS=Mus musculus OX=10090 GN=Cnpy2 PE=1 SV=1
Q5M8N0	Cnrip1	0.0381144	1.41891	0.908919	-0.137776	CB1 cannabinoid receptor-interacting protein 1 OS=Mus musculus OX=10090 GN=Cnrip1 PE=1 SV=1
Q8BGD8	Coa6	0.0335169	1.47474	0.871766	-0.197987	Cytochrome c oxidase assembly factor 6 homolog OS=Mus musculus OX=10090 GN=Coa6 PE=1 SV=1
Q921H9	Coa7	0.0441998	1.35458	0.900363	-0.151421	Cytochrome c oxidase assembly factor 7 OS=Mus musculus OX=10090 GN=Coa7 PE=1 SV=1
P61202	Cops2	0.0295582	1.52932	0.875815	-0.191302	COP9 signalosome complex subunit 2 OS=Mus musculus OX=10090 GN=Cops2 PE=1 SV=1
Q8BV13	Cops7b	0.0346118	1.46078	0.906997	-0.14083	COP9 signalosome complex subunit 7b OS=Mus musculus OX=10090 GN=Cops7b PE=1 SV=1
P97427	Crmp1	0.0367929	1.43424	0.906222	-0.142063	Dihydropyrimidinase-related protein 1 OS=Mus musculus OX=10090 GN=Crmp1 PE=1 SV=1
Q9CZU6	Cs	0.0222987	1.65172	0.87975	-0.184835	Citrate synthase, mitochondrial OS=Mus musculus OX=10090 GN=Cs PE=1 SV=1
P67871	Csnk2b	0.0244578	1.61158	0.89878	-0.15396	Casein kinase II subunit beta OS=Mus musculus OX=10090 GN=Csnk2b PE=1 SV=1
P18242	Ctsd	0.0200321	1.69827	0.861989	-0.214258	Cathepsin D OS=Mus musculus OX=10090 GN=Ctsd PE=1 SV=1
Q3TDX8	Cyb5r4	0.0476103	1.3223	0.906701	-0.141301	Cytochrome b5 reductase 4 OS=Mus musculus OX=10090 GN=Cyb5r4 PE=2 SV=3
Q8CBY8	Dctn4	0.0463897	1.33358	0.886572	-0.17369	Dynactin subunit 4 OS=Mus musculus OX=10090 GN=Dctn4 PE=1 SV=1
Q61655	Ddx19a	0.0402495	1.39524	0.90412	-0.145414	ATP-dependent RNA helicase DDX19A OS=Mus musculus OX=10090 GN=Ddx19a PE=1 SV=2
Q6PAL8	Dennd5a	0.0304505	1.51641	0.925956	-0.110984	DENN domain-containing protein 5A OS=Mus musculus OX=10090 GN=Dennd5a PE=1 SV=1
Q9QYJ3	Dnajb1	0.0246017	1.60903	0.865084	-0.209087	DnaJ homolog subfamily B member 1 OS=Mus musculus OX=10090 GN=Dnajb1 PE=1 SV=3
Q9QYI5	Dnajb2	0.0473692	1.3245	0.896112	-0.15825	DnaJ homolog subfamily B member 2 OS=Mus musculus OX=10090 GN=Dnajb2 PE=1 SV=3
Q8K1M6	Dnm1l	0.0464391	1.33312	0.912856	-0.13154	Dynamin-1-like protein OS=Mus musculus OX=10090 GN=Dnm1l PE=1 SV=2
O35098	Dpysl4	0.0275881	1.55928	0.895444	-0.159325	Dihydropyrimidinase-related protein 4 OS=Mus musculus OX=10090 GN=Dpysl4 PE=1 SV=1
P97930	Dtymk	0.0151752	1.81887	0.881481	-0.181999	Thymidylate kinase OS=Mus musculus OX=10090 GN=Dtymk PE=1 SV=2
Q9D7X3	Dusp3	0.0226207	1.64549	0.781596	-0.355504	Dual specificity protein phosphatase 3 OS=Mus musculus OX=10090 GN=Dusp3 PE=1 SV=1
Q9CQ43	Dut	0.0384599	1.41499	0.912345	-0.132348	Deoxyuridine 5'-triphosphate nucleotidohydrolase OS=Mus musculus OX=10090 GN=Dut PE=1 SV=1
Q8BTJ4	Enpp4	0.0373353	1.42788	0.902402	-0.148158	Bis(5'-adenosyl)-triphosphatase enpp4 OS=Mus musculus OX=10090 GN=Enpp4 PE=1 SV=1
P60840	Ensa	0.044177	1.3548	0.840633	-0.250452	Alpha-endosulfine OS=Mus musculus OX=10090 GN=Ensa PE=1 SV=1
Q80VP1	Epn1	0.0265368	1.57615	0.847247	-0.239146	Epsin-1 OS=Mus musculus OX=10090 GN=Epn1 PE=1 SV=3
Q9DCW4	Etfb	0.0207782	1.68239	0.812186	-0.300119	Electron transfer flavoprotein subunit beta OS=Mus musculus OX=10090 GN=Etfb PE=1 SV=3
Q9CRA8	Exosc5	0.0103721	1.98413	0.622025	-0.684956	Exosome complex component RRP46 OS=Mus musculus OX=10090 GN=Exosc5 PE=1 SV=1
P35505	Fah	0.0490969	1.30895	0.85911	-0.219084	Fumarylacetoacetase OS=Mus musculus OX=10090 GN=Fah PE=1 SV=2
Q922E6	Fastkd2	0.0288631	1.53966	0.824189	-0.278953	FAST kinase domain-containing protein 2, mitochondrial OS=Mus musculus OX=10090 GN=Fastkd2 PE=2 SV=2
Q7TMC8	Fcsk	0.0202162	1.6943	0.765966	-0.384647	L-fucose kinase OS=Mus musculus OX=10090 GN=Fcsk PE=1 SV=1
Q8K0X8	Fez1	0.0180166	1.74433	0.777155	-0.363726	Fasciculation and elongation protein zeta-1 OS=Mus musculus OX=10090 GN=Fez1 PE=1 SV=2
Q61576	Fkbp10	0.00226296	2.64532	0.783139	-0.35266	Peptidyl-prolyl cis-trans isomerase FKBP10 OS=Mus musculus OX=10090 GN=Fkbp10 PE=1 SV=2
Q6P9Q6	Fkbp15	0.0420339	1.3764	0.870717	-0.199724	FK506-binding protein 15 OS=Mus musculus OX=10090 GN=Fkbp15 PE=1 SV=2
Q9Z247	Fkbp9	0.0317319	1.4985	0.87642	-0.190305	Peptidyl-prolyl cis-trans isomerase FKBP9 OS=Mus musculus OX=10090 GN=Fkbp9 PE=1 SV=1
Q8R123	Flad1	0.0300077	1.52277	0.914482	-0.128973	FAD synthase OS=Mus musculus OX=10090 GN=Flad1 PE=1 SV=1
P35922	Fmr1	0.0280126	1.55265	0.924916	-0.112605	Synaptic functional regulator FMR1 OS=Mus musculus OX=10090 GN=Fmr1 PE=1 SV=1
Q61553	Fscn1	0.0447068	1.34963	0.911822	-0.133176	Fascin OS=Mus musculus OX=10090 GN=Fscn1 PE=1 SV=4
P70213	Fv1	0.0409134	1.38813	0.935124	-0.0967706	Friend virus susceptibility protein 1 OS=Mus musculus OX=10090 GN=Fv1 PE=4 SV=1
P70699	Gaa	0.0430272	1.36626	0.932447	-0.100907	Lysosomal alpha-glucosidase OS=Mus musculus OX=10090 GN=Gaa PE=1 SV=2
Q8R3R8	Gabarapl1	0.00630321	2.20044	0.69343	-0.528177	Gamma-aminobutyric acid receptor-associated protein-like 1 OS=Mus musculus OX=10090 GN=Gabarapl1 PE=1 SV=2
Q68FH4	Galk2	0.0233586	1.63155	0.906736	-0.141246	N-acetylgalactosamine kinase OS=Mus musculus OX=10090 GN=Galk2 PE=1 SV=1
Q03249	Galt	0.00766886	2.11527	0.915836	-0.126838	Galactose-1-phosphate uridylyltransferase OS=Mus musculus OX=10090 GN=Galt PE=1 SV=3
Q8BHN3	Ganab	0.0304286	1.51672	0.946863	-0.0787729	Neutral alpha-glucosidase AB OS=Mus musculus OX=10090 GN=Ganab PE=1 SV=1
P16858	Gapdh	0.0166376	1.77891	0.875374	-0.192029	Glyceraldehyde-3-phosphate dehydrogenase OS=Mus musculus OX=10090 GN=Gapdh PE=1 SV=2
Q91WK5	Gcsh	0.033769	1.47148	0.821596	-0.283499	Glycine cleavage system H protein, mitochondrial OS=Mus musculus OX=10090 GN=Gcsh PE=1 SV=2
P56213	Gfer	0.0433106	1.36341	0.915786	-0.126918	FAD-linked sulfhydryl oxidase ALR OS=Mus musculus OX=10090 GN=Gfer PE=1 SV=2
P23591	Gfus	0.0397148	1.40105	0.946088	-0.0799535	GDP-L-fucose synthase OS=Mus musculus OX=10090 GN=Gfus PE=1 SV=3
Q9CPV4	Glod4	0.00762141	2.11796	0.847512	-0.238695	Glyoxalase domain-containing protein 4 OS=Mus musculus OX=10090 GN=Glod4 PE=1 SV=1
Q9QUH0	Glrx	0.0339159	1.4696	0.937079	-0.0937576	Glutaredoxin-1 OS=Mus musculus OX=10090 GN=Glrx PE=1 SV=3
Q9CQM9	Glrx3	0.0485125	1.31415	0.943328	-0.0841681	Glutaredoxin-3 OS=Mus musculus OX=10090 GN=Glrx3 PE=1 SV=1
Q60648	Gm2a	0.0368432	1.43364	0.899372	-0.15301	Ganglioside GM2 activator OS=Mus musculus OX=10090 GN=Gm2a PE=1 SV=2
Q99JX3	Gorasp2	0.0131123	1.88232	0.844964	-0.243038	Golgi reassembly-stacking protein 2 OS=Mus musculus OX=10090 GN=Gorasp2 PE=1 SV=3
Q91WD0	Gpr108	0.0263221	1.57968	0.952833	-0.0697041	Protein GPR108 OS=Mus musculus OX=10090 GN=Gpr108 PE=1 SV=1
Q99MK8	Grk2	0.0452427	1.34445	0.850245	-0.23405	Beta-adrenergic receptor kinase 1 OS=Mus musculus OX=10090 GN=Grk2 PE=1 SV=2
Q99LP6	Grpel1	0.0401905	1.39588	0.85981	-0.217909	GrpE protein homolog 1, mitochondrial OS=Mus musculus OX=10090 GN=Grpel1 PE=1 SV=1
Q8R050	Gspt1	0.0309595	1.50921	0.88539	-0.175615	Eukaryotic peptide chain release factor GTP-binding subunit ERF3A OS=Mus musculus OX=10090 GN=Gspt1 PE=1 SV=2
P47791	Gsr	0.0271576	1.56611	0.858827	-0.219561	Glutathione reductase, mitochondrial OS=Mus musculus OX=10090 GN=Gsr PE=1 SV=3
Q80W21	Gstm7	0.0278683	1.55489	0.908099	-0.139079	Glutathione S-transferase Mu 7 OS=Mus musculus OX=10090 GN=Gstm7 PE=1 SV=1
Q9WVL0	Gstz1	0.0130084	1.88578	0.864259	-0.210464	Maleylacetoacetate isomerase OS=Mus musculus OX=10090 GN=Gstz1 PE=1 SV=1
Q99KB8	Hagh	0.0318772	1.49652	0.841751	-0.248535	Hydroxyacylglutathione hydrolase, mitochondrial OS=Mus musculus OX=10090 GN=Hagh PE=1 SV=2
Q3UGR5	Hdhd2	0.014593	1.83586	0.809498	-0.3049	Haloacid dehalogenase-like hydrolase domain-containing protein 2 OS=Mus musculus OX=10090 GN=Hdhd2 PE=1 SV=2
Q9R257	Hebp1	0.0167517	1.77594	0.887605	-0.172011	Heme-binding protein 1 OS=Mus musculus OX=10090 GN=Hebp1 PE=1 SV=2
Q99L13	Hibadh	0.0209019	1.67981	0.848363	-0.237246	3-hydroxyisobutyrate dehydrogenase, mitochondrial OS=Mus musculus OX=10090 GN=Hibadh PE=1 SV=1
P70349	Hint1	0.0170628	1.76795	0.884342	-0.177324	Adenosine 5'-monophosphoramidase HINT1 OS=Mus musculus OX=10090 GN=Hint1 PE=1 SV=3
P00493	Hprt1	0.0244025	1.61257	0.865402	-0.208558	Hypoxanthine-guanine phosphoribosyltransferase OS=Mus musculus OX=10090 GN=Hprt1 PE=1 SV=3
Q8K3A0	Hscb	0.0121357	1.91594	0.832631	-0.264251	Iron-sulfur cluster co-chaperone protein HscB OS=Mus musculus OX=10090 GN=Hscb PE=1 SV=2
P11499	Hsp90ab1	0.0415923	1.38099	0.832938	-0.26372	Heat shock protein HSP 90-beta OS=Mus musculus OX=10090 GN=Hsp90ab1 PE=1 SV=3
P08113	Hsp90b1	0.049212	1.30793	0.922962	-0.115657	Endoplasmin OS=Mus musculus OX=10090 GN=Hsp90b1 PE=1 SV=2
P63038	Hspd1	0.0380786	1.41932	0.882456	-0.180404	60 kDa heat shock protein, mitochondrial OS=Mus musculus OX=10090 GN=Hspd1 PE=1 SV=1
Q9JIY5	Htra2	0.00859707	2.06565	0.923384	-0.114997	Serine protease HTRA2, mitochondrial OS=Mus musculus OX=10090 GN=Htra2 PE=1 SV=2
Q9JKR6	Hyou1	0.0159174	1.79813	0.883871	-0.178092	Hypoxia up-regulated protein 1 OS=Mus musculus OX=10090 GN=Hyou1 PE=1 SV=1
Q9D6R2	Idh3a	0.0265388	1.57612	0.869115	-0.202382	Isocitrate dehydrogenase [NAD] subunit alpha, mitochondrial OS=Mus musculus OX=10090 GN=Idh3a PE=1 SV=1
Q9DAI2	Ift22	0.0311515	1.50652	0.910806	-0.134784	Intraflagellar transport protein 22 homolog OS=Mus musculus OX=10090 GN=Ift22 PE=1 SV=1
Q8BU33	Ilvbl	0.00653284	2.1849	0.900907	-0.15055	2-hydroxyacyl-CoA lyase 2 OS=Mus musculus OX=10090 GN=Ilvbl PE=1 SV=1
P50096	Impdh1	0.0182968	1.73763	0.929668	-0.105212	Inosine-5'-monophosphate dehydrogenase 1 OS=Mus musculus OX=10090 GN=Impdh1 PE=1 SV=2
Q9JHU9	Isyna1	0.0452234	1.34464	0.88995	-0.168203	Inositol-3-phosphate synthase 1 OS=Mus musculus OX=10090 GN=Isyna1 PE=1 SV=1
Q9D892	Itpa	0.0053252	2.27366	0.916034	-0.126527	Inosine triphosphate pyrophosphatase OS=Mus musculus OX=10090 GN=Itpa PE=1 SV=2
Q9JHI5	Ivd	0.0365368	1.43727	0.890957	-0.166572	Isovaleryl-CoA dehydrogenase, mitochondrial OS=Mus musculus OX=10090 GN=Ivd PE=1 SV=1
P97825	Jpt1	0.0369694	1.43216	0.874112	-0.19411	Jupiter microtubule associated homolog 1 OS=Mus musculus OX=10090 GN=Jpt1 PE=1 SV=3
P33175	Kif5a	0.0390224	1.40869	0.901389	-0.149778	Kinesin heavy chain isoform 5A OS=Mus musculus OX=10090 GN=Kif5a PE=1 SV=3
P11627	L1cam	0.0243876	1.61283	0.732144	-0.4498	Neural cell adhesion molecule L1 OS=Mus musculus OX=10090 GN=L1cam PE=1 SV=1
Q8VED9	Lgalsl	0.0449706	1.34707	0.895047	-0.159964	Galectin-related protein OS=Mus musculus OX=10090 GN=Lgalsl PE=1 SV=1
Q9D7I5	Lhpp	0.0119631	1.92216	0.903943	-0.145697	Phospholysine phosphohistidine inorganic pyrophosphate phosphatase OS=Mus musculus OX=10090 GN=Lhpp PE=1 SV=1
Q9D009	Lipt2	0.041137	1.38577	0.912029	-0.132849	Putative lipoyltransferase 2, mitochondrial OS=Mus musculus OX=10090 GN=Lipt2 PE=1 SV=2
Q9D0R8	Lsm12	0.0343747	1.46376	0.884425	-0.177188	Protein LSM12 homolog OS=Mus musculus OX=10090 GN=Lsm12 PE=1 SV=1
P97823	Lypla1	0.040936	1.38789	0.857607	-0.221611	Acyl-protein thioesterase 1 OS=Mus musculus OX=10090 GN=Lypla1 PE=1 SV=1
Q63932	Map2k2	0.00895494	2.04794	0.890424	-0.167436	Dual specificity mitogen-activated protein kinase kinase 2 OS=Mus musculus OX=10090 GN=Map2k2 PE=1 SV=2
Q7TSJ2	Map6	0.048069	1.31814	0.872737	-0.196381	Microtubule-associated protein 6 OS=Mus musculus OX=10090 GN=Map6 PE=1 SV=2
P08249	Mdh2	0.0482093	1.31687	0.79389	-0.332988	Malate dehydrogenase, mitochondrial OS=Mus musculus OX=10090 GN=Mdh2 PE=1 SV=3
Q8CJ19	Mical3	0.0140956	1.85092	0.844085	-0.244539	[F-actin]-monooxygenase MICAL3 OS=Mus musculus OX=10090 GN=Mical3 PE=1 SV=2
Q9Z2L6	Minpp1	0.0394189	1.4043	0.920921	-0.118851	Multiple inositol polyphosphate phosphatase 1 OS=Mus musculus OX=10090 GN=Minpp1 PE=1 SV=3
Q99KX1	Mlf2	0.0164267	1.78445	0.947373	-0.0779959	Myeloid leukemia factor 2 OS=Mus musculus OX=10090 GN=Mlf2 PE=1 SV=1
Q9D273	Mmab	0.046872	1.32909	0.888587	-0.170415	Corrinoid adenosyltransferase OS=Mus musculus OX=10090 GN=Mmab PE=1 SV=1
Q99J99	Mpst	0.0147299	1.8318	0.925028	-0.112431	Myosin phosphatase Rho-interacting protein OS=Mus musculus OX=10090 GN=Mprip PE=1 SV=2
Q9D6S7	Mrrf	0.0195918	1.70793	0.804166	-0.314435	Ribosome-recycling factor, mitochondrial OS=Mus musculus OX=10090 GN=Mrrf PE=1 SV=1
Q922D8	Mthfd1	0.0475386	1.32295	0.917915	-0.123567	C-1-tetrahydrofolate synthase, cytoplasmic OS=Mus musculus OX=10090 GN=Mthfd1 PE=1 SV=4
Q80VP5	Mtrfr	0.0395458	1.4029	0.864401	-0.210227	Mitochondrial translation release factor in rescue OS=Mus musculus OX=10090 GN=Mtrfr PE=1 SV=1
Q5HZI1	Mtus1	0.00378968	2.4214	0.722239	-0.469452	Microtubule-associated tumor suppressor 1 homolog OS=Mus musculus OX=10090 GN=Mtus1 PE=1 SV=2
Q9JK81	Myg1	0.0204751	1.68877	0.90237	-0.148209	MYG1 exonuclease OS=Mus musculus OX=10090 GN=Myg1 PE=1 SV=1
Q9CZ42	Naxd	0.00180929	2.74249	0.850852	-0.23302	ATP-dependent (S)-NAD(P)H-hydrate dehydratase OS=Mus musculus OX=10090 GN=Naxd PE=1 SV=1
Q8BZR9	Ncbp3	0.0209428	1.67896	0.908404	-0.138594	Nuclear cap-binding protein subunit 3 OS=Mus musculus OX=10090 GN=Ncbp3 PE=1 SV=1
Q9ERR1	Ndel1	0.00294097	2.53151	0.810823	-0.302541	Nuclear distribution protein nudE-like 1 OS=Mus musculus OX=10090 GN=Ndel1 PE=1 SV=2
Q8BTG7	Ndrg4	0.0376708	1.42399	0.908753	-0.138041	Protein NDRG4 OS=Mus musculus OX=10090 GN=Ndrg4 PE=1 SV=1
Q59J78	Ndufaf2	0.017932	1.74637	0.918839	-0.122115	NADH dehydrogenase [ubiquinone] 1 alpha subcomplex assembly factor 2 OS=Mus musculus OX=10090 GN=Ndufaf2 PE=1 SV=1
Q9CWG8	Ndufaf7	0.0213209	1.6712	0.934103	-0.0983467	Protein arginine methyltransferase NDUFAF7, mitochondrial OS=Mus musculus OX=10090 GN=Ndufaf7 PE=1 SV=4
Q9ES74	Nek7	0.009633	2.01624	0.919155	-0.12162	Serine/threonine-protein kinase Nek7 OS=Mus musculus OX=10090 GN=Nek7 PE=1 SV=1
Q9EQ80	Nif3l1	0.0186537	1.72924	0.925591	-0.111553	NIF3-like protein 1 OS=Mus musculus OX=10090 GN=Nif3l1 PE=1 SV=4
O55125	Nipsnap1	0.0335594	1.47419	0.858693	-0.219786	Protein NipSnap homolog 1 OS=Mus musculus OX=10090 GN=Nipsnap1 PE=1 SV=1
O55126	Nipsnap2	0.0279052	1.55431	0.870686	-0.199776	Protein NipSnap homolog 2 OS=Mus musculus OX=10090 GN=Nipsnap2 PE=1 SV=1
Q9CQE1	Nipsnap3b	0.0345424	1.46165	0.861226	-0.215537	Protein NipSnap homolog 3B OS=Mus musculus OX=10090 GN=Nipsnap3b PE=1 SV=1
Q91YP2	Nln	0.0135288	1.86874	0.948365	-0.0764853	Neurolysin, mitochondrial OS=Mus musculus OX=10090 GN=Nln PE=1 SV=1
Q61941	Nnt	0.0488128	1.31147	0.868068	-0.20412	NAD(P) transhydrogenase, mitochondrial OS=Mus musculus OX=10090 GN=Nnt PE=1 SV=2
Q9Z0J0	Npc2	0.0387427	1.41181	0.831548	-0.266129	NPC intracellular cholesterol transporter 2 OS=Mus musculus OX=10090 GN=Npc2 PE=1 SV=1
Q9JM14	Nt5c	0.00523406	2.28116	0.885177	-0.175962	5'(3')-deoxyribonucleotidase, cytosolic type OS=Mus musculus OX=10090 GN=Nt5c PE=1 SV=1
Q8VCE6	Nt5m	0.0260132	1.58481	0.841429	-0.249087	5'(3')-deoxyribonucleotidase, mitochondrial OS=Mus musculus OX=10090 GN=Nt5m PE=1 SV=1
Q02819	Nucb1	0.0194349	1.71142	0.852181	-0.230769	Nucleobindin-1 OS=Mus musculus OX=10090 GN=Nucb1 PE=1 SV=2
Q9JKX6	Nudt5	0.0354955	1.44983	0.906568	-0.141513	ADP-sugar pyrophosphatase OS=Mus musculus OX=10090 GN=Nudt5 PE=1 SV=1
Q8BVU5	Nudt9	0.025717	1.58978	0.856967	-0.222688	ADP-ribose pyrophosphatase, mitochondrial OS=Mus musculus OX=10090 GN=Nudt9 PE=1 SV=1
P29758	Oat	0.0391805	1.40693	0.870849	-0.199505	Ornithine aminotransferase, mitochondrial OS=Mus musculus OX=10090 GN=Oat PE=1 SV=1
Q9D0K2	Oxct1	0.0468715	1.32909	0.905786	-0.142758	Succinyl-CoA:3-ketoacid coenzyme A transferase 1, mitochondrial OS=Mus musculus OX=10090 GN=Oxct1 PE=1 SV=1
Q99NH2	Pard3	0.00272036	2.56537	0.957481	-0.0626844	Partitioning defective 3 homolog OS=Mus musculus OX=10090 GN=Pard3 PE=1 SV=2
Q99LX0	Park7	0.022751	1.643	0.816032	-0.293303	Parkinson disease protein 7 homolog OS=Mus musculus OX=10090 GN=Park7 PE=1 SV=1
P61458	Pcbd1	0.0332288	1.47849	0.842607	-0.247069	Pterin-4-alpha-carbinolamine dehydratase OS=Mus musculus OX=10090 GN=Pcbd1 PE=1 SV=2
Q8BH04	Pck2	0.0200563	1.69775	0.875745	-0.191417	Phosphoenolpyruvate carboxykinase [GTP], mitochondrial OS=Mus musculus OX=10090 GN=Pck2 PE=1 SV=1
P23506	Pcmt1	0.0397537	1.40062	0.855307	-0.225485	Protein-L-isoaspartate(D-aspartate) O-methyltransferase OS=Mus musculus OX=10090 GN=Pcmt1 PE=1 SV=3
Q01063	Pde4d	0.00528971	2.27657	0.812563	-0.299449	cAMP-specific 3',5'-cyclic phosphodiesterase 4D OS=Mus musculus OX=10090 GN=Pde4d PE=1 SV=2
Q8BFY6	Pef1	0.0411033	1.38612	0.88833	-0.170833	Peflin OS=Mus musculus OX=10090 GN=Pef1 PE=1 SV=1
Q9DB26	Phyhd1	0.0322135	1.49196	0.957142	-0.0631955	Phytanoyl-CoA dioxygenase domain-containing protein 1 OS=Mus musculus OX=10090 GN=Phyhd1 PE=1 SV=2
P06803	Pim1	0.00130798	2.8834	0.779886	-0.358665	Serine/threonine-protein kinase pim-1 OS=Mus musculus OX=10090 GN=Pim1 PE=1 SV=3
P97819	Pla2g6	0.0200878	1.69707	0.842459	-0.247321	85/88 kDa calcium-independent phospholipase A2 OS=Mus musculus OX=10090 GN=Pla2g6 PE=1 SV=3
O35405	Pld3	0.0194269	1.7116	0.90955	-0.136775	5'-3' exonuclease PLD3 OS=Mus musculus OX=10090 GN=Pld3 PE=1 SV=1
Q8K124	Plekho2	0.0465925	1.33168	0.867577	-0.204936	Pleckstrin homology domain-containing family O member 2 OS=Mus musculus OX=10090 GN=Plekho2 PE=1 SV=1
O35621	Pmm1	0.0300231	1.52254	0.88341	-0.178845	Phosphomannomutase 1 OS=Mus musculus OX=10090 GN=Pmm1 PE=1 SV=1
Q9CXT8	Pmpcb	0.0258089	1.58823	0.919232	-0.121499	Mitochondrial-processing peptidase subunit beta OS=Mus musculus OX=10090 GN=Pmpcb PE=1 SV=1
Q9D1G2	Pmvk	0.00844217	2.07355	0.92482	-0.112756	Phosphomevalonate kinase OS=Mus musculus OX=10090 GN=Pmvk PE=1 SV=3
P23492	Pnp	0.00678669	2.16834	0.677795	-0.561079	Purine nucleoside phosphorylase OS=Mus musculus OX=10090 GN=Pnp PE=1 SV=2
Q62087	Pon3	0.0448215	1.34851	0.882359	-0.180563	Serum paraoxonase/lactonase 3 OS=Mus musculus OX=10090 GN=Pon3 PE=1 SV=2
Q91VM9	Ppa2	0.00810053	2.09149	0.891054	-0.166416	Inorganic pyrophosphatase 2, mitochondrial OS=Mus musculus OX=10090 GN=Ppa2 PE=1 SV=1
Q3UM45	Ppp1r7	0.0488462	1.31117	0.882744	-0.179933	Protein phosphatase 1 regulatory subunit 7 OS=Mus musculus OX=10090 GN=Ppp1r7 PE=1 SV=2
Q62074	Prkci	0.0406663	1.39077	0.930386	-0.104099	Protein kinase C iota type OS=Mus musculus OX=10090 GN=Prkci PE=1 SV=3
Q3UPH1	Prrc1	0.0351751	1.45376	0.909516	-0.136829	Protein PRRC1 OS=Mus musculus OX=10090 GN=Prrc1 PE=1 SV=1
Q61207	Psap	0.0155612	1.80796	0.848106	-0.237684	Prosaposin OS=Mus musculus OX=10090 GN=Psap PE=1 SV=2
Q9Z2U1	Psma5	0.0291521	1.53533	0.855016	-0.225976	Proteasome subunit alpha type-5 OS=Mus musculus OX=10090 GN=Psma5 PE=1 SV=1
O09061	Psmb1	0.0345026	1.46215	0.859171	-0.218982	Proteasome subunit beta type-1 OS=Mus musculus OX=10090 GN=Psmb1 PE=1 SV=1
P99026	Psmb4	0.0422359	1.37432	0.863079	-0.212435	Proteasome subunit beta type-4 OS=Mus musculus OX=10090 GN=Psmb4 PE=1 SV=1
O35226	Psmd4	0.0461297	1.33602	0.744967	-0.424751	26S proteasome non-ATPase regulatory subunit 4 OS=Mus musculus OX=10090 GN=Psmd4 PE=1 SV=1
O09114	Ptgds	0.0339822	1.46875	0.879449	-0.185328	Prostaglandin-H2 D-isomerase OS=Mus musculus OX=10090 GN=Ptgds PE=1 SV=1
P42669	Pura	0.00198695	2.70181	0.9178	-0.123748	Transcriptional activator protein Pur-alpha OS=Mus musculus OX=10090 GN=Pura PE=1 SV=1
Q8BVI4	Qdpr	0.0463039	1.33438	0.876384	-0.190364	Dihydropteridine reductase OS=Mus musculus OX=10090 GN=Qdpr PE=1 SV=2
Q8CHD8	Rab11fip3	0.0295532	1.52939	0.908869	-0.137856	Rab11 family-interacting protein 3 OS=Mus musculus OX=10090 GN=Rab11fip3 PE=1 SV=2
Q9ERI2	Rab27a	0.0181949	1.74005	0.847388	-0.238905	Ras-related protein Rab-27A OS=Mus musculus OX=10090 GN=Rab27a PE=1 SV=1
P55258	Rab8a	0.0102243	1.99037	0.907492	-0.140043	Ras-related protein Rab-8A OS=Mus musculus OX=10090 GN=Rab8a PE=1 SV=2
Q8BHH2	Rab9b	0.0168984	1.77215	0.930304	-0.104226	Ras-related protein Rab-9B OS=Mus musculus OX=10090 GN=Rab9b PE=1 SV=1
P54726	Rad23a	0.0146658	1.83369	0.857997	-0.220956	UV excision repair protein RAD23 homolog A OS=Mus musculus OX=10090 GN=Rad23a PE=1 SV=2
Q00915	Rbp1	0.00651187	2.18629	0.915035	-0.128101	Retinol-binding protein 1 OS=Mus musculus OX=10090 GN=Rbp1 PE=1 SV=2
Q05186	Rcn1	0.0320724	1.49387	0.921169	-0.118462	Reticulocalbin-1 OS=Mus musculus OX=10090 GN=Rcn1 PE=1 SV=1
Q9D8S4	Rexo2	0.00792977	2.10074	0.89475	-0.160444	Oligoribonuclease, mitochondrial OS=Mus musculus OX=10090 GN=Rexo2 PE=1 SV=2
Q8CFV9	Rfk	0.0308993	1.51005	0.833255	-0.263171	Riboflavin kinase OS=Mus musculus OX=10090 GN=Rfk PE=1 SV=2
Q91VI7	Rnh1	0.0167398	1.77625	0.910688	-0.134971	Ribonuclease inhibitor OS=Mus musculus OX=10090 GN=Rnh1 PE=1 SV=1
Q8K0S5	Rtn4rl1	0.021284	1.67195	0.876224	-0.190629	Reticulon-4 receptor-like 1 OS=Mus musculus OX=10090 GN=Rtn4rl1 PE=1 SV=1
Q80YR5	Safb2	0.0121112	1.91681	0.711347	-0.491374	Scaffold attachment factor B2 OS=Mus musculus OX=10090 GN=Safb2 PE=1 SV=2
P26638	Sars1	0.0112968	1.94704	0.908641	-0.138218	Serine--tRNA ligase, cytoplasmic OS=Mus musculus OX=10090 GN=Sars1 PE=1 SV=3
Q3U276	Sdhaf1	0.0412654	1.38441	0.920552	-0.119429	Succinate dehydrogenase assembly factor 1, mitochondrial OS=Mus musculus OX=10090 GN=Sdhaf1 PE=1 SV=1
Q5M8N4	Sdr39u1	0.0125907	1.89995	0.902083	-0.148668	Epimerase family protein SDR39U1 OS=Mus musculus OX=10090 GN=Sdr39u1 PE=1 SV=2
Q8R2U0	Seh1l	0.0242558	1.61518	0.909314	-0.13715	Nucleoporin SEH1 OS=Mus musculus OX=10090 GN=Seh1l PE=2 SV=1
Q8VHC3	Selenom	0.0477171	1.32133	0.831056	-0.266982	Selenoprotein M OS=Mus musculus OX=10090 GN=Selenom PE=1 SV=3
O09126	Sema4d	0.0110597	1.95626	0.870687	-0.199774	Semaphorin-4D OS=Mus musculus OX=10090 GN=Sema4d PE=1 SV=2
Q60854	Serpinb6	0.0199049	1.70104	0.907917	-0.139368	Serpin B6 OS=Mus musculus OX=10090 GN=Serpinb6 PE=1 SV=1
O88974	Setdb1	0.0114626	1.94072	0.64796	-0.626022	Histone-lysine N-methyltransferase SETDB1 OS=Mus musculus OX=10090 GN=Setdb1 PE=1 SV=1
Q8CAK3	Shfl	0.00895449	2.04796	0.903926	-0.145723	Shiftless antiviral inhibitor of ribosomal frameshifting protein homolog OS=Mus musculus OX=10090 GN=Shfl PE=2 SV=1
Q8R4D1	Slc9a8	0.0361374	1.44204	0.926966	-0.109412	Sodium/hydrogen exchanger 8 OS=Mus musculus OX=10090 GN=Slc9a8 PE=1 SV=1
Q9ERB0	Snap29	0.0358183	1.4459	0.910271	-0.135632	Synaptosomal-associated protein 29 OS=Mus musculus OX=10090 GN=Snap29 PE=1 SV=1
Q8R570	Snap47	0.0182899	1.73779	0.926114	-0.110739	Synaptosomal-associated protein 47 OS=Mus musculus OX=10090 GN=Snap47 PE=1 SV=1
Q80ZJ7	Snx32	0.0358075	1.44603	0.927325	-0.108852	Sorting nexin-32 OS=Mus musculus OX=10090 GN=Snx32 PE=2 SV=1
P70663	Sparcl1	0.0305439	1.51508	0.886484	-0.173834	SPARC-like protein 1 OS=Mus musculus OX=10090 GN=Sparcl1 PE=1 SV=3
Q9WUP4	Srd5a3	0.0445037	1.3516	0.940773	-0.0880814	Polyprenol reductase OS=Mus musculus OX=10090 GN=Srd5a3 PE=1 SV=2
Q3TAA7	Stk11ip	0.0197734	1.70392	0.868921	-0.202703	Serine/threonine-protein kinase 11-interacting protein OS=Mus musculus OX=10090 GN=Stk11ip PE=1 SV=1
P54227	Stmn1	0.0442784	1.35381	0.821177	-0.284235	Stathmin OS=Mus musculus OX=10090 GN=Stmn1 PE=1 SV=2
Q9Z2I9	Sucla2	0.0249666	1.60264	0.852993	-0.229394	Succinate--CoA ligase [ADP-forming] subunit beta, mitochondrial OS=Mus musculus OX=10090 GN=Sucla2 PE=1 SV=2
Q9D2G5	Synj2	0.00297875	2.52597	0.931575	-0.102256	Synaptojanin-2 OS=Mus musculus OX=10090 GN=Synj2 PE=1 SV=2
P54797	Tango2	0.00463094	2.33433	0.926037	-0.110858	Transport and Golgi organization 2 homolog OS=Mus musculus OX=10090 GN=Tango2 PE=1 SV=1
P48428	Tbca	0.0231287	1.63585	0.875505	-0.191812	Tubulin-specific chaperone A OS=Mus musculus OX=10090 GN=Tbca PE=1 SV=3
Q8CCT4	Tceal5	0.00519058	2.28478	0.793352	-0.333968	Transcription elongation factor A protein-like 5 OS=Mus musculus OX=10090 GN=Tceal5 PE=1 SV=1
P40630	Tfam	0.0292049	1.53454	0.859826	-0.217883	Transcription factor A, mitochondrial OS=Mus musculus OX=10090 GN=Tfam PE=1 SV=2
Q3UUI3	Them4	0.00849604	2.07078	0.86945	-0.201825	Acyl-coenzyme A thioesterase THEM4 OS=Mus musculus OX=10090 GN=Them4 PE=1 SV=1
Q9CY52	Thg1l	0.0244945	1.61093	0.917662	-0.123966	Probable tRNA(His) guanylyltransferase OS=Mus musculus OX=10090 GN=Thg1l PE=1 SV=1
P52912	Tia1	0.0465655	1.33194	0.876283	-0.190531	Cytotoxic granule associated RNA binding protein TIA1 OS=Mus musculus OX=10090 GN=Tia1 PE=1 SV=1
O35857	Timm44	0.00970556	2.01298	0.842864	-0.246628	Mitochondrial import inner membrane translocase subunit TIM44 OS=Mus musculus OX=10090 GN=Timm44 PE=1 SV=2
Q9D1D4	Tmed10	0.0244234	1.61219	0.875426	-0.191942	Transmembrane emp24 domain-containing protein 10 OS=Mus musculus OX=10090 GN=Tmed10 PE=1 SV=1
Q8R1V4	Tmed4	0.0031476	2.50202	0.824629	-0.278183	Transmembrane emp24 domain-containing protein 4 OS=Mus musculus OX=10090 GN=Tmed4 PE=1 SV=1
Q60846	Tnfrsf8	0.0238881	1.62182	0.826161	-0.275505	Tumor necrosis factor receptor superfamily member 8 OS=Mus musculus OX=10090 GN=Tnfrsf8 PE=2 SV=1
Q8BFY9	Tnpo1	0.0390236	1.40867	0.92974	-0.1051	Transportin-1 OS=Mus musculus OX=10090 GN=Tnpo1 PE=1 SV=2
P17751	Tpi1	0.048848	1.31115	0.794687	-0.331542	Triosephosphate isomerase OS=Mus musculus OX=10090 GN=Tpi1 PE=1 SV=5
O55060	Tpmt	0.0284692	1.54562	0.932974	-0.100091	Thiopurine S-methyltransferase OS=Mus musculus OX=10090 GN=Tpmt PE=1 SV=1
O89023	Tpp1	0.0066462	2.17743	0.84074	-0.250268	Tripeptidyl-peptidase 1 OS=Mus musculus OX=10090 GN=Tpp1 PE=1 SV=2
Q80YV3	Trrap	0.0471692	1.32634	0.928328	-0.107293	Transformation/transcription domain-associated protein OS=Mus musculus OX=10090 GN=Trrap PE=1 SV=2
Q8C8T8	Tsr2	0.0223335	1.65104	0.933845	-0.0987453	Pre-rRNA-processing protein TSR2 homolog OS=Mus musculus OX=10090 GN=Tsr2 PE=1 SV=1
Q6PCN3	Ttbk1	0.0323844	1.48966	0.836399	-0.257737	Tau-tubulin kinase 1 OS=Mus musculus OX=10090 GN=Ttbk1 PE=1 SV=3
A2AQ07	Tubb1	0.0309306	1.50961	0.753423	-0.408468	Tubulin beta-1 chain OS=Mus musculus OX=10090 GN=Tubb1 PE=1 SV=1
Q8BFR5	Tufm	0.0292713	1.53356	0.847963	-0.237927	Elongation factor Tu, mitochondrial OS=Mus musculus OX=10090 GN=Tufm PE=1 SV=1
Q9Z0P5	Twf2	0.0116064	1.9353	0.916815	-0.125298	Twinfilin-2 OS=Mus musculus OX=10090 GN=Twf2 PE=1 SV=1
Q9JLT4	Txnrd2	0.0216343	1.66486	0.838568	-0.254001	Thioredoxin reductase 2, mitochondrial OS=Mus musculus OX=10090 GN=Txnrd2 PE=1 SV=4
P68037	Ube2l3	0.0200256	1.69841	0.893111	-0.163088	Ubiquitin-conjugating enzyme E2 L3 OS=Mus musculus OX=10090 GN=Ube2l3 PE=1 SV=1
Q7TSS2	Ube2q1	0.0225995	1.6459	0.944233	-0.0827859	Ubiquitin-conjugating enzyme E2 Q1 OS=Mus musculus OX=10090 GN=Ube2q1 PE=1 SV=2
Q9CZY3	Ube2v1	0.0270236	1.56826	0.82635	-0.275176	Ubiquitin-conjugating enzyme E2 variant 1 OS=Mus musculus OX=10090 GN=Ube2v1 PE=1 SV=1
Q3UE37	Ube2z	0.0363873	1.43905	0.971438	-0.0418065	Ubiquitin-conjugating enzyme E2 Z OS=Mus musculus OX=10090 GN=Ube2z PE=1 SV=2
Q64676	Ugt8	0.0176043	1.75438	0.909334	-0.137117	2-hydroxyacylsphingosine 1-beta-galactosyltransferase OS=Mus musculus OX=10090 GN=Ugt8 PE=1 SV=2
Q9JMA1	Usp14	0.049102	1.3089	0.91508	-0.128031	Ubiquitin carboxyl-terminal hydrolase 14 OS=Mus musculus OX=10090 GN=Usp14 PE=1 SV=3
Q9QZL6	Usp21	0.0378932	1.42144	0.906992	-0.140838	Ubiquitin carboxyl-terminal hydrolase 21 OS=Mus musculus OX=10090 GN=Usp21 PE=1 SV=1
Q9CR26	Vta1	0.0407979	1.38936	0.897508	-0.156003	Vacuolar protein sorting-associated protein VTA1 homolog OS=Mus musculus OX=10090 GN=Vta1 PE=1 SV=1
O88342	Wdr1	0.0462609	1.33479	0.885451	-0.175515	WD repeat-containing protein 1 OS=Mus musculus OX=10090 GN=Wdr1 PE=1 SV=3
Q8CGF6	Wdr47	0.00328628	2.48329	0.815753	-0.293797	WD repeat-containing protein 47 OS=Mus musculus OX=10090 GN=Wdr47 PE=1 SV=2
O35468	Wnt9b	0.000176163	3.75408	0.362249	-1.46495	Protein Wnt-9b OS=Mus musculus OX=10090 GN=Wnt9b PE=2 SV=2
Q8BGC4	Zadh2	0.03776	1.42297	0.901836	-0.149062	Prostaglandin reductase-3 OS=Mus musculus OX=10090 GN=Zadh2 PE=1 SV=1
