# Supplementary material for: Kv7/KCNQ potassium channels in cortical hyperexcitability and juvenile seizure-related death in Ank2-mutant mice
Source: Nat Commun. 2023 Jun 15;14:3547. doi: 10.1038/s41467-023-39203-z (PMC10272139; doi:10.1038/s41467-023-39203-z)
Supplement: Supplementary file 8 — Supplementary Dataset 5 [file 41467_2023_39203_MOESM8_ESM.xlsx]

## Sheet: Total_up_C5BP
Supplementary Dataset 5. Results of the PSEA
NAME	SIZE	ES	NES	NOM p-val	FDR q-val	FWER p-val	RANK AT MAX	LEADING EDGE
GOBP_CATION_TRANSMEMBRANE_TRANSPORT	419	0.186023	4.42336	0	0	0	3528	tags=68%, list=51%, signal=130%
GOBP_CELLULAR_RESPIRATION	156	0.265434	3.90918	0	0	0	3720	tags=79%, list=54%, signal=167%
GOBP_INORGANIC_ION_TRANSMEMBRANE_TRANSPORT	396	0.173853	3.90781	0	0	0	3528	tags=67%, list=51%, signal=129%
GOBP_ATP_SYNTHESIS_COUPLED_ELECTRON_TRANSPORT	75	0.381479	3.84277	0	0	0	2751	tags=77%, list=40%, signal=127%
GOBP_ELECTRON_TRANSPORT_CHAIN	118	0.296714	3.79212	0	0	0	3096	tags=74%, list=45%, signal=131%
GOBP_AEROBIC_RESPIRATION	133	0.286197	3.7807	0	0	0	2751	tags=68%, list=40%, signal=110%
GOBP_RESPIRATORY_ELECTRON_TRANSPORT_CHAIN	92	0.337397	3.76899	0	0	0	2671	tags=72%, list=38%, signal=115%
GOBP_OXIDATIVE_PHOSPHORYLATION	97	0.319833	3.75542	0	0	0	2751	tags=71%, list=40%, signal=116%
GOBP_ION_HOMEOSTASIS	313	0.182703	3.70222	0	0	0	2761	tags=57%, list=40%, signal=91%
GOBP_CELLULAR_ION_HOMEOSTASIS	255	0.202164	3.70075	0	0	0	2761	tags=59%, list=40%, signal=95%
GOBP_METAL_ION_TRANSPORT	403	0.159019	3.64396	0	0	0	3528	tags=66%, list=51%, signal=126%
GOBP_CELLULAR_HOMEOSTASIS	383	0.166936	3.64118	0	0	0	2659	tags=54%, list=38%, signal=83%
GOBP_SYNAPTIC_SIGNALING	466	0.145423	3.58873	0	0	0	1502	tags=35%, list=22%, signal=42%
GOBP_VASCULAR_TRANSPORT	55	0.409572	3.56951	0	0	0	2735	tags=80%, list=39%, signal=131%
GOBP_CIRCULATORY_SYSTEM_PROCESS	241	0.199594	3.56528	0	0	0	3101	tags=64%, list=45%, signal=111%
GOBP_MITOCHONDRIAL_RESPIRATORY_CHAIN_COMPLEX_ASSEMBLY	78	0.343415	3.55386	0	0	0	2807	tags=74%, list=40%, signal=123%
GOBP_ENERGY_DERIVATION_BY_OXIDATION_OF_ORGANIC_COMPOUNDS	202	0.214215	3.50595	0	0	0	2751	tags=60%, list=40%, signal=97%
GOBP_NADH_DEHYDROGENASE_COMPLEX_ASSEMBLY	53	0.418541	3.49645	0	0	0	2751	tags=81%, list=40%, signal=133%
GOBP_METAL_ION_HOMEOSTASIS	252	0.192918	3.46539	0	0	0	2761	tags=58%, list=40%, signal=93%
GOBP_MITOCHONDRIAL_ELECTRON_TRANSPORT_NADH_TO_UBIQUINONE	44	0.447773	3.45689	0	0	0	2751	tags=84%, list=40%, signal=138%
GOBP_DIVALENT_INORGANIC_CATION_HOMEOSTASIS	183	0.214803	3.4192	0	0	0	2761	tags=61%, list=40%, signal=98%
GOBP_CHEMICAL_HOMEOSTASIS	485	0.137326	3.36715	0	0	0	2665	tags=51%, list=38%, signal=77%
GOBP_MITOCHONDRION_ORGANIZATION	352	0.154323	3.34261	0	0	0	4292	tags=76%, list=62%, signal=190%
GOBP_VASCULAR_PROCESS_IN_CIRCULATORY_SYSTEM	123	0.264154	3.31975	0	0	0	3507	tags=76%, list=50%, signal=152%
GOBP_GENERATION_OF_PRECURSOR_METABOLITES_AND_ENERGY	299	0.16637	3.25387	0	0	0	2751	tags=56%, list=40%, signal=88%
GOBP_ANION_TRANSMEMBRANE_TRANSPORT	123	0.250746	3.24418	0	0	0	3090	tags=69%, list=44%, signal=122%
GOBP_ANION_TRANSPORT	207	0.192131	3.18054	0	3.99751e-05	0.001	2531	tags=55%, list=36%, signal=84%
GOBP_ATP_METABOLIC_PROCESS	170	0.205986	3.10613	0	7.63453e-05	0.002	3263	tags=67%, list=47%, signal=123%
GOBP_ADENYLATE_CYCLASE_MODULATING_G_PROTEIN_COUPLED_RECEPTOR_SIGNALING_PATHWAY	79	0.292641	3.06688	0	7.37127e-05	0.002	2387	tags=63%, list=34%, signal=95%
GOBP_GLYCEROLIPID_METABOLIC_PROCESS	209	0.18318	3.06121	0	7.12556e-05	0.002	3985	tags=75%, list=57%, signal=171%
GOBP_ORGANIC_ANION_TRANSPORT	138	0.225731	3.05435	0	6.89571e-05	0.002	3699	tags=75%, list=53%, signal=158%
GOBP_CARBOXYLIC_ACID_TRANSPORT	108	0.249277	3.03419	0	0.000101267	0.003	3699	tags=78%, list=53%, signal=164%
GOBP_MITOCHONDRIAL_TRANSMEMBRANE_TRANSPORT	70	0.308887	3.02993	0	9.81986e-05	0.003	3136	tags=76%, list=45%, signal=137%
GOBP_CELLULAR_AMINO_ACID_CATABOLIC_PROCESS	67	0.308981	2.96684	0	9.53104e-05	0.003	2229	tags=63%, list=32%, signal=91%
GOBP_ORGANIC_ACID_CATABOLIC_PROCESS	149	0.213924	2.96603	0	9.25872e-05	0.003	2229	tags=53%, list=32%, signal=76%
GOBP_ORGANIC_ACID_TRANSPORT	138	0.210945	2.9229	0	0.000150079	0.005	3699	tags=74%, list=53%, signal=155%
GOBP_ORGANIC_ACID_TRANSMEMBRANE_TRANSPORT	81	0.2745	2.86779	0	0.000262903	0.009	3090	tags=72%, list=44%, signal=127%
GOBP_DICARBOXYLIC_ACID_METABOLIC_PROCESS	56	0.313679	2.8065	0	0.00062669	0.022	3049	tags=75%, list=44%, signal=133%
GOBP_ALPHA_AMINO_ACID_CATABOLIC_PROCESS	57	0.313285	2.78361	0	0.000747017	0.027	2229	tags=63%, list=32%, signal=92%
GOBP_RESPONSE_TO_XENOBIOTIC_STIMULUS	169	0.183093	2.77057	0	0.000783357	0.029	2911	tags=60%, list=42%, signal=100%
GOBP_REGULATION_OF_MEMBRANE_POTENTIAL	221	0.160243	2.74259	0	0.000845456	0.032	2380	tags=50%, list=34%, signal=73%
GOBP_AMINO_ACID_TRANSPORT	75	0.264776	2.74255	0	0.000825326	0.032	3090	tags=71%, list=44%, signal=126%
GOBP_CALCIUM_ION_IMPORT	38	0.374574	2.73559	0	0.000806133	0.032	2531	tags=74%, list=36%, signal=115%
GOBP_L_AMINO_ACID_TRANSPORT	37	0.373374	2.7162	0	0.000935498	0.038	3053	tags=81%, list=44%, signal=144%
GOBP_CALCIUM_DEPENDENT_CELL_CELL_ADHESION_VIA_PLASMA_MEMBRANE_CELL_ADHESION_MOLECULES	16	0.563041	2.71437	0	0.000939237	0.039	873	tags=69%, list=13%, signal=78%
GOBP_REGULATION_OF_CYTOSOLIC_CALCIUM_ION_CONCENTRATION	112	0.222243	2.69885	0	0.000988507	0.042	2761	tags=62%, list=40%, signal=101%
GOBP_REGULATION_OF_POSTSYNAPTIC_MEMBRANE_POTENTIAL	78	0.255877	2.69352	0	0.00112826	0.049	1181	tags=42%, list=17%, signal=50%
GOBP_SMALL_MOLECULE_CATABOLIC_PROCESS	219	0.155735	2.66818	0	0.00132874	0.059	2156	tags=46%, list=31%, signal=65%
GOBP_CALCIUM_ION_TRANSPORT	180	0.173338	2.66534	0	0.00132361	0.06	2648	tags=55%, list=38%, signal=87%
GOBP_GLYCEROPHOSPHOLIPID_METABOLIC_PROCESS	176	0.17523	2.66498	0	0.00131922	0.061	3985	tags=74%, list=57%, signal=170%
GOBP_LIPID_CATABOLIC_PROCESS	170	0.17379	2.65156	0	0.00146333	0.069	2541	tags=54%, list=37%, signal=82%
GOBP_CELL_VOLUME_HOMEOSTASIS	18	0.510803	2.6369	0	0.00164434	0.078	3022	tags=94%, list=43%, signal=167%
GOBP_PROTON_TRANSMEMBRANE_TRANSPORT	71	0.276561	2.62289	0	0.00181766	0.087	3774	tags=82%, list=54%, signal=177%
GOBP_PHOSPHOLIPID_METABOLIC_PROCESS	221	0.150725	2.6074	0	0.002185	0.106	3985	tags=72%, list=57%, signal=163%
GOBP_ORGANIC_ACID_METABOLIC_PROCESS	488	0.106069	2.60501	0	0.00216471	0.106	2931	tags=52%, list=42%, signal=84%
GOBP_PROTEIN_CATABOLIC_PROCESS_IN_THE_VACUOLE	15	0.54833	2.57833	0	0.00254968	0.125	2683	tags=93%, list=39%, signal=152%
GOBP_IMPORT_INTO_CELL	109	0.21432	2.57373	0	0.00254358	0.127	2231	tags=53%, list=32%, signal=77%
GOBP_MONOVALENT_INORGANIC_CATION_HOMEOSTASIS	63	0.27712	2.5697	0	0.00253644	0.129	1400	tags=48%, list=20%, signal=59%
GOBP_ORGANIC_HYDROXY_COMPOUND_TRANSPORT	115	0.20131	2.56005	0	0.00269654	0.139	2370	tags=54%, list=34%, signal=80%
GOBP_G_PROTEIN_COUPLED_RECEPTOR_SIGNALING_PATHWAY	247	0.140668	2.55988	0	0.00266985	0.14	2714	tags=53%, list=39%, signal=83%
GOBP_LIPID_BIOSYNTHETIC_PROCESS	338	0.122353	2.53891	0	0.00299961	0.157	2665	tags=50%, list=38%, signal=77%
GOBP_INNER_MITOCHONDRIAL_MEMBRANE_ORGANIZATION	33	0.37065	2.51888	0	0.00366552	0.191	3964	tags=94%, list=57%, signal=218%
GOBP_PROTEIN_TARGETING_TO_MITOCHONDRION	72	0.249305	2.51583	0	0.00364173	0.192	4269	tags=86%, list=61%, signal=221%
GOBP_GLUTAMATE_RECEPTOR_SIGNALING_PATHWAY	44	0.319242	2.5129	0	0.00365272	0.196	2375	tags=66%, list=34%, signal=99%
GOBP_REGULATION_OF_TRANS_SYNAPTIC_SIGNALING	291	0.128508	2.51122	0	0.00364681	0.198	1651	tags=36%, list=24%, signal=45%
GOBP_CELLULAR_LIPID_CATABOLIC_PROCESS	131	0.187395	2.48272	0	0.00456127	0.251	2541	tags=55%, list=37%, signal=85%
GOBP_ADENYLATE_CYCLASE_ACTIVATING_G_PROTEIN_COUPLED_RECEPTOR_SIGNALING_PATHWAY	42	0.32198	2.47421	0	0.00471976	0.262	3070	tags=76%, list=44%, signal=136%
GOBP_L_ALPHA_AMINO_ACID_TRANSMEMBRANE_TRANSPORT	34	0.356437	2.46926	0	0.00479369	0.269	3053	tags=79%, list=44%, signal=141%
GOBP_PROTEIN_LOCALIZATION_TO_MITOCHONDRION	89	0.219888	2.46091	0	0.0050872	0.285	4269	tags=83%, list=61%, signal=213%
GOBP_IMPORT_ACROSS_PLASMA_MEMBRANE	82	0.230347	2.45737	0	0.00512284	0.29	2231	tags=55%, list=32%, signal=80%
GOBP_CALCIUM_ION_TRANSMEMBRANE_TRANSPORT	139	0.176332	2.41719	0	0.00665132	0.355	2848	tags=58%, list=41%, signal=97%
GOBP_SODIUM_ION_TRANSPORT	118	0.191335	2.4157	0	0.00660395	0.358	2049	tags=48%, list=29%, signal=67%
GOBP_NEUROTRANSMITTER_TRANSPORT	152	0.167089	2.39282	0.0019802	0.00778654	0.409	1698	tags=41%, list=24%, signal=53%
GOBP_MONOCARBOXYLIC_ACID_METABOLIC_PROCESS	292	0.123254	2.38764	0.00208768	0.00797502	0.42	3058	tags=56%, list=44%, signal=95%
GOBP_MITOCHONDRIAL_TRANSPORT	128	0.177951	2.38429	0	0.00802826	0.426	4269	tags=79%, list=61%, signal=201%
GOBP_NEUTRAL_AMINO_ACID_TRANSPORT	22	0.423145	2.3815	0	0.008096	0.435	2122	tags=73%, list=31%, signal=104%
GOBP_REGULATION_OF_ANION_TRANSPORT	36	0.341071	2.37067	0	0.00875207	0.47	1695	tags=58%, list=24%, signal=77%
GOBP_EXPORT_ACROSS_PLASMA_MEMBRANE	31	0.357426	2.36914	0.002	0.00872409	0.475	3355	tags=84%, list=48%, signal=161%
GOBP_SODIUM_ION_TRANSMEMBRANE_TRANSPORT	90	0.207694	2.3606	0	0.00919448	0.496	1972	tags=49%, list=28%, signal=67%
GOBP_REGULATION_OF_NEUROTRANSMITTER_LEVELS	152	0.163452	2.35958	0	0.00910679	0.498	1677	tags=40%, list=24%, signal=52%
GOBP_SYNAPTIC_TRANSMISSION_GLUTAMATERGIC	62	0.246464	2.3315	0	0.0107711	0.563	3682	tags=77%, list=53%, signal=163%
GOBP_METAL_ION_EXPORT	24	0.393481	2.32747	0.00198807	0.0109591	0.574	3355	tags=88%, list=48%, signal=169%
GOBP_CELL_JUNCTION_ORGANIZATION	428	0.0994864	2.31626	0.004158	0.0116519	0.598	2338	tags=43%, list=34%, signal=61%
GOBP_BRANCHED_CHAIN_AMINO_ACID_METABOLIC_PROCESS	23	0.406331	2.31384	0	0.0116419	0.601	3530	tags=91%, list=51%, signal=185%
GOBP_REGULATION_OF_SYNAPTIC_TRANSMISSION_GLUTAMATERGIC	44	0.29009	2.26355	0.00394477	0.016053	0.714	3682	tags=82%, list=53%, signal=173%
GOBP_INORGANIC_ANION_TRANSPORT	82	0.207669	2.24796	0	0.0174475	0.752	2302	tags=54%, list=33%, signal=79%
GOBP_CELL_JUNCTION_ASSEMBLY	247	0.1254	2.24714	0	0.0174096	0.757	2338	tags=46%, list=34%, signal=66%
GOBP_PROTEIN_LOCALIZATION_TO_SYNAPSE	56	0.248415	2.24301	0	0.0176911	0.763	1265	tags=43%, list=18%, signal=52%
GOBP_AMINO_ACID_TRANSMEMBRANE_TRANSPORT	49	0.271451	2.24134	0	0.0177485	0.767	3090	tags=71%, list=44%, signal=128%
GOBP_NEGATIVE_REGULATION_OF_LOCOMOTION	146	0.159227	2.23096	0	0.0188879	0.784	2105	tags=46%, list=30%, signal=64%
GOBP_REGULATION_OF_ION_TRANSPORT	330	0.109553	2.23038	0.00414938	0.0187392	0.785	3528	tags=61%, list=51%, signal=118%
GOBP_SODIUM_ION_HOMEOSTASIS	18	0.438241	2.2263	0	0.0190573	0.791	3525	tags=94%, list=51%, signal=191%
GOBP_REGULATION_OF_NERVOUS_SYSTEM_PROCESS	73	0.221212	2.22443	0	0.0190043	0.795	3238	tags=68%, list=47%, signal=127%
GOBP_SECOND_MESSENGER_MEDIATED_SIGNALING	126	0.169967	2.21966	0.00212314	0.0193091	0.802	3307	tags=64%, list=48%, signal=120%
GOBP_MUSCLE_CONTRACTION	132	0.168447	2.21929	0	0.0191515	0.802	3010	tags=60%, list=43%, signal=104%
GOBP_INTRACELLULAR_LIPID_TRANSPORT	30	0.340125	2.21906	0	0.0190089	0.802	2047	tags=63%, list=29%, signal=89%
GOBP_CYTOSOLIC_CALCIUM_ION_TRANSPORT	82	0.214881	2.21765	0	0.019047	0.804	2761	tags=61%, list=40%, signal=100%
GOBP_INORGANIC_ANION_TRANSMEMBRANE_TRANSPORT	46	0.280719	2.21126	0	0.0197394	0.819	1687	tags=52%, list=24%, signal=68%
GOBP_BRANCHED_CHAIN_AMINO_ACID_CATABOLIC_PROCESS	21	0.397907	2.21075	0	0.0195833	0.819	3530	tags=90%, list=51%, signal=183%
GOBP_CELLULAR_KETONE_METABOLIC_PROCESS	89	0.201872	2.21041	0	0.019409	0.82	2128	tags=51%, list=31%, signal=72%
GOBP_CELLULAR_MODIFIED_AMINO_ACID_METABOLIC_PROCESS	100	0.189927	2.19774	0	0.0211173	0.849	3563	tags=70%, list=51%, signal=142%
GOBP_MODIFIED_AMINO_ACID_TRANSPORT	17	0.434402	2.19449	0	0.0212817	0.853	2302	tags=76%, list=33%, signal=114%
GOBP_FATTY_ACID_METABOLIC_PROCESS	195	0.13355	2.18583	0.00380952	0.0221798	0.862	2162	tags=44%, list=31%, signal=62%
GOBP_PROTEIN_LOCALIZATION_TO_CELL_JUNCTION	75	0.217212	2.1819	0.00207039	0.0225714	0.872	1749	tags=47%, list=25%, signal=62%
GOBP_AMINE_TRANSPORT	50	0.255942	2.1726	0	0.0239247	0.888	2820	tags=66%, list=41%, signal=110%
GOBP_REGULATION_OF_SYSTEM_PROCESS	233	0.121375	2.16864	0.00606061	0.0242632	0.893	3479	tags=62%, list=50%, signal=120%
GOBP_CELLULAR_MONOVALENT_INORGANIC_CATION_HOMEOSTASIS	51	0.256249	2.16151	0.00189753	0.0249071	0.905	1638	tags=49%, list=24%, signal=64%
GOBP_MULTICELLULAR_ORGANISMAL_SIGNALING	82	0.198428	2.1481	0.00199203	0.0268533	0.931	2874	tags=61%, list=41%, signal=103%
GOBP_REGULATION_OF_NEUROTRANSMITTER_RECEPTOR_ACTIVITY	43	0.275255	2.14667	0.00576923	0.026765	0.934	1492	tags=49%, list=21%, signal=62%
GOBP_ENSHEATHMENT_OF_NEURONS	82	0.204682	2.144	0.00398406	0.0268767	0.936	2153	tags=51%, list=31%, signal=73%
GOBP_TRICARBOXYLIC_ACID_CYCLE	25	0.358267	2.14229	0.00195695	0.0268886	0.937	3634	tags=88%, list=52%, signal=184%
GOBP_PROTEIN_MATURATION	153	0.146484	2.13777	0.00198413	0.0272364	0.945	4954	tags=86%, list=71%, signal=292%
GOBP_CELL_CELL_JUNCTION_ORGANIZATION	98	0.186661	2.13077	0.00816326	0.028254	0.95	2195	tags=50%, list=32%, signal=72%
GOBP_RESPONSE_TO_NICOTINE	26	0.352198	2.119	0.00412371	0.030127	0.964	1570	tags=58%, list=23%, signal=74%
GOBP_POTASSIUM_ION_TRANSPORT	117	0.171948	2.11051	0	0.0315936	0.968	3101	tags=62%, list=45%, signal=109%
GOBP_GLUTAMINE_FAMILY_AMINO_ACID_CATABOLIC_PROCESS	20	0.390765	2.10932	0.00604839	0.0316008	0.968	2156	tags=70%, list=31%, signal=101%
GOBP_PROTEIN_PROCESSING	107	0.172966	2.10818	0.00206612	0.0316267	0.968	4921	tags=88%, list=71%, signal=296%
GOBP_GAMMA_AMINOBUTYRIC_ACID_SIGNALING_PATHWAY	19	0.401226	2.09818	0	0.0335166	0.976	876	tags=53%, list=13%, signal=60%
GOBP_ADHERENS_JUNCTION_ORGANIZATION	35	0.299267	2.08928	0	0.0351735	0.982	1901	tags=57%, list=27%, signal=78%
GOBP_CELL_CELL_JUNCTION_ASSEMBLY	67	0.218629	2.0843	0.00199601	0.0361836	0.984	880	tags=34%, list=13%, signal=39%
GOBP_REGULATION_OF_PH	42	0.269694	2.0538	0.00420168	0.0434039	0.993	1280	tags=45%, list=18%, signal=55%
GOBP_ALPHA_AMINO_ACID_METABOLIC_PROCESS	114	0.164288	2.04582	0.00614754	0.0452617	0.995	2229	tags=48%, list=32%, signal=70%
GOBP_MAINTENANCE_OF_BLOOD_BRAIN_BARRIER	20	0.388456	2.02993	0.002	0.0495347	0.996	2867	tags=80%, list=41%, signal=136%
GOBP_CALCIUM_MEDIATED_SIGNALING	83	0.189771	2.01881	0.00824742	0.052355	0.997	3385	tags=67%, list=49%, signal=130%
GOBP_NERVOUS_SYSTEM_PROCESS	436	0.0876165	2.0167	0.00381679	0.0525413	0.997	3509	tags=59%, list=50%, signal=111%
GOBP_REGULATION_OF_ADENYLATE_CYCLASE_ACTIVITY	16	0.413578	2.0143	0	0.0527938	0.997	1475	tags=63%, list=21%, signal=79%
GOBP_MITOCHONDRIAL_CALCIUM_ION_TRANSMEMBRANE_TRANSPORT	15	0.436626	2.01393	0.00201613	0.0524703	0.997	2531	tags=80%, list=36%, signal=126%
GOBP_SYNAPTIC_TRANSMISSION_GABAERGIC	33	0.293379	2.01182	0.010101	0.0526698	0.998	1550	tags=52%, list=22%, signal=66%
GOBP_STARTLE_RESPONSE	15	0.440231	2.01065	0.00192678	0.0526318	0.998	2506	tags=80%, list=36%, signal=125%
GOBP_FATTY_ACID_DERIVATIVE_METABOLIC_PROCESS	38	0.275691	2.00821	0.00393701	0.0530659	0.998	2300	tags=61%, list=33%, signal=90%
GOBP_RESPIRATORY_SYSTEM_DEVELOPMENT	65	0.216535	2.00447	0	0.0538539	0.998	4282	tags=83%, list=62%, signal=214%
GOBP_DOPAMINE_TRANSPORT	29	0.316588	2.00008	0.00382409	0.0548489	0.999	2601	tags=69%, list=37%, signal=110%
GOBP_REGULATION_OF_MEMBRANE_LIPID_DISTRIBUTION	29	0.316209	1.99534	0.00653595	0.0560506	0.999	1645	tags=55%, list=24%, signal=72%
GOBP_DICARBOXYLIC_ACID_TRANSPORT	48	0.240118	1.99439	0.0077821	0.0559478	0.999	3699	tags=77%, list=53%, signal=164%
GOBP_GLYCEROLIPID_BIOSYNTHETIC_PROCESS	134	0.145702	1.9911	0.00391389	0.0566129	0.999	3985	tags=72%, list=57%, signal=165%
GOBP_RESPONSE_TO_ZINC_ION	23	0.347933	1.98506	0.011976	0.0580842	0.999	3028	tags=78%, list=44%, signal=138%
GOBP_MULTICELLULAR_ORGANISMAL_HOMEOSTASIS	187	0.123158	1.98158	0.00575816	0.058922	0.999	2734	tags=51%, list=39%, signal=82%
GOBP_RESPONSE_TO_ABIOTIC_STIMULUS	473	0.081201	1.98084	0.00613497	0.058682	0.999	3646	tags=60%, list=52%, signal=118%
GOBP_HEART_PROCESS	103	0.167806	1.97119	0.006	0.06182	1	3101	tags=61%, list=45%, signal=109%
GOBP_STEROL_TRANSPORT	53	0.232124	1.97065	0.00618557	0.061604	1	2332	tags=57%, list=34%, signal=85%
GOBP_FATTY_ACID_BIOSYNTHETIC_PROCESS	70	0.198194	1.95924	0.00417537	0.0654632	1	2309	tags=53%, list=33%, signal=78%
GOBP_ORGANOPHOSPHATE_ESTER_TRANSPORT	75	0.195152	1.95254	0.00203666	0.0676882	1	4032	tags=77%, list=58%, signal=182%
GOBP_REGULATION_OF_HEART_CONTRACTION	81	0.18546	1.9495	0.00631579	0.0683508	1	3101	tags=63%, list=45%, signal=112%
GOBP_RESPONSE_TO_CAMP	39	0.264298	1.94709	0.0020284	0.068743	1	3875	tags=82%, list=56%, signal=184%
GOBP_CHLORIDE_TRANSPORT	55	0.222612	1.94337	0.00610998	0.0698455	1	2255	tags=55%, list=32%, signal=80%
GOBP_REGULATION_OF_BLOOD_CIRCULATION	99	0.168345	1.94284	0.00766283	0.0696058	1	3479	tags=67%, list=50%, signal=132%
GOBP_PORPHYRIN_CONTAINING_COMPOUND_METABOLIC_PROCESS	28	0.304196	1.94196	0.00414079	0.0695308	1	2113	tags=61%, list=30%, signal=87%
GOBP_FATTY_ACYL_COA_BIOSYNTHETIC_PROCESS	17	0.397502	1.93903	0.00614754	0.0701388	1	2149	tags=71%, list=31%, signal=102%
GOBP_SPHINGOLIPID_METABOLIC_PROCESS	83	0.180109	1.93803	0.00205761	0.0701445	1	2614	tags=55%, list=38%, signal=88%
GOBP_TETRAPYRROLE_METABOLIC_PROCESS	34	0.285459	1.93021	0.00851064	0.0730775	1	2113	tags=59%, list=30%, signal=84%
GOBP_REGULATION_OF_MUSCLE_CONTRACTION	60	0.209942	1.91965	0.00744879	0.0772234	1	3070	tags=65%, list=44%, signal=115%
GOBP_MEMBRANE_LIPID_CATABOLIC_PROCESS	23	0.330992	1.91693	0.0151515	0.0780178	1	2541	tags=70%, list=37%, signal=109%
GOBP_AMINO_ACID_IMPORT	31	0.298519	1.9148	0.0153257	0.0785694	1	3090	tags=74%, list=44%, signal=133%
GOBP_RECEPTOR_LOCALIZATION_TO_SYNAPSE	47	0.235904	1.91378	0.00628931	0.078476	1	1328	tags=43%, list=19%, signal=52%
GOBP_ORGANIC_CATION_TRANSPORT	18	0.374383	1.91203	0.00588235	0.0788713	1	1651	tags=61%, list=24%, signal=80%
GOBP_LIGAND_GATED_ION_CHANNEL_SIGNALING_PATHWAY	17	0.386973	1.91195	0.014433	0.0783934	1	2222	tags=71%, list=32%, signal=104%
GOBP_FATTY_ACID_DERIVATIVE_BIOSYNTHETIC_PROCESS	26	0.323979	1.91027	0.00776699	0.078722	1	2300	tags=65%, list=33%, signal=97%
GOBP_LIPID_TRANSLOCATION	28	0.300089	1.90619	0.00858369	0.080207	1	1645	tags=54%, list=24%, signal=70%
GOBP_MECHANORECEPTOR_DIFFERENTIATION	19	0.358375	1.90396	0.00835073	0.0807468	1	1173	tags=53%, list=17%, signal=63%
GOBP_AMIDE_TRANSPORT	128	0.147015	1.90357	0.00646552	0.0804254	1	3557	tags=66%, list=51%, signal=132%
GOBP_INTRACELLULAR_PROTEIN_TRANSMEMBRANE_TRANSPORT	40	0.250072	1.90307	0.00394477	0.0801076	1	3136	tags=70%, list=45%, signal=127%
GOBP_LOCALIZATION_WITHIN_MEMBRANE	447	0.0800804	1.89563	0.00608519	0.0832123	1	1826	tags=34%, list=26%, signal=43%
GOBP_REGULATION_OF_BONE_MINERALIZATION	23	0.326925	1.88745	0.00578035	0.0865157	1	2267	tags=65%, list=33%, signal=96%
GOBP_POSITIVE_REGULATION_OF_NERVOUS_SYSTEM_PROCESS	17	0.386778	1.88447	0.0040568	0.0874914	1	3041	tags=82%, list=44%, signal=146%
GOBP_PHOSPHATIDYLGLYCEROL_METABOLIC_PROCESS	22	0.336631	1.88365	0.013834	0.0873817	1	3985	tags=91%, list=57%, signal=212%
GOBP_CHLORIDE_TRANSMEMBRANE_TRANSPORT	34	0.270328	1.88268	0.0123711	0.0874087	1	1400	tags=47%, list=20%, signal=59%
GOBP_TUBE_DEVELOPMENT	376	0.0837017	1.87585	0.018711	0.0903607	1	2628	tags=46%, list=38%, signal=70%
GOBP_MUSCLE_SYSTEM_PROCESS	172	0.122788	1.87523	0.0142857	0.0902183	1	2965	tags=55%, list=43%, signal=93%
GOBP_MATING	20	0.339105	1.87482	0.0077821	0.0898517	1	1819	tags=60%, list=26%, signal=81%
GOBP_CARBOHYDRATE_METABOLIC_PROCESS	287	0.0985472	1.86946	0.0060241	0.0921978	1	2999	tags=53%, list=43%, signal=89%
GOBP_GLUTAMATE_METABOLIC_PROCESS	20	0.349351	1.86431	0.0160321	0.0945189	1	1748	tags=60%, list=25%, signal=80%
GOBP_PROTEIN_LOCALIZATION_TO_CELL_PERIPHERY	229	0.105796	1.85907	0.017316	0.0967634	1	1291	tags=29%, list=19%, signal=34%
GOBP_EXPORT_FROM_CELL	430	0.0806178	1.85461	0.00974659	0.0987234	1	1720	tags=32%, list=25%, signal=40%
GOBP_FATTY_ACYL_COA_METABOLIC_PROCESS	25	0.309892	1.85264	0.0116054	0.0991445	1	1745	tags=56%, list=25%, signal=75%
GOBP_LIPID_MODIFICATION	129	0.142588	1.85066	0.0121457	0.0997095	1	3983	tags=71%, list=57%, signal=164%
GOBP_REGULATION_OF_BLOOD_PRESSURE	58	0.209408	1.84432	0.0133588	0.102662	1	3948	tags=78%, list=57%, signal=178%
GOBP_REGULATION_OF_CATION_CHANNEL_ACTIVITY	89	0.169173	1.8443	0.0120482	0.102112	1	1181	tags=34%, list=17%, signal=40%
GOBP_REGULATION_OF_AMINO_ACID_TRANSPORT	20	0.345094	1.84148	0.0117417	0.103067	1	2820	tags=75%, list=41%, signal=126%
GOBP_REGULATION_OF_CELLULAR_PH	39	0.253001	1.83762	0.00854701	0.104663	1	1280	tags=44%, list=18%, signal=53%
GOBP_NEUROTRANSMITTER_REUPTAKE	22	0.321646	1.83546	0.012024	0.105419	1	3457	tags=82%, list=50%, signal=162%
GOBP_CHOLESTEROL_EFFLUX	25	0.314657	1.83463	0.008	0.105393	1	2268	tags=64%, list=33%, signal=95%
GOBP_ADENYLATE_CYCLASE_INHIBITING_G_PROTEIN_COUPLED_RECEPTOR_SIGNALING_PATHWAY	35	0.257949	1.82342	0.025	0.111646	1	1591	tags=49%, list=23%, signal=63%
GOBP_ANATOMICAL_STRUCTURE_FORMATION_INVOLVED_IN_MORPHOGENESIS	410	0.079645	1.82305	0.00406504	0.111296	1	3343	tags=56%, list=48%, signal=101%
GOBP_ORGANIC_ACID_BIOSYNTHETIC_PROCESS	149	0.130636	1.82299	0.00816326	0.110732	1	2329	tags=46%, list=34%, signal=68%
GOBP_ICOSANOID_BIOSYNTHETIC_PROCESS	18	0.356831	1.81853	0.00801603	0.112796	1	2931	tags=78%, list=42%, signal=134%
GOBP_MITOCHONDRIAL_CYTOCHROME_C_OXIDASE_ASSEMBLY	17	0.36342	1.8183	0.0171756	0.112313	1	750	tags=47%, list=11%, signal=53%
GOBP_MONOCARBOXYLIC_ACID_BIOSYNTHETIC_PROCESS	91	0.164282	1.81661	0.020284	0.112668	1	2309	tags=49%, list=33%, signal=73%
GOBP_FATTY_ACID_CATABOLIC_PROCESS	70	0.178156	1.81113	0.0184049	0.115387	1	2149	tags=49%, list=31%, signal=70%
GOBP_CELLULAR_MODIFIED_AMINO_ACID_CATABOLIC_PROCESS	18	0.358867	1.81062	0.0123967	0.115104	1	3303	tags=83%, list=48%, signal=158%
GOBP_CARBOHYDRATE_DERIVATIVE_TRANSPORT	28	0.285229	1.80938	0.0199203	0.115261	1	4230	tags=89%, list=61%, signal=227%
GOBP_CELL_COMMUNICATION_BY_ELECTRICAL_COUPLING	20	0.344228	1.8085	0.0168067	0.115152	1	2131	tags=65%, list=31%, signal=93%
GOBP_SYNAPSE_ORGANIZATION	287	0.0922411	1.80832	0.0185185	0.114619	1	1806	tags=35%, list=26%, signal=45%
GOBP_ACID_SECRETION	16	0.371845	1.80824	0.0020202	0.114104	1	1330	tags=56%, list=19%, signal=69%
GOBP_NEUROTRANSMITTER_SECRETION	107	0.147754	1.80636	0.0167364	0.114731	1	1651	tags=38%, list=24%, signal=49%
GOBP_RECEPTOR_CLUSTERING	43	0.229794	1.80387	0.0132075	0.115762	1	1806	tags=49%, list=26%, signal=66%
GOBP_REGULATION_OF_LEUKOCYTE_APOPTOTIC_PROCESS	23	0.317347	1.80377	0.0164609	0.115238	1	1729	tags=57%, list=25%, signal=75%
GOBP_RESPONSE_TO_PURINE_CONTAINING_COMPOUND	55	0.207581	1.80171	0.0138067	0.11584	1	3875	tags=76%, list=56%, signal=171%
GOBP_CHEMICAL_SYNAPTIC_TRANSMISSION_POSTSYNAPTIC	55	0.209071	1.7986	0.016129	0.117212	1	2222	tags=53%, list=32%, signal=77%
GOBP_BEHAVIOR	309	0.0887129	1.79832	0.0183299	0.116776	1	1794	tags=34%, list=26%, signal=44%
GOBP_NEUTRAL_LIPID_BIOSYNTHETIC_PROCESS	15	0.383658	1.79584	0.0218254	0.117713	1	1045	tags=53%, list=15%, signal=63%
GOBP_ENDOSOME_TO_LYSOSOME_TRANSPORT	49	0.213938	1.79365	0.024	0.118628	1	792	tags=33%, list=11%, signal=37%
GOBP_ZINC_ION_HOMEOSTASIS	18	0.354684	1.79256	0.0215264	0.1187	1	3332	tags=83%, list=48%, signal=160%
GOBP_PHOSPHOLIPID_DEPHOSPHORYLATION	33	0.258459	1.79152	0.00798403	0.118815	1	3687	tags=79%, list=53%, signal=167%
GOBP_RESPONSE_TO_OSMOTIC_STRESS	44	0.227036	1.78947	0.0145833	0.119373	1	2222	tags=55%, list=32%, signal=80%
GOBP_MITOCHONDRIAL_MEMBRANE_ORGANIZATION	80	0.171507	1.78539	0.0216535	0.121408	1	2817	tags=58%, list=41%, signal=96%
GOBP_VERY_LONG_CHAIN_FATTY_ACID_METABOLIC_PROCESS	19	0.337826	1.78312	0.0203252	0.122231	1	2047	tags=63%, list=29%, signal=89%
GOBP_L_GLUTAMATE_TRANSMEMBRANE_TRANSPORT	21	0.323458	1.77948	0.0162602	0.123937	1	3053	tags=76%, list=44%, signal=135%
GOBP_RESPONSE_TO_PH	21	0.322152	1.77817	0.0133333	0.124098	1	3393	tags=81%, list=49%, signal=158%
GOBP_POSITIVE_REGULATION_OF_SYNAPTIC_TRANSMISSION_GLUTAMATERGIC	17	0.356055	1.77722	0.0242915	0.124192	1	3254	tags=82%, list=47%, signal=154%
GOBP_CELL_CELL_ADHESION	378	0.0800422	1.77354	0.0187617	0.126238	1	760	tags=19%, list=11%, signal=20%
GOBP_KETONE_BIOSYNTHETIC_PROCESS	19	0.333035	1.77161	0.00806452	0.127039	1	2446	tags=68%, list=35%, signal=105%
GOBP_ESTABLISHMENT_OF_PROTEIN_LOCALIZATION_TO_MITOCHONDRIAL_MEMBRANE	25	0.298773	1.76947	0.00787402	0.127944	1	4046	tags=88%, list=58%, signal=210%
GOBP_RESPONSE_TO_OXYGEN_LEVELS	146	0.128639	1.76754	0.0200401	0.12866	1	3646	tags=65%, list=52%, signal=134%
GOBP_RESPONSE_TO_ORGANIC_CYCLIC_COMPOUND	371	0.0820433	1.76471	0.0141129	0.130035	1	3337	tags=56%, list=48%, signal=102%
GOBP_APOPTOTIC_CELL_CLEARANCE	24	0.306995	1.76441	0.0180723	0.129626	1	3954	tags=88%, list=57%, signal=202%
GOBP_REGULATION_OF_SMOOTH_MUSCLE_CONTRACTION	20	0.33355	1.7636	0.0242424	0.129599	1	2900	tags=75%, list=42%, signal=128%
GOBP_REGULATION_OF_ION_TRANSMEMBRANE_TRANSPORT	241	0.0972627	1.75931	0.0161943	0.131747	1	3528	tags=60%, list=51%, signal=118%
GOBP_REGULATION_OF_AMPA_RECEPTOR_ACTIVITY	20	0.33088	1.75499	0.0143737	0.134038	1	1181	tags=50%, list=17%, signal=60%
GOBP_CELLULAR_AMINO_ACID_METABOLIC_PROCESS	162	0.120845	1.75463	0.0235294	0.133674	1	2525	tags=48%, list=36%, signal=74%
GOBP_CARDIAC_CONDUCTION	48	0.215028	1.75225	0.023166	0.134656	1	3293	tags=69%, list=47%, signal=130%
GOBP_PROTEIN_LOCALIZATION_TO_PLASMA_MEMBRANE	192	0.107555	1.75218	0.015748	0.134081	1	1806	tags=36%, list=26%, signal=48%
GOBP_REGULATION_OF_SECRETION	288	0.0907479	1.7515	0.0237624	0.133958	1	3521	tags=59%, list=51%, signal=115%
GOBP_POSITIVE_REGULATION_OF_ANION_TRANSPORT	19	0.33185	1.74395	0.0252427	0.138427	1	2820	tags=74%, list=41%, signal=124%
GOBP_ACIDIC_AMINO_ACID_TRANSPORT	43	0.224767	1.74285	0.0164948	0.138552	1	3457	tags=72%, list=50%, signal=143%
GOBP_PROTEIN_TARGETING	211	0.102938	1.7418	0.0178218	0.138696	1	4279	tags=72%, list=62%, signal=181%
GOBP_FATTY_ACID_TRANSMEMBRANE_TRANSPORT	15	0.372795	1.74129	0.0201613	0.138414	1	2047	tags=67%, list=29%, signal=94%
GOBP_ENDOTHELIAL_CELL_DEVELOPMENT	37	0.238743	1.7393	0.00382409	0.139263	1	2481	tags=59%, list=36%, signal=92%
GOBP_NEUROTRANSMITTER_METABOLIC_PROCESS	19	0.335001	1.7381	0.020284	0.139513	1	1335	tags=53%, list=19%, signal=65%
GOBP_HEPATICOBILIARY_SYSTEM_DEVELOPMENT	53	0.202081	1.73584	0.0227273	0.14058	1	3326	tags=68%, list=48%, signal=129%
GOBP_SIGNALING_RECEPTOR_LIGAND_PRECURSOR_PROCESSING	17	0.346052	1.73078	0.0184049	0.143624	1	4141	tags=94%, list=60%, signal=232%
GOBP_PROTEIN_IMPORT_INTO_MITOCHONDRIAL_MATRIX	16	0.363174	1.73058	0.0258964	0.143158	1	3562	tags=88%, list=51%, signal=179%
GOBP_VESICLE_MEDIATED_TRANSPORT_IN_SYNAPSE	155	0.119201	1.73018	0.0123711	0.14285	1	1700	tags=36%, list=24%, signal=47%
GOBP_SIGNAL_RELEASE	232	0.10149	1.72814	0.0250965	0.143704	1	1534	tags=32%, list=22%, signal=40%
GOBP_ENDOTHELIUM_DEVELOPMENT	53	0.198158	1.72465	0.0197239	0.145709	1	2304	tags=53%, list=33%, signal=78%
GOBP_MYOBLAST_FUSION	20	0.322511	1.72376	0.0363636	0.14574	1	3324	tags=80%, list=48%, signal=153%
GOBP_NUCLEOTIDE_TRANSPORT	24	0.297177	1.72253	0.0273438	0.146032	1	4022	tags=88%, list=58%, signal=207%
GOBP_BONE_MINERALIZATION	33	0.256921	1.72039	0.0260708	0.146927	1	2434	tags=61%, list=35%, signal=93%
GOBP_DOPAMINE_RECEPTOR_SIGNALING_PATHWAY	25	0.291264	1.71897	0.0138067	0.147404	1	2708	tags=68%, list=39%, signal=111%
GOBP_MONOCARBOXYLIC_ACID_CATABOLIC_PROCESS	78	0.166879	1.71535	0.0237624	0.14968	1	2149	tags=47%, list=31%, signal=68%
GOBP_THIOESTER_BIOSYNTHETIC_PROCESS	34	0.250697	1.71177	0.0235756	0.151881	1	2149	tags=56%, list=31%, signal=81%
GOBP_MEMBRANE_LIPID_METABOLIC_PROCESS	99	0.146365	1.70939	0.0311891	0.153192	1	4121	tags=74%, list=59%, signal=179%
GOBP_REGULATION_OF_TRANSPORTER_ACTIVITY	153	0.120155	1.70887	0.0368852	0.152934	1	1181	tags=29%, list=17%, signal=34%
GOBP_PROTEIN_TRANSMEMBRANE_TRANSPORT	47	0.212177	1.70752	0.0283843	0.153309	1	3562	tags=72%, list=51%, signal=147%
GOBP_REGULATED_EXOCYTOSIS	141	0.124639	1.70291	0.0253411	0.15626	1	1467	tags=33%, list=21%, signal=41%
GOBP_CELLULAR_RESPONSE_TO_CAMP	25	0.283321	1.69967	0.0354167	0.158139	1	3875	tags=84%, list=56%, signal=189%
GOBP_QUINONE_METABOLIC_PROCESS	22	0.303695	1.69934	0.0359848	0.157702	1	1370	tags=50%, list=20%, signal=62%
GOBP_NEGATIVE_REGULATION_OF_BLOOD_VESSEL_ENDOTHELIAL_CELL_MIGRATION	16	0.355405	1.69748	0.0247423	0.158527	1	1444	tags=56%, list=21%, signal=71%
GOBP_MITOCHONDRIAL_FISSION	27	0.28366	1.69627	0.0410678	0.158959	1	4213	tags=89%, list=61%, signal=225%
GOBP_MITOCHONDRIAL_FUSION	26	0.272975	1.69554	0.0305927	0.158905	1	4257	tags=88%, list=61%, signal=227%
GOBP_MODULATION_OF_EXCITATORY_POSTSYNAPTIC_POTENTIAL	27	0.2738	1.6947	0.0184426	0.158941	1	2222	tags=59%, list=32%, signal=87%
GOBP_NEURAL_RETINA_DEVELOPMENT	25	0.283321	1.69201	0.0241935	0.160438	1	1651	tags=52%, list=24%, signal=68%
GOBP_RESPONSE_TO_METAL_ION	185	0.10985	1.69043	0.0195312	0.16104	1	4891	tags=81%, list=70%, signal=266%
GOBP_GLYCEROPHOSPHOLIPID_BIOSYNTHETIC_PROCESS	122	0.13374	1.68499	0.0295276	0.16484	1	3985	tags=70%, list=57%, signal=162%
GOBP_AMINE_METABOLIC_PROCESS	46	0.211648	1.68497	0.0392157	0.164213	1	4128	tags=80%, list=59%, signal=197%
GOBP_REGULATION_OF_ORGANIC_ACID_TRANSPORT	32	0.251509	1.68317	0.0271967	0.165003	1	2820	tags=66%, list=41%, signal=110%
GOBP_RECEPTOR_INTERNALIZATION	67	0.175134	1.68173	0.027833	0.165591	1	3254	tags=64%, list=47%, signal=120%
GOBP_ICOSANOID_METABOLIC_PROCESS	42	0.222544	1.68104	0.0226337	0.165495	1	3095	tags=67%, list=45%, signal=119%
GOBP_NEGATIVE_REGULATION_OF_SYNAPTIC_TRANSMISSION	43	0.217595	1.67936	0.0306748	0.166305	1	1567	tags=44%, list=23%, signal=57%
GOBP_SMALL_MOLECULE_BIOSYNTHETIC_PROCESS	271	0.0898946	1.67756	0.0210084	0.167223	1	2989	tags=52%, list=43%, signal=87%
GOBP_PHOSPHOLIPID_CATABOLIC_PROCESS	31	0.25053	1.67285	0.0415842	0.170623	1	4543	tags=90%, list=65%, signal=260%
GOBP_PHOSPHATIDYLINOSITOL_METABOLIC_PROCESS	90	0.151652	1.67089	0.0300752	0.171647	1	4287	tags=77%, list=62%, signal=197%
GOBP_AMINO_ACID_IMPORT_ACROSS_PLASMA_MEMBRANE	25	0.281588	1.66194	0.0385396	0.178651	1	3053	tags=72%, list=44%, signal=128%
GOBP_PHOSPHOLIPID_BIOSYNTHETIC_PROCESS	151	0.117775	1.66177	0.0362903	0.178107	1	3985	tags=69%, list=57%, signal=158%
GOBP_CYTOCHROME_COMPLEX_ASSEMBLY	26	0.272397	1.66051	0.0342612	0.178577	1	786	tags=38%, list=11%, signal=43%
GOBP_VASOCONSTRICTION	29	0.258982	1.6605	0.0304878	0.177907	1	3479	tags=76%, list=50%, signal=151%
GOBP_REGULATION_OF_SMALL_MOLECULE_METABOLIC_PROCESS	143	0.1181	1.65927	0.0363636	0.178258	1	2986	tags=55%, list=43%, signal=94%
GOBP_CALCIUM_ION_TRANSPORT_INTO_CYTOSOL	67	0.173837	1.65852	0.0278884	0.178232	1	2848	tags=58%, list=41%, signal=98%
GOBP_INTEGRIN_MEDIATED_SIGNALING_PATHWAY	59	0.184507	1.65722	0.0367505	0.178764	1	4264	tags=80%, list=61%, signal=204%
GOBP_MITOCHONDRIAL_CALCIUM_ION_HOMEOSTASIS	19	0.321029	1.653	0.0277228	0.181591	1	2895	tags=74%, list=42%, signal=126%
GOBP_AXIS_SPECIFICATION	23	0.290357	1.65201	0.046332	0.181643	1	3729	tags=83%, list=54%, signal=178%
GOBP_RESPONSE_TO_OXIDATIVE_STRESS	231	0.0956021	1.64897	0.0330739	0.183829	1	2606	tags=47%, list=37%, signal=72%
GOBP_SENSORY_PERCEPTION	159	0.112807	1.64841	0.028169	0.183635	1	3604	tags=63%, list=52%, signal=128%
GOBP_LOCOMOTORY_BEHAVIOR	112	0.133132	1.64213	0.0402299	0.188364	1	1819	tags=39%, list=26%, signal=52%
GOBP_MORPHOGENESIS_OF_AN_EPITHELIUM	183	0.104932	1.64177	0.0441767	0.188018	1	2631	tags=48%, list=38%, signal=75%
GOBP_INTRACELLULAR_STEROL_TRANSPORT	19	0.309578	1.63891	0.0345528	0.189733	1	1877	tags=58%, list=27%, signal=79%
GOBP_POSITIVE_REGULATION_OF_SYNAPTIC_TRANSMISSION	102	0.140147	1.63248	0.0301205	0.195289	1	2378	tags=48%, list=34%, signal=72%
GOBP_NEGATIVE_REGULATION_OF_RESPONSE_TO_CYTOKINE_STIMULUS	26	0.265409	1.6319	0.0295276	0.195014	1	4844	tags=96%, list=70%, signal=316%
GOBP_SMOOTH_MUSCLE_CONTRACTION	39	0.224877	1.62817	0.039916	0.19794	1	2900	tags=64%, list=42%, signal=109%
GOBP_MEMBRANE_REPOLARIZATION	26	0.267698	1.62489	0.0388548	0.200394	1	2957	tags=69%, list=43%, signal=120%
GOBP_PROTEIN_KINASE_B_SIGNALING	82	0.155124	1.62279	0.0410959	0.201513	1	4358	tags=78%, list=63%, signal=207%
GOBP_POSITIVE_REGULATION_OF_DEPHOSPHORYLATION	31	0.248111	1.6218	0.0335196	0.201817	1	2542	tags=61%, list=37%, signal=96%
GOBP_REGULATION_OF_BIOMINERALIZATION	27	0.2673	1.62044	0.0481928	0.202467	1	2267	tags=59%, list=33%, signal=88%
GOBP_CELL_COMMUNICATION_BY_ELECTRICAL_COUPLING_INVOLVED_IN_CARDIAC_CONDUCTION	15	0.341745	1.62043	0.0464217	0.201763	1	3189	tags=80%, list=46%, signal=148%
GOBP_REGULATION_OF_BEHAVIOR	21	0.296037	1.61674	0.0389105	0.204592	1	3243	tags=76%, list=47%, signal=142%
GOBP_NEGATIVE_REGULATION_OF_MUSCLE_CELL_APOPTOTIC_PROCESS	15	0.347801	1.61532	0.0391389	0.20521	1	4537	tags=100%, list=65%, signal=287%
GOBP_CELLULAR_RESPONSE_TO_CARBOHYDRATE_STIMULUS	73	0.160374	1.6137	0.0513308	0.206106	1	3942	tags=73%, list=57%, signal=166%
GOBP_POSITIVE_REGULATION_OF_BIOMINERALIZATION	15	0.343379	1.61303	0.0511247	0.206021	1	2251	tags=67%, list=32%, signal=98%
GOBP_INORGANIC_ION_IMPORT_ACROSS_PLASMA_MEMBRANE	44	0.20286	1.61257	0.0408163	0.205739	1	2231	tags=52%, list=32%, signal=76%
GOBP_XENOBIOTIC_METABOLIC_PROCESS	39	0.219064	1.61219	0.0357143	0.205439	1	3653	tags=74%, list=53%, signal=156%
GOBP_REGULATION_OF_LYASE_ACTIVITY	22	0.288539	1.60922	0.054326	0.207557	1	1475	tags=50%, list=21%, signal=63%
GOBP_NEGATIVE_REGULATION_OF_INTRACELLULAR_PROTEIN_TRANSPORT	25	0.27018	1.60905	0.0469388	0.207027	1	4522	tags=92%, list=65%, signal=262%
GOBP_RESPONSE_TO_ALCOHOL	103	0.138068	1.60903	0.0487288	0.206333	1	3642	tags=66%, list=52%, signal=137%
GOBP_PHAGOCYTOSIS	116	0.128104	1.60799	0.0535714	0.206794	1	5055	tags=85%, list=73%, signal=308%
GOBP_POSITIVE_REGULATION_OF_LIPID_TRANSPORT	30	0.244942	1.60673	0.0414201	0.207394	1	2474	tags=60%, list=36%, signal=93%
GOBP_RESPONSE_TO_CATECHOLAMINE	47	0.201947	1.6056	0.0365854	0.207802	1	3189	tags=66%, list=46%, signal=121%
GOBP_REGULATION_OF_PROTEIN_LOCALIZATION_TO_MEMBRANE	117	0.128713	1.60515	0.0566038	0.207491	1	2446	tags=48%, list=35%, signal=73%
GOBP_LYSOSOMAL_TRANSPORT	94	0.141988	1.60283	0.0455446	0.209029	1	800	tags=26%, list=12%, signal=28%
GOBP_ORGANIC_HYDROXY_COMPOUND_CATABOLIC_PROCESS	42	0.214954	1.60224	0.0389344	0.20892	1	2651	tags=60%, list=38%, signal=96%
GOBP_NEUROTRANSMITTER_UPTAKE	28	0.254365	1.60134	0.0492126	0.209123	1	3699	tags=79%, list=53%, signal=167%
GOBP_SECRETION	457	0.0677491	1.60018	0.0311284	0.20952	1	1673	tags=30%, list=24%, signal=37%
GOBP_PROTEIN_EXPORT_FROM_NUCLEUS	34	0.23099	1.5996	0.0425963	0.209451	1	4125	tags=82%, list=59%, signal=202%
GOBP_REGULATION_OF_CYCLASE_ACTIVITY	22	0.290048	1.59861	0.0550847	0.209643	1	3360	tags=77%, list=48%, signal=149%
GOBP_POSITIVE_REGULATION_OF_ION_TRANSPORT	127	0.12403	1.59821	0.0427184	0.209331	1	2874	tags=54%, list=41%, signal=90%
GOBP_REGULATION_OF_SPROUTING_ANGIOGENESIS	17	0.32406	1.59693	0.0457256	0.209908	1	3067	tags=76%, list=44%, signal=137%
GOBP_ARACHIDONIC_ACID_METABOLIC_PROCESS	22	0.2827	1.59512	0.0385356	0.2112	1	3095	tags=73%, list=45%, signal=131%
GOBP_POSITIVE_REGULATION_OF_BONE_MINERALIZATION	15	0.343379	1.59443	0.0300601	0.211261	1	2251	tags=67%, list=32%, signal=98%
GOBP_REGULATION_OF_PROTEIN_LOCALIZATION_TO_CELL_SURFACE	28	0.252993	1.59356	0.0338645	0.21146	1	1971	tags=54%, list=28%, signal=74%
GOBP_GLUTATHIONE_METABOLIC_PROCESS	41	0.203771	1.59331	0.0452586	0.210977	1	3507	tags=71%, list=50%, signal=142%
GOBP_POSITIVE_REGULATION_OF_PROTEIN_LOCALIZATION_TO_MEMBRANE	71	0.159899	1.59264	0.0394477	0.210886	1	2423	tags=51%, list=35%, signal=77%
GOBP_ODONTOGENESIS	33	0.232287	1.59141	0.0373281	0.211359	1	2815	tags=64%, list=41%, signal=106%
GOBP_REGULATION_OF_T_CELL_MEDIATED_IMMUNITY	19	0.300541	1.59006	0.0386847	0.211937	1	3037	tags=74%, list=44%, signal=131%
GOBP_CARDIAC_MUSCLE_CELL_MEMBRANE_REPOLARIZATION	18	0.30461	1.5897	0.0452675	0.211619	1	3293	tags=78%, list=47%, signal=147%
GOBP_MUSCLE_STRUCTURE_DEVELOPMENT	230	0.091149	1.58786	0.040856	0.212766	1	2378	tags=43%, list=34%, signal=63%
GOBP_CELL_CELL_ADHESION_VIA_PLASMA_MEMBRANE_ADHESION_MOLECULES	114	0.125384	1.58716	0.0470348	0.212866	1	666	tags=22%, list=10%, signal=24%
GOBP_RESPONSE_TO_ALKALOID	53	0.184477	1.58571	0.0547945	0.213596	1	5021	tags=91%, list=72%, signal=324%
GOBP_MITOPHAGY	25	0.266137	1.58366	0.045082	0.214956	1	4272	tags=88%, list=61%, signal=228%
GOBP_BLOOD_VESSEL_ENDOTHELIAL_CELL_MIGRATION	46	0.198694	1.58315	0.0566802	0.214769	1	3462	tags=70%, list=50%, signal=138%
GOBP_HOMOTYPIC_CELL_CELL_ADHESION	53	0.182943	1.58135	0.0414079	0.215906	1	3458	tags=68%, list=50%, signal=134%
GOBP_REGULATION_OF_SYNAPTIC_TRANSMISSION_GABAERGIC	19	0.300245	1.58101	0.0405405	0.215535	1	4868	tags=100%, list=70%, signal=333%
GOBP_ESTABLISHMENT_OF_ENDOTHELIAL_BARRIER	30	0.243931	1.58078	0.0552381	0.215064	1	2481	tags=60%, list=36%, signal=93%
GOBP_REGULATION_OF_PROTEIN_EXPORT_FROM_NUCLEUS	20	0.287662	1.57582	0.0680147	0.219513	1	3218	tags=75%, list=46%, signal=139%
GOBP_ORGANELLE_FUSION	102	0.133859	1.575	0.040619	0.21965	1	1399	tags=33%, list=20%, signal=41%
GOBP_POSITIVE_REGULATION_OF_SODIUM_ION_TRANSMEMBRANE_TRANSPORT	16	0.32858	1.57438	0.0501931	0.219509	1	1630	tags=56%, list=23%, signal=73%
GOBP_POSITIVE_REGULATION_OF_AMINE_TRANSPORT	21	0.286979	1.57418	0.0384615	0.219003	1	1651	tags=52%, list=24%, signal=68%
GOBP_POSITIVE_CHEMOTAXIS	20	0.290693	1.57265	0.0545455	0.219895	1	2502	tags=65%, list=36%, signal=101%
GOBP_PROTEIN_TRANSMEMBRANE_IMPORT_INTO_INTRACELLULAR_ORGANELLE	29	0.246989	1.57117	0.0480962	0.220777	1	3562	tags=76%, list=51%, signal=155%
GOBP_GLYCOSPHINGOLIPID_METABOLIC_PROCESS	33	0.230898	1.57053	0.056962	0.220727	1	2614	tags=61%, list=38%, signal=97%
GOBP_ANATOMICAL_STRUCTURE_HOMEOSTASIS	122	0.11672	1.56718	0.0405405	0.22342	1	2734	tags=51%, list=39%, signal=82%
GOBP_LONG_TERM_MEMORY	21	0.286264	1.56669	0.0515464	0.223259	1	1325	tags=48%, list=19%, signal=59%
GOBP_BIOLOGICAL_PROCESS_INVOLVED_IN_INTRASPECIES_INTERACTION_BETWEEN_ORGANISMS	30	0.241233	1.56225	0.0554455	0.227229	1	1573	tags=47%, list=23%, signal=60%
GOBP_RESPONSE_TO_FLUID_SHEAR_STRESS	18	0.306758	1.56169	0.0537849	0.227164	1	2892	tags=72%, list=42%, signal=123%
GOBP_PEPTIDE_TRANSPORT	113	0.127515	1.56038	0.0626263	0.227863	1	3617	tags=65%, list=52%, signal=133%
GOBP_TISSUE_MORPHOGENESIS	213	0.0936486	1.55676	0.0516529	0.23093	1	2631	tags=47%, list=38%, signal=73%
GOBP_RESPIRATORY_CHAIN_COMPLEX_IV_ASSEMBLY	20	0.292785	1.55252	0.0588235	0.234776	1	750	tags=40%, list=11%, signal=45%
GOBP_VACUOLAR_TRANSPORT	117	0.126189	1.54983	0.0659575	0.237062	1	800	tags=24%, list=12%, signal=27%
GOBP_PROTEIN_COMPLEX_OLIGOMERIZATION	122	0.122963	1.54926	0.0531697	0.23698	1	1609	tags=35%, list=23%, signal=45%
GOBP_RESPONSE_TO_CALCIUM_ION	85	0.14457	1.54779	0.064833	0.23792	1	5793	tags=98%, list=83%, signal=579%
GOBP_NEGATIVE_REGULATION_OF_LEUKOCYTE_MEDIATED_IMMUNITY	17	0.306055	1.54428	0.0556622	0.24101	1	2783	tags=71%, list=40%, signal=117%
GOBP_BLOOD_VESSEL_MORPHOGENESIS	221	0.0897601	1.54049	0.0641283	0.244379	1	3326	tags=57%, list=48%, signal=105%
GOBP_NEGATIVE_REGULATION_OF_EPITHELIAL_CELL_MIGRATION	32	0.234867	1.53836	0.0592885	0.246143	1	1632	tags=47%, list=23%, signal=61%
GOBP_REGULATION_OF_CELLULAR_AMINE_METABOLIC_PROCESS	17	0.310069	1.53818	0.0620155	0.24558	1	3164	tags=76%, list=46%, signal=140%
GOBP_NEURON_PROJECTION_ORGANIZATION	72	0.153408	1.53607	0.0552147	0.247149	1	1164	tags=32%, list=17%, signal=38%
GOBP_BRAIN_MORPHOGENESIS	18	0.301693	1.53494	0.0639535	0.247694	1	2541	tags=67%, list=37%, signal=105%
GOBP_POSITIVE_REGULATION_OF_PROTEIN_DEPHOSPHORYLATION	24	0.260143	1.53492	0.055336	0.247002	1	2541	tags=63%, list=37%, signal=98%
GOBP_GLUCOSE_METABOLIC_PROCESS	92	0.137577	1.53209	0.0641283	0.249483	1	4268	tags=75%, list=61%, signal=192%
GOBP_REGULATION_OF_POSTSYNAPTIC_NEUROTRANSMITTER_RECEPTOR_ACTIVITY	15	0.319202	1.53128	0.0546875	0.249684	1	1492	tags=53%, list=21%, signal=68%
GOBP_CELL_REDOX_HOMEOSTASIS	28	0.244314	1.5312	0.0755467	0.249043	1	790	tags=36%, list=11%, signal=40%
GOBP_POSITIVE_REGULATION_OF_NUCLEOTIDE_METABOLIC_PROCESS	18	0.30142	1.53101	0.0691057	0.248501	1	2929	tags=72%, list=42%, signal=125%
GOBP_POSITIVE_REGULATION_OF_EXCITATORY_POSTSYNAPTIC_POTENTIAL	20	0.280952	1.52886	0.0523256	0.250026	1	2222	tags=60%, list=32%, signal=88%
GOBP_REGULATION_OF_RESPONSE_TO_CYTOKINE_STIMULUS	57	0.171746	1.5226	0.0534351	0.256533	1	4302	tags=79%, list=62%, signal=206%
GOBP_REGULATION_OF_PROTEIN_MATURATION	25	0.252708	1.52235	0.0580271	0.256058	1	4921	tags=96%, list=71%, signal=328%
GOBP_SMOOTH_MUSCLE_CELL_DIFFERENTIATION	16	0.323208	1.52186	0.0617284	0.25588	1	2536	tags=69%, list=36%, signal=108%
GOBP_RESPIRATORY_GASEOUS_EXCHANGE_BY_RESPIRATORY_SYSTEM	29	0.234464	1.51842	0.0453649	0.259232	1	4128	tags=83%, list=59%, signal=203%
GOBP_PERIPHERAL_NERVOUS_SYSTEM_DEVELOPMENT	36	0.214364	1.51812	0.0697674	0.258837	1	2378	tags=56%, list=34%, signal=84%
GOBP_POSITIVE_REGULATION_OF_OSSIFICATION	16	0.316718	1.51787	0.0696325	0.258408	1	2581	tags=69%, list=37%, signal=109%
GOBP_VASODILATION	19	0.293244	1.5177	0.0549683	0.257889	1	2356	tags=63%, list=34%, signal=95%
GOBP_PROTEIN_LOCALIZATION_TO_CELL_SURFACE	45	0.190281	1.51759	0.0743802	0.257298	1	4554	tags=84%, list=66%, signal=243%
GOBP_POSITIVE_REGULATION_OF_PROTEIN_TARGETING_TO_MEMBRANE	20	0.284416	1.51738	0.0569106	0.256861	1	3588	tags=80%, list=52%, signal=165%
GOBP_LYTIC_VACUOLE_ORGANIZATION	48	0.183648	1.51709	0.0634921	0.256448	1	3220	tags=65%, list=46%, signal=120%
GOBP_RESPONSE_TO_LIGHT_STIMULUS	128	0.115903	1.5168	0.0579151	0.256145	1	4638	tags=78%, list=67%, signal=231%
GOBP_STRIATED_MUSCLE_CONTRACTION	71	0.154227	1.5157	0.062249	0.256643	1	3343	tags=63%, list=48%, signal=121%
GOBP_DEVELOPMENTAL_MATURATION	116	0.118873	1.51413	0.0643863	0.257756	1	1703	tags=36%, list=25%, signal=47%
GOBP_POSITIVE_REGULATION_OF_TRANSPORT	456	0.0638248	1.51085	0.0639175	0.260911	1	3532	tags=57%, list=51%, signal=108%
GOBP_THIOESTER_METABOLIC_PROCESS	61	0.163337	1.509	0.061144	0.262351	1	1950	tags=44%, list=28%, signal=61%
GOBP_PROTEIN_HOMOOLIGOMERIZATION	89	0.137837	1.5071	0.0704501	0.263803	1	1396	tags=34%, list=20%, signal=42%
GOBP_LIPID_LOCALIZATION	194	0.0950602	1.50617	0.0629921	0.264241	1	2581	tags=46%, list=37%, signal=72%
GOBP_RENAL_SYSTEM_PROCESS	40	0.197142	1.50471	0.0825893	0.265226	1	1243	tags=38%, list=18%, signal=45%
GOBP_PROTEIN_LOCALIZATION_TO_ENDOSOME	19	0.28322	1.50423	0.0654397	0.265094	1	4986	tags=100%, list=72%, signal=353%
GOBP_HEART_MORPHOGENESIS	78	0.145988	1.50394	0.072407	0.264736	1	3540	tags=65%, list=51%, signal=132%
GOBP_REGULATION_OF_LEUKOCYTE_MEDIATED_CYTOTOXICITY	19	0.289637	1.50299	0.061144	0.265081	1	2381	tags=63%, list=34%, signal=96%
GOBP_CEREBELLAR_CORTEX_FORMATION	16	0.316718	1.50254	0.0756646	0.26496	1	2581	tags=69%, list=37%, signal=109%
GOBP_SYNAPTIC_TRANSMISSION_DOPAMINERGIC	16	0.303342	1.50212	0.0717213	0.264744	1	1805	tags=56%, list=26%, signal=76%
GOBP_TRANSEPITHELIAL_TRANSPORT	17	0.302908	1.5007	0.064833	0.265709	1	2396	tags=65%, list=34%, signal=99%
GOBP_CARDIAC_MUSCLE_CELL_ACTION_POTENTIAL	42	0.193882	1.50038	0.0734694	0.265364	1	3293	tags=67%, list=47%, signal=126%
GOBP_MULTI_MULTICELLULAR_ORGANISM_PROCESS	65	0.157522	1.5002	0.0580271	0.264847	1	2336	tags=49%, list=34%, signal=73%
GOBP_NEUTRAL_LIPID_METABOLIC_PROCESS	58	0.167806	1.49999	0.082	0.264385	1	1958	tags=45%, list=28%, signal=62%
GOBP_HOMOPHILIC_CELL_ADHESION_VIA_PLASMA_MEMBRANE_ADHESION_MOLECULES	61	0.162262	1.49924	0.0694981	0.264526	1	932	tags=30%, list=13%, signal=34%
GOBP_EPITHELIAL_CELL_PROLIFERATION	125	0.113289	1.49737	0.0530452	0.265976	1	4619	tags=78%, list=66%, signal=227%
GOBP_ANTERIOR_POSTERIOR_PATTERN_SPECIFICATION	38	0.20279	1.49465	0.0604288	0.268374	1	2621	tags=58%, list=38%, signal=92%
GOBP_REGULATION_OF_ENDOCYTIC_RECYCLING	15	0.321653	1.49353	0.0788462	0.268933	1	2865	tags=73%, list=41%, signal=124%
GOBP_ANTIGEN_PROCESSING_AND_PRESENTATION_OF_EXOGENOUS_ANTIGEN	15	0.314732	1.49126	0.094697	0.271054	1	2913	tags=73%, list=42%, signal=126%
GOBP_EAR_DEVELOPMENT	59	0.16136	1.49024	0.0689655	0.271611	1	1243	tags=34%, list=18%, signal=41%
GOBP_DOPAMINE_SECRETION	22	0.266901	1.48973	0.0722433	0.271502	1	1309	tags=45%, list=19%, signal=56%
GOBP_SPROUTING_ANGIOGENESIS	47	0.183821	1.48803	0.0709812	0.272845	1	3462	tags=68%, list=50%, signal=135%
GOBP_SCHWANN_CELL_DEVELOPMENT	20	0.279509	1.48214	0.0879346	0.279156	1	5012	tags=100%, list=72%, signal=358%
GOBP_SYNAPTIC_VESICLE_EXOCYTOSIS	81	0.139622	1.48193	0.0863158	0.278689	1	1185	tags=31%, list=17%, signal=37%
GOBP_MICROVILLUS_ASSEMBLY	16	0.302675	1.48122	0.0628571	0.278853	1	2244	tags=63%, list=32%, signal=92%
GOBP_RECEPTOR_METABOLIC_PROCESS	99	0.129458	1.47988	0.0684932	0.279735	1	3254	tags=60%, list=47%, signal=110%
GOBP_CELLULAR_RESPONSE_TO_XENOBIOTIC_STIMULUS	62	0.162044	1.4789	0.0691824	0.280139	1	3703	tags=69%, list=53%, signal=147%
GOBP_VASCULATURE_DEVELOPMENT	265	0.0801428	1.47823	0.078125	0.280212	1	2794	tags=48%, list=40%, signal=77%
GOBP_LEARNING	102	0.123322	1.4768	0.0715706	0.281226	1	3379	tags=61%, list=49%, signal=117%
GOBP_REGULATION_OF_PROTEIN_EXIT_FROM_ENDOPLASMIC_RETICULUM	16	0.30985	1.47183	0.0758197	0.286676	1	3063	tags=75%, list=44%, signal=134%
GOBP_GLYCEROPHOSPHOLIPID_CATABOLIC_PROCESS	19	0.281292	1.47037	0.0896686	0.287868	1	3902	tags=84%, list=56%, signal=191%
GOBP_ENDOCHONDRAL_BONE_MORPHOGENESIS	20	0.274459	1.46791	0.0914513	0.290278	1	2267	tags=60%, list=33%, signal=89%
GOBP_EXPLORATION_BEHAVIOR	20	0.272006	1.46741	0.0936255	0.290158	1	894	tags=40%, list=13%, signal=46%
GOBP_MESODERM_MORPHOGENESIS	22	0.261613	1.46359	0.0833333	0.294118	1	3557	tags=77%, list=51%, signal=158%
GOBP_EPITHELIUM_DEVELOPMENT	376	0.0669052	1.46311	0.0912779	0.294037	1	2646	tags=44%, list=38%, signal=68%
GOBP_MUSCLE_CELL_DIFFERENTIATION	150	0.103284	1.46012	0.0897959	0.297054	1	2818	tags=51%, list=41%, signal=83%
GOBP_REGULATION_OF_INTRACELLULAR_PROTEIN_TRANSPORT	138	0.106534	1.4594	0.0763209	0.297267	1	3403	tags=59%, list=49%, signal=114%
GOBP_RESPONSE_TO_FATTY_ACID	25	0.244621	1.459	0.0745968	0.296989	1	3031	tags=68%, list=44%, signal=120%
GOBP_EMBRYONIC_HEART_TUBE_MORPHOGENESIS	20	0.266955	1.45844	0.0910973	0.29702	1	3709	tags=80%, list=53%, signal=171%
GOBP_HUMORAL_IMMUNE_RESPONSE_MEDIATED_BY_CIRCULATING_IMMUNOGLOBULIN	15	0.306945	1.45819	0.0924025	0.296601	1	1577	tags=53%, list=23%, signal=69%
GOBP_SOMITOGENESIS	17	0.29153	1.45397	0.090535	0.301204	1	4519	tags=94%, list=65%, signal=268%
GOBP_EPITHELIAL_CELL_DIFFERENTIATION	204	0.0886044	1.45241	0.0770713	0.302477	1	2740	tags=48%, list=39%, signal=77%
GOBP_TETRAPYRROLE_BIOSYNTHETIC_PROCESS	21	0.268066	1.4509	0.0916667	0.303658	1	2113	tags=57%, list=30%, signal=82%
GOBP_RECEPTOR_RECYCLING	19	0.27628	1.45071	0.0921844	0.30318	1	1742	tags=53%, list=25%, signal=70%
GOBP_TRANSITION_METAL_ION_TRANSPORT	54	0.168235	1.45027	0.0994152	0.303095	1	3987	tags=74%, list=57%, signal=172%
GOBP_PYRUVATE_METABOLIC_PROCESS	62	0.158185	1.44979	0.095057	0.303001	1	3057	tags=60%, list=44%, signal=106%
GOBP_NEUROTRANSMITTER_RECEPTOR_LOCALIZATION_TO_POSTSYNAPTIC_SPECIALIZATION_MEMBRANE	15	0.308387	1.44957	0.10119	0.30253	1	1567	tags=53%, list=23%, signal=69%
GOBP_SYNCYTIUM_FORMATION	25	0.242455	1.44868	0.0901804	0.302896	1	3324	tags=72%, list=48%, signal=138%
GOBP_REGULATION_OF_CARBOHYDRATE_CATABOLIC_PROCESS	28	0.230693	1.44657	0.0879541	0.304773	1	2870	tags=64%, list=41%, signal=109%
GOBP_PLATELET_ACTIVATION	69	0.146459	1.44578	0.0914397	0.305036	1	3826	tags=70%, list=55%, signal=153%
GOBP_SYNAPSE_ASSEMBLY	116	0.113626	1.44368	0.0790021	0.306969	1	2338	tags=45%, list=34%, signal=66%
GOBP_ENDOCYTOSIS	340	0.0676026	1.4435	0.105788	0.306461	1	4642	tags=73%, list=67%, signal=210%
GOBP_CALCIUM_ION_REGULATED_EXOCYTOSIS	46	0.181281	1.44206	0.0844794	0.307605	1	1467	tags=39%, list=21%, signal=49%
GOBP_MESODERM_DEVELOPMENT	36	0.206787	1.44123	0.0981211	0.307991	1	4554	tags=86%, list=66%, signal=248%
GOBP_REGULATION_OF_MITOCHONDRION_ORGANIZATION	83	0.134348	1.43918	0.100402	0.309916	1	4268	tags=75%, list=61%, signal=191%
GOBP_LONG_CHAIN_FATTY_ACID_METABOLIC_PROCESS	55	0.164124	1.43872	0.0715746	0.309738	1	2911	tags=58%, list=42%, signal=99%
GOBP_POTASSIUM_ION_IMPORT_ACROSS_PLASMA_MEMBRANE	25	0.245776	1.43676	0.0763052	0.311533	1	3857	tags=80%, list=55%, signal=179%
GOBP_REGULATION_OF_VASOCONSTRICTION	24	0.250144	1.43594	0.0946502	0.3119	1	3479	tags=75%, list=50%, signal=150%
GOBP_OLEFINIC_COMPOUND_METABOLIC_PROCESS	58	0.160876	1.43574	0.09375	0.311414	1	3923	tags=72%, list=56%, signal=165%
GOBP_MUSCLE_CELL_APOPTOTIC_PROCESS	31	0.218995	1.43566	0.0879541	0.310776	1	4537	tags=87%, list=65%, signal=250%
GOBP_SENSORY_PERCEPTION_OF_CHEMICAL_STIMULUS	17	0.281442	1.43004	0.105263	0.317251	1	2136	tags=59%, list=31%, signal=85%
GOBP_CELL_COMMUNICATION_INVOLVED_IN_CARDIAC_CONDUCTION	29	0.216602	1.43001	0.0865191	0.316544	1	3293	tags=69%, list=47%, signal=131%
GOBP_RAC_PROTEIN_SIGNAL_TRANSDUCTION	32	0.214522	1.42969	0.105159	0.316209	1	4379	tags=84%, list=63%, signal=227%
GOBP_REGULATION_OF_BODY_FLUID_LEVELS	162	0.0976996	1.4294	0.0839844	0.315897	1	2296	tags=43%, list=33%, signal=62%
GOBP_NEGATIVE_REGULATION_OF_CELL_CELL_ADHESION	63	0.154699	1.42817	0.0903733	0.316753	1	5332	tags=92%, list=77%, signal=392%
GOBP_PROTEIN_LOCALIZATION_TO_VACUOLE	53	0.167645	1.42782	0.092437	0.316518	1	1072	tags=32%, list=15%, signal=38%
GOBP_PEPTIDYL_CYSTEINE_MODIFICATION	28	0.224171	1.42501	0.0865191	0.319719	1	3908	tags=79%, list=56%, signal=179%
GOBP_NEUROMUSCULAR_PROCESS	71	0.15011	1.42455	0.0998004	0.319621	1	2784	tags=55%, list=40%, signal=91%
GOBP_ENDOTHELIAL_CELL_MIGRATION	98	0.125952	1.42387	0.0650888	0.319758	1	3462	tags=62%, list=50%, signal=122%
GOBP_CELLULAR_COMPONENT_MAINTENANCE	44	0.180034	1.42196	0.0903361	0.321505	1	1125	tags=34%, list=16%, signal=40%
GOBP_RETINA_MORPHOGENESIS_IN_CAMERA_TYPE_EYE	18	0.275935	1.42029	0.110187	0.322996	1	4264	tags=89%, list=61%, signal=229%
GOBP_DEPHOSPHORYLATION	254	0.0790365	1.41884	0.105477	0.324134	1	3793	tags=62%, list=55%, signal=132%
GOBP_PHOSPHATIDYLINOSITOL_BIOSYNTHETIC_PROCESS	72	0.143848	1.41533	0.104743	0.328326	1	3836	tags=69%, list=55%, signal=153%
GOBP_REGULATION_OF_METAL_ION_TRANSPORT	187	0.0898076	1.41445	0.11332	0.328777	1	4855	tags=79%, list=70%, signal=254%
GOBP_HETEROPHILIC_CELL_CELL_ADHESION_VIA_PLASMA_MEMBRANE_CELL_ADHESION_MOLECULES	24	0.239051	1.41384	0.114173	0.328819	1	660	tags=33%, list=9%, signal=37%
GOBP_ORGANOPHOSPHATE_CATABOLIC_PROCESS	100	0.120146	1.41141	0.104854	0.331645	1	3902	tags=68%, list=56%, signal=153%
GOBP_NEGATIVE_REGULATION_OF_PROTEIN_KINASE_B_SIGNALING	20	0.260029	1.41094	0.0975143	0.331581	1	1672	tags=50%, list=24%, signal=66%
GOBP_ADULT_BEHAVIOR	77	0.136155	1.40929	0.0806754	0.333198	1	1771	tags=39%, list=25%, signal=52%
GOBP_RESPONSE_TO_COLD	26	0.231614	1.40813	0.121339	0.334113	1	5078	tags=96%, list=73%, signal=356%
GOBP_DENDRITIC_SPINE_MAINTENANCE	15	0.305311	1.40791	0.083004	0.333655	1	1125	tags=47%, list=16%, signal=56%
GOBP_TRANSITION_METAL_ION_HOMEOSTASIS	69	0.146825	1.40536	0.112735	0.336473	1	4730	tags=83%, list=68%, signal=256%
GOBP_ADAPTIVE_IMMUNE_RESPONSE	95	0.121985	1.40403	0.10142	0.337556	1	1577	tags=35%, list=23%, signal=44%
GOBP_ANATOMICAL_STRUCTURE_MATURATION	79	0.136114	1.40333	0.101626	0.337741	1	1703	tags=38%, list=25%, signal=50%
GOBP_REGULATION_OF_VASCULATURE_DEVELOPMENT	103	0.118741	1.40285	0.110638	0.337671	1	3302	tags=59%, list=48%, signal=111%
GOBP_ODONTOGENESIS_OF_DENTIN_CONTAINING_TOOTH	23	0.247814	1.40175	0.105566	0.338479	1	2815	tags=65%, list=41%, signal=109%
GOBP_TUBE_MORPHOGENESIS	301	0.0699383	1.40115	0.0981595	0.338543	1	2628	tags=45%, list=38%, signal=68%
GOBP_GLIAL_CELL_DEVELOPMENT	60	0.153749	1.39952	0.0912863	0.340119	1	4268	tags=77%, list=61%, signal=197%
GOBP_RESPONSE_TO_DOPAMINE	39	0.189976	1.39831	0.0981964	0.340965	1	2963	tags=62%, list=43%, signal=107%
GOBP_POSITIVE_REGULATION_OF_PHOSPHATASE_ACTIVITY	17	0.290087	1.39792	0.115152	0.340716	1	4529	tags=94%, list=65%, signal=270%
GOBP_PIGMENT_METABOLIC_PROCESS	41	0.184722	1.3972	0.117878	0.341026	1	2113	tags=49%, list=30%, signal=70%
GOBP_REGULATION_OF_POTASSIUM_ION_TRANSPORT	56	0.159041	1.397	0.114786	0.340532	1	2874	tags=57%, list=41%, signal=97%
GOBP_PROTEIN_TARGETING_TO_VACUOLE	31	0.212673	1.39684	0.119284	0.339996	1	2563	tags=58%, list=37%, signal=92%
GOBP_FATTY_ACID_BETA_OXIDATION	56	0.156192	1.39643	0.1079	0.339809	1	2149	tags=46%, list=31%, signal=67%
GOBP_REGIONALIZATION	74	0.136696	1.394	0.113772	0.342724	1	2628	tags=51%, list=38%, signal=82%
GOBP_MULTICELLULAR_ORGANISMAL_MOVEMENT	20	0.263709	1.39198	0.10387	0.344873	1	3384	tags=75%, list=49%, signal=146%
GOBP_REGULATION_OF_STRIATED_MUSCLE_CONTRACTION	35	0.199153	1.39148	0.104938	0.344877	1	3189	tags=66%, list=46%, signal=121%
GOBP_MULTICELLULAR_ORGANISM_AGING	15	0.296131	1.39145	0.100386	0.344161	1	4432	tags=93%, list=64%, signal=257%
GOBP_ACTIN_FILAMENT_BASED_MOVEMENT	68	0.141892	1.39124	0.108434	0.34371	1	760	tags=25%, list=11%, signal=28%
GOBP_CEREBELLAR_CORTEX_MORPHOGENESIS	19	0.260781	1.38853	0.108268	0.346793	1	2581	tags=63%, list=37%, signal=100%
GOBP_ARTERY_MORPHOGENESIS	21	0.254781	1.38714	0.122363	0.348008	1	2536	tags=62%, list=36%, signal=97%
GOBP_SPHINGOLIPID_BIOSYNTHETIC_PROCESS	48	0.170615	1.38706	0.102421	0.347372	1	2586	tags=54%, list=37%, signal=86%
GOBP_ANTIGEN_PROCESSING_AND_PRESENTATION	45	0.174334	1.3856	0.112033	0.348636	1	3583	tags=69%, list=52%, signal=141%
GOBP_POSTSYNAPTIC_SPECIALIZATION_ORGANIZATION	29	0.216129	1.38466	0.105477	0.349139	1	2098	tags=52%, list=30%, signal=74%
GOBP_CELLULAR_RESPONSE_TO_OXYGEN_LEVELS	76	0.134619	1.38446	0.120083	0.348616	1	3646	tags=66%, list=52%, signal=137%
GOBP_TRIGLYCERIDE_METABOLIC_PROCESS	39	0.18647	1.38406	0.129741	0.348404	1	1918	tags=46%, list=28%, signal=63%
GOBP_HEART_VALVE_MORPHOGENESIS	17	0.291538	1.3832	0.124046	0.348828	1	2066	tags=59%, list=30%, signal=84%
GOBP_RESPONSE_TO_INORGANIC_SUBSTANCE	266	0.0746559	1.38317	0.105566	0.348124	1	2975	tags=50%, list=43%, signal=84%
GOBP_POLYOL_METABOLIC_PROCESS	59	0.152183	1.38279	0.125954	0.347959	1	2602	tags=53%, list=37%, signal=83%
GOBP_CARBOHYDRATE_CATABOLIC_PROCESS	82	0.129906	1.38135	0.119141	0.349214	1	1819	tags=39%, list=26%, signal=52%
GOBP_REGULATION_OF_TUBE_SIZE	54	0.163186	1.38133	0.109053	0.348515	1	3507	tags=67%, list=50%, signal=134%
GOBP_PH_REDUCTION	24	0.243984	1.38114	0.0994036	0.348024	1	1205	tags=42%, list=17%, signal=50%
GOBP_NUCLEOSIDE_BISPHOSPHATE_BIOSYNTHETIC_PROCESS	44	0.178995	1.37832	0.121704	0.351372	1	1764	tags=43%, list=25%, signal=58%
GOBP_NEURAL_TUBE_DEVELOPMENT	59	0.150501	1.37595	0.0821643	0.35418	1	2378	tags=49%, list=34%, signal=74%
GOBP_PROTEIN_LOCALIZATION_TO_LYSOSOME	36	0.191335	1.37517	0.113131	0.35469	1	1765	tags=44%, list=25%, signal=59%
GOBP_PHOSPHATIDYLINOSITOL_PHOSPHATE_BIOSYNTHETIC_PROCESS	38	0.186548	1.37419	0.107943	0.355335	1	1453	tags=39%, list=21%, signal=50%
GOBP_HETEROCHROMATIN_ORGANIZATION	29	0.209562	1.37392	0.102564	0.354954	1	4540	tags=86%, list=65%, signal=248%
GOBP_REGULATION_OF_MEMBRANE_REPOLARIZATION	15	0.293295	1.37063	0.115152	0.358936	1	3525	tags=80%, list=51%, signal=162%
GOBP_GOLGI_TO_VACUOLE_TRANSPORT	16	0.287424	1.3703	0.11753	0.358724	1	4956	tags=100%, list=71%, signal=348%
GOBP_REGULATION_OF_CELL_CELL_ADHESION	159	0.0906416	1.37002	0.113131	0.358343	1	4891	tags=79%, list=70%, signal=261%
GOBP_NEGATIVE_REGULATION_OF_SMALL_GTPASE_MEDIATED_SIGNAL_TRANSDUCTION	35	0.199174	1.36932	0.11811	0.358628	1	3586	tags=71%, list=52%, signal=147%
GOBP_NEGATIVE_REGULATION_OF_TRANSPORT	209	0.0824959	1.36778	0.119433	0.360128	1	2735	tags=47%, list=39%, signal=76%
GOBP_REGULATION_OF_PROTEIN_TARGETING_TO_MEMBRANE	24	0.234407	1.36673	0.124498	0.360885	1	3588	tags=75%, list=52%, signal=155%
GOBP_CATECHOL_CONTAINING_COMPOUND_METABOLIC_PROCESS	25	0.22556	1.36592	0.137374	0.361341	1	2885	tags=64%, list=42%, signal=109%
GOBP_HEART_VALVE_DEVELOPMENT	20	0.253319	1.36571	0.139113	0.360912	1	2066	tags=55%, list=30%, signal=78%
GOBP_T_CELL_MEDIATED_IMMUNITY	26	0.22167	1.36512	0.126294	0.360931	1	3543	tags=73%, list=51%, signal=149%
GOBP_REGULATION_OF_MYELINATION	25	0.22657	1.36451	0.10998	0.361088	1	4268	tags=84%, list=61%, signal=217%
GOBP_MONOAMINE_TRANSPORT	43	0.177656	1.36326	0.132827	0.362116	1	2651	tags=56%, list=38%, signal=90%
GOBP_ESTABLISHMENT_OR_MAINTENANCE_OF_BIPOLAR_CELL_POLARITY	37	0.188157	1.36186	0.144603	0.363393	1	1328	tags=38%, list=19%, signal=47%
GOBP_REGULATION_OF_NITRIC_OXIDE_SYNTHASE_ACTIVITY	17	0.269037	1.36111	0.121212	0.363784	1	2222	tags=59%, list=32%, signal=86%
GOBP_ESTABLISHMENT_OF_PROTEIN_LOCALIZATION_TO_VACUOLE	42	0.175531	1.35992	0.116981	0.364853	1	1765	tags=43%, list=25%, signal=57%
GOBP_EMBRYONIC_HEART_TUBE_DEVELOPMENT	26	0.219371	1.35851	0.141717	0.366262	1	2757	tags=62%, list=40%, signal=102%
GOBP_PLATELET_AGGREGATION	43	0.177821	1.35665	0.119149	0.368191	1	3458	tags=67%, list=50%, signal=133%
GOBP_REGULATION_OF_CARBOHYDRATE_METABOLIC_PROCESS	80	0.134261	1.35452	0.134921	0.370433	1	2986	tags=56%, list=43%, signal=97%
GOBP_REGULATION_OF_HEART_RATE	35	0.190208	1.35408	0.129666	0.370409	1	868	tags=31%, list=12%, signal=36%
GOBP_NEGATIVE_REGULATION_OF_INTRACELLULAR_SIGNAL_TRANSDUCTION	250	0.0751045	1.35342	0.13442	0.370582	1	2943	tags=50%, list=42%, signal=83%
GOBP_LIPOPROTEIN_METABOLIC_PROCESS	73	0.135833	1.35286	0.135729	0.370687	1	4682	tags=81%, list=67%, signal=245%
GOBP_NEGATIVE_REGULATION_OF_LEUKOCYTE_MIGRATION	18	0.266093	1.35106	0.128655	0.372534	1	3560	tags=78%, list=51%, signal=159%
GOBP_NEGATIVE_REGULATION_OF_INTRACELLULAR_TRANSPORT	33	0.198637	1.35063	0.126819	0.372377	1	4522	tags=85%, list=65%, signal=242%
GOBP_LIPID_OXIDATION	69	0.139759	1.35005	0.116371	0.372428	1	4275	tags=75%, list=62%, signal=194%
GOBP_ACTION_POTENTIAL	75	0.131879	1.35001	0.121032	0.371751	1	3355	tags=61%, list=48%, signal=117%
GOBP_ANTIGEN_PROCESSING_AND_PRESENTATION_OF_PEPTIDE_ANTIGEN	23	0.233667	1.34996	0.13347	0.371083	1	2913	tags=65%, list=42%, signal=112%
GOBP_SULFUR_COMPOUND_TRANSPORT	27	0.221024	1.34677	0.123529	0.375211	1	3617	tags=74%, list=52%, signal=154%
GOBP_REGULATION_OF_GLYCOPROTEIN_METABOLIC_PROCESS	23	0.237784	1.34654	0.136273	0.374805	1	3791	tags=78%, list=55%, signal=172%
GOBP_RESPONSE_TO_ELECTRICAL_STIMULUS	21	0.241064	1.34397	0.12963	0.377904	1	2962	tags=67%, list=43%, signal=116%
GOBP_REGULATION_OF_CHOLESTEROL_EFFLUX	19	0.253165	1.34113	0.133475	0.381454	1	2268	tags=58%, list=33%, signal=86%
GOBP_CELLULAR_TRANSITION_METAL_ION_HOMEOSTASIS	58	0.148393	1.34051	0.127745	0.381695	1	4728	tags=83%, list=68%, signal=257%
GOBP_REGULATION_OF_PROTEIN_TARGETING	50	0.162174	1.34005	0.118474	0.381614	1	4718	tags=84%, list=68%, signal=260%
GOBP_POSITIVE_REGULATION_OF_INSULIN_SECRETION	33	0.197467	1.33982	0.138943	0.381199	1	1371	tags=39%, list=20%, signal=49%
GOBP_SENSORY_ORGAN_DEVELOPMENT	175	0.0882235	1.33896	0.143443	0.381818	1	1665	tags=33%, list=24%, signal=42%
GOBP_ORGANIC_HYDROXY_COMPOUND_METABOLIC_PROCESS	247	0.0756124	1.33827	0.141717	0.382132	1	2728	tags=47%, list=39%, signal=74%
GOBP_HEAD_DEVELOPMENT	392	0.0602816	1.33712	0.143426	0.383113	1	2795	tags=46%, list=40%, signal=72%
GOBP_PEROXISOME_ORGANIZATION	28	0.211716	1.33673	0.138	0.38299	1	3746	tags=75%, list=54%, signal=162%
GOBP_RELAXATION_OF_MUSCLE	17	0.273313	1.33613	0.151341	0.383142	1	3010	tags=71%, list=43%, signal=124%
GOBP_REGULATION_OF_CELL_ADHESION	301	0.0673231	1.33447	0.131579	0.38483	1	4862	tags=76%, list=70%, signal=243%
GOBP_EXCITATORY_SYNAPSE_ASSEMBLY	21	0.23848	1.33306	0.14053	0.386127	1	2318	tags=57%, list=33%, signal=85%
GOBP_REGULATION_OF_ESTABLISHMENT_OF_PROTEIN_LOCALIZATION	286	0.069525	1.33246	0.140562	0.386345	1	3521	tags=57%, list=51%, signal=111%
GOBP_CELLULAR_RESPONSE_TO_ORGANIC_CYCLIC_COMPOUND	237	0.0750128	1.33241	0.123732	0.38568	1	3337	tags=55%, list=48%, signal=103%
GOBP_SCHWANN_CELL_DIFFERENTIATION	23	0.236008	1.33032	0.134538	0.388092	1	5012	tags=96%, list=72%, signal=342%
GOBP_C4_DICARBOXYLATE_TRANSPORT	19	0.257804	1.32972	0.129412	0.388301	1	3699	tags=79%, list=53%, signal=168%
GOBP_PATTERN_SPECIFICATION_PROCESS	102	0.114652	1.32882	0.142558	0.388898	1	2757	tags=51%, list=40%, signal=83%
GOBP_CYCLIC_NUCLEOTIDE_MEDIATED_SIGNALING	34	0.192512	1.32674	0.148148	0.391178	1	2347	tags=53%, list=34%, signal=80%
GOBP_REGULATION_OF_MITOCHONDRIAL_FISSION	20	0.244372	1.32626	0.146568	0.391124	1	4213	tags=85%, list=61%, signal=215%
GOBP_REGULATION_OF_PROTEIN_LOCALIZATION_TO_CELL_PERIPHERY	81	0.126985	1.32605	0.153696	0.390744	1	1186	tags=30%, list=17%, signal=35%
GOBP_MONOCARBOXYLIC_ACID_TRANSPORT	32	0.199091	1.32548	0.139489	0.390864	1	3617	tags=72%, list=52%, signal=149%
GOBP_POSITIVE_REGULATION_OF_PROTEIN_SECRETION	62	0.141387	1.32464	0.139535	0.391289	1	3509	tags=65%, list=50%, signal=129%
GOBP_SKELETAL_SYSTEM_DEVELOPMENT	137	0.0967483	1.32408	0.142276	0.391357	1	2130	tags=40%, list=31%, signal=57%
GOBP_PHOSPHATIDYLINOSITOL_DEPHOSPHORYLATION	24	0.220113	1.32178	0.135729	0.394072	1	3687	tags=75%, list=53%, signal=159%
GOBP_POSITIVE_REGULATION_OF_ESTABLISHMENT_OF_PROTEIN_LOCALIZATION	178	0.087082	1.32112	0.168	0.394342	1	3509	tags=59%, list=50%, signal=116%
GOBP_CARDIAC_MUSCLE_TISSUE_DEVELOPMENT	71	0.133925	1.3203	0.148594	0.394832	1	3189	tags=59%, list=46%, signal=108%
GOBP_REGULATION_OF_THE_FORCE_OF_HEART_CONTRACTION	16	0.273958	1.31886	0.149194	0.396199	1	4615	tags=94%, list=66%, signal=278%
GOBP_T_CELL_ACTIVATION_INVOLVED_IN_IMMUNE_RESPONSE	18	0.258046	1.31774	0.170543	0.39712	1	913	tags=39%, list=13%, signal=45%
GOBP_REGULATION_OF_SIGNALING_RECEPTOR_ACTIVITY	78	0.128052	1.31434	0.14553	0.40159	1	1703	tags=37%, list=25%, signal=49%
GOBP_VACUOLAR_ACIDIFICATION	15	0.284595	1.31285	0.146293	0.40309	1	4512	tags=93%, list=65%, signal=265%
GOBP_REGULATION_OF_CALCIUM_ION_IMPORT	15	0.278779	1.31239	0.144603	0.403064	1	1309	tags=47%, list=19%, signal=57%
GOBP_REGULATION_OF_PHOSPHOLIPID_METABOLIC_PROCESS	19	0.250332	1.31154	0.144737	0.403639	1	3385	tags=74%, list=49%, signal=143%
GOBP_POSITIVE_REGULATION_OF_TRANSPORTER_ACTIVITY	61	0.144248	1.31107	0.162427	0.403608	1	4702	tags=82%, list=68%, signal=251%
GOBP_REGULATION_OF_PROTEIN_SECRETION	113	0.105573	1.31081	0.1409	0.403265	1	3521	tags=61%, list=51%, signal=122%
GOBP_ENDOCYTIC_RECYCLING	61	0.137654	1.30909	0.153082	0.405338	1	2013	tags=43%, list=29%, signal=59%
GOBP_UNSATURATED_FATTY_ACID_BIOSYNTHETIC_PROCESS	21	0.239779	1.308	0.15735	0.406207	1	2309	tags=57%, list=33%, signal=85%
GOBP_REGULATION_OF_TRANSMEMBRANE_TRANSPORT	286	0.0687946	1.30771	0.157576	0.405945	1	1193	tags=24%, list=17%, signal=28%
GOBP_EPITHELIAL_CELL_DIFFERENTIATION_INVOLVED_IN_KIDNEY_DEVELOPMENT	16	0.268045	1.30742	0.159844	0.405699	1	1181	tags=44%, list=17%, signal=53%
GOBP_MORPHOGENESIS_OF_EMBRYONIC_EPITHELIUM	55	0.15057	1.30604	0.134576	0.40722	1	2499	tags=51%, list=36%, signal=79%
GOBP_REGULATION_OF_PROTEIN_LOCALIZATION	469	0.0545821	1.30571	0.15415	0.40697	1	2446	tags=40%, list=35%, signal=58%
GOBP_RESPONSE_TO_TOXIC_SUBSTANCE	119	0.103186	1.30561	0.162109	0.406373	1	3908	tags=66%, list=56%, signal=149%
GOBP_LONG_CHAIN_FATTY_ACYL_COA_METABOLIC_PROCESS	15	0.282721	1.30552	0.131631	0.40578	1	1745	tags=53%, list=25%, signal=71%
GOBP_MEMBRANE_RAFT_ORGANIZATION	15	0.272867	1.30529	0.149798	0.405404	1	4130	tags=87%, list=59%, signal=213%
GOBP_OSTEOCLAST_DIFFERENTIATION	29	0.199807	1.30401	0.160677	0.406563	1	1492	tags=41%, list=21%, signal=52%
GOBP_CARDIAC_MUSCLE_CELL_ACTION_POTENTIAL_INVOLVED_IN_CONTRACTION	26	0.214494	1.30302	0.158351	0.407368	1	3860	tags=77%, list=56%, signal=172%
GOBP_CARDIAC_MUSCLE_CONTRACTION	60	0.143953	1.30275	0.143158	0.407033	1	3293	tags=62%, list=47%, signal=116%
GOBP_REGULATION_OF_VASCULAR_PERMEABILITY	19	0.246178	1.3008	0.161157	0.409439	1	3048	tags=68%, list=44%, signal=122%
GOBP_PHOSPHOLIPID_TRANSPORT	51	0.157082	1.30078	0.153543	0.408712	1	4230	tags=76%, list=61%, signal=194%
GOBP_REGULATION_OF_HEART_RATE_BY_CARDIAC_CONDUCTION	18	0.253655	1.29959	0.167702	0.409823	1	2874	tags=67%, list=41%, signal=113%
GOBP_SEGMENTATION	23	0.225369	1.29889	0.162835	0.410217	1	3877	tags=78%, list=56%, signal=176%
GOBP_BIOMINERALIZATION	47	0.164141	1.29867	0.158954	0.409769	1	2267	tags=49%, list=33%, signal=72%
GOBP_RECEPTOR_MEDIATED_ENDOCYTOSIS	149	0.090645	1.29847	0.166	0.409322	1	3254	tags=56%, list=47%, signal=103%
GOBP_RESPONSE_TO_COCAINE	26	0.210994	1.29697	0.129921	0.410858	1	2815	tags=62%, list=41%, signal=103%
GOBP_REGULATION_OF_OLIGODENDROCYTE_DIFFERENTIATION	21	0.23736	1.29665	0.174797	0.410658	1	671	tags=33%, list=10%, signal=37%
GOBP_REGULATION_OF_RELEASE_OF_CYTOCHROME_C_FROM_MITOCHONDRIA	24	0.22282	1.29456	0.150101	0.41342	1	4537	tags=88%, list=65%, signal=251%
GOBP_PEPTIDYL_ASPARAGINE_MODIFICATION	16	0.266351	1.29406	0.151277	0.413442	1	3799	tags=81%, list=55%, signal=179%
GOBP_POSITIVE_REGULATION_OF_ATP_METABOLIC_PROCESS	16	0.266531	1.29323	0.178344	0.414087	1	2929	tags=69%, list=42%, signal=119%
GOBP_POSITIVE_REGULATION_OF_ORGANIC_ACID_TRANSPORT	20	0.244805	1.28583	0.156942	0.425094	1	2820	tags=65%, list=41%, signal=109%
GOBP_ZINC_ION_TRANSPORT	15	0.279452	1.28581	0.171779	0.424387	1	2231	tags=60%, list=32%, signal=88%
GOBP_SMOOTH_MUSCLE_CELL_PROLIFERATION	57	0.142209	1.28493	0.168337	0.425062	1	2067	tags=44%, list=30%, signal=62%
GOBP_REGULATION_OF_CATION_TRANSMEMBRANE_TRANSPORT	184	0.0813402	1.28477	0.163842	0.424566	1	3528	tags=59%, list=51%, signal=116%
GOBP_REGULATION_OF_LIPID_METABOLIC_PROCESS	147	0.0904373	1.28407	0.154902	0.424925	1	2646	tags=47%, list=38%, signal=74%
GOBP_POSITIVE_REGULATION_OF_NIK_NF_KAPPAB_SIGNALING	19	0.244067	1.2822	0.179884	0.427148	1	4160	tags=84%, list=60%, signal=209%
GOBP_POSITIVE_REGULATION_OF_VASCULATURE_DEVELOPMENT	51	0.153324	1.28034	0.163498	0.429389	1	3302	tags=63%, list=48%, signal=119%
GOBP_LIPID_HOMEOSTASIS	60	0.141776	1.28013	0.175105	0.42896	1	1918	tags=42%, list=28%, signal=57%
GOBP_CELLULAR_RESPONSE_TO_INORGANIC_SUBSTANCE	111	0.104944	1.28006	0.180934	0.428296	1	5793	tags=94%, list=83%, signal=554%
GOBP_CELL_ACTIVATION_INVOLVED_IN_IMMUNE_RESPONSE	75	0.1264	1.27992	0.170213	0.427765	1	4690	tags=80%, list=67%, signal=243%
GOBP_POSITIVE_REGULATION_OF_CHEMOTAXIS	54	0.144227	1.27871	0.161826	0.428987	1	2222	tags=46%, list=32%, signal=68%
GOBP_POSITIVE_REGULATION_OF_SMALL_MOLECULE_METABOLIC_PROCESS	58	0.14369	1.27699	0.162698	0.431031	1	2963	tags=57%, list=43%, signal=98%
GOBP_VASCULOGENESIS	27	0.209666	1.27596	0.160985	0.431955	1	2666	tags=59%, list=38%, signal=96%
GOBP_INOSITOL_LIPID_MEDIATED_SIGNALING	81	0.117616	1.27594	0.178846	0.431235	1	2709	tags=51%, list=39%, signal=82%
GOBP_POSITIVE_REGULATION_OF_LIPID_LOCALIZATION	40	0.169863	1.27591	0.179641	0.430549	1	2474	tags=52%, list=36%, signal=81%
GOBP_REGULATION_OF_CELLULAR_KETONE_METABOLIC_PROCESS	51	0.145483	1.27383	0.1643	0.433169	1	2811	tags=55%, list=40%, signal=92%
GOBP_REGULATION_OF_SYSTEMIC_ARTERIAL_BLOOD_PRESSURE	27	0.210132	1.27275	0.213693	0.434134	1	3435	tags=70%, list=49%, signal=139%
GOBP_NUCLEOSIDE_DIPHOSPHATE_METABOLIC_PROCESS	80	0.121015	1.27227	0.184	0.434221	1	3772	tags=66%, list=54%, signal=143%
GOBP_ALCOHOL_CATABOLIC_PROCESS	32	0.189813	1.27216	0.184676	0.433649	1	3464	tags=69%, list=50%, signal=136%
GOBP_NEGATIVE_REGULATION_OF_SMOOTH_MUSCLE_CELL_PROLIFERATION	23	0.225074	1.27105	0.185111	0.434751	1	2066	tags=52%, list=30%, signal=74%
GOBP_CEREBELLAR_CORTEX_DEVELOPMENT	26	0.206184	1.2708	0.173824	0.434424	1	2581	tags=58%, list=37%, signal=91%
GOBP_NEPHRON_DEVELOPMENT	50	0.151014	1.26964	0.184805	0.435539	1	1181	tags=32%, list=17%, signal=38%
GOBP_RESPONSE_TO_ESTRADIOL	48	0.158668	1.26714	0.179283	0.438795	1	3682	tags=69%, list=53%, signal=145%
GOBP_MUSCLE_TISSUE_DEVELOPMENT	135	0.0966115	1.26684	0.197211	0.438562	1	2378	tags=44%, list=34%, signal=65%
GOBP_SMAD_PROTEIN_SIGNAL_TRANSDUCTION	23	0.219858	1.2667	0.167954	0.438043	1	3613	tags=74%, list=52%, signal=153%
GOBP_BONE_MORPHOGENESIS	24	0.216082	1.26665	0.178571	0.437386	1	2267	tags=54%, list=33%, signal=80%
GOBP_RIBONUCLEOSIDE_DIPHOSPHATE_METABOLIC_PROCESS	72	0.125085	1.26601	0.179732	0.437612	1	3772	tags=67%, list=54%, signal=144%
GOBP_GLYCEROLIPID_CATABOLIC_PROCESS	33	0.185218	1.2659	0.169422	0.437069	1	3983	tags=76%, list=57%, signal=177%
GOBP_ADAPTIVE_IMMUNE_RESPONSE_BASED_ON_SOMATIC_RECOMBINATION_OF_IMMUNE_RECEPTORS_BUILT_FROM_IMMUNOGLOBULIN_SUPERFAMILY_DOMAINS	64	0.133554	1.26306	0.174797	0.441041	1	1577	tags=36%, list=23%, signal=46%
GOBP_GLOMERULUS_DEVELOPMENT	22	0.22621	1.26236	0.187135	0.4414	1	4750	tags=91%, list=68%, signal=286%
GOBP_VASCULAR_ASSOCIATED_SMOOTH_MUSCLE_CELL_PROLIFERATION	24	0.216804	1.25996	0.17126	0.444538	1	2262	tags=54%, list=33%, signal=80%
GOBP_REACTIVE_NITROGEN_SPECIES_METABOLIC_PROCESS	36	0.179812	1.25936	0.1875	0.444838	1	3003	tags=61%, list=43%, signal=107%
GOBP_ACTIN_FILAMENT_BASED_PROCESS	450	0.0535214	1.25803	0.175403	0.446203	1	2045	tags=34%, list=29%, signal=46%
GOBP_SPECIFICATION_OF_SYMMETRY	37	0.171647	1.25801	0.188716	0.445476	1	2757	tags=57%, list=40%, signal=94%
GOBP_REGULATION_OF_HORMONE_LEVELS	192	0.0783315	1.25617	0.206827	0.447789	1	3560	tags=59%, list=51%, signal=117%
GOBP_PROTEIN_TETRAMERIZATION	47	0.156783	1.25596	0.201942	0.447365	1	4388	tags=79%, list=63%, signal=212%
GOBP_RESPONSE_TO_MONOSACCHARIDE	96	0.111282	1.25538	0.184322	0.447587	1	3942	tags=68%, list=57%, signal=154%
GOBP_POSITIVE_REGULATION_OF_REACTIVE_OXYGEN_SPECIES_METABOLIC_PROCESS	30	0.194461	1.25365	0.180392	0.449688	1	3750	tags=73%, list=54%, signal=159%
GOBP_UNSATURATED_FATTY_ACID_METABOLIC_PROCESS	47	0.152367	1.24957	0.201905	0.455775	1	3827	tags=70%, list=55%, signal=155%
GOBP_EMBRYONIC_APPENDAGE_MORPHOGENESIS	27	0.200908	1.24881	0.187377	0.456284	1	1697	tags=44%, list=24%, signal=59%
GOBP_MONOSACCHARIDE_METABOLIC_PROCESS	126	0.0957615	1.24845	0.207101	0.456131	1	2986	tags=52%, list=43%, signal=90%
GOBP_DOPAMINE_METABOLIC_PROCESS	24	0.210475	1.24605	0.187381	0.459346	1	2885	tags=63%, list=42%, signal=106%
GOBP_PURINE_NUCLEOTIDE_TRANSPORT	17	0.24528	1.24521	0.183299	0.460055	1	4022	tags=82%, list=58%, signal=195%
GOBP_RNA_MODIFICATION	77	0.119948	1.24466	0.190207	0.460244	1	5222	tags=87%, list=75%, signal=346%
GOBP_NEGATIVE_REGULATION_OF_GENE_EXPRESSION_EPIGENETIC	28	0.188901	1.24352	0.188324	0.461334	1	5145	tags=93%, list=74%, signal=356%
GOBP_PROTEIN_LOCALIZATION_TO_POSTSYNAPSE	30	0.185308	1.24322	0.171371	0.461071	1	1265	tags=37%, list=18%, signal=45%
GOBP_POSITIVE_REGULATION_OF_SECRETION	139	0.0913229	1.24305	0.190476	0.460554	1	1427	tags=29%, list=21%, signal=36%
GOBP_NUCLEOSIDE_BISPHOSPHATE_METABOLIC_PROCESS	77	0.123243	1.24086	0.199609	0.463472	1	1950	tags=40%, list=28%, signal=55%
GOBP_HINDBRAIN_DEVELOPMENT	72	0.123001	1.24044	0.19877	0.463405	1	2628	tags=50%, list=38%, signal=80%
GOBP_SEQUESTERING_OF_CALCIUM_ION	54	0.144555	1.23724	0.219153	0.468089	1	4279	tags=76%, list=62%, signal=196%
GOBP_CELL_DEATH_IN_RESPONSE_TO_OXIDATIVE_STRESS	54	0.14072	1.23723	0.188119	0.467337	1	2761	tags=54%, list=40%, signal=88%
GOBP_DIENCEPHALON_DEVELOPMENT	17	0.249132	1.23568	0.210309	0.469202	1	2360	tags=59%, list=34%, signal=89%
GOBP_CELLULAR_RESPONSE_TO_CHEMICAL_STRESS	176	0.0807499	1.23248	0.203187	0.473817	1	2927	tags=50%, list=42%, signal=84%
GOBP_CELL_MIGRATION_INVOLVED_IN_SPROUTING_ANGIOGENESIS	21	0.216667	1.23193	0.207585	0.473959	1	3462	tags=71%, list=50%, signal=142%
GOBP_REGULATION_OF_VOLTAGE_GATED_CALCIUM_CHANNEL_ACTIVITY	16	0.252993	1.23129	0.183544	0.474255	1	851	tags=38%, list=12%, signal=43%
GOBP_RESPONSE_TO_CARBOHYDRATE	111	0.102313	1.23055	0.207739	0.474696	1	3870	tags=66%, list=56%, signal=146%
GOBP_MICROVILLUS_ORGANIZATION	20	0.229149	1.23051	0.207739	0.474006	1	2581	tags=60%, list=37%, signal=95%
GOBP_REGULATION_OF_GLYCOLYTIC_PROCESS	22	0.217536	1.22878	0.201629	0.476153	1	1651	tags=45%, list=24%, signal=59%
GOBP_REGULATION_OF_CARDIAC_MUSCLE_CONTRACTION	31	0.187003	1.22788	0.218814	0.476941	1	3189	tags=65%, list=46%, signal=119%
GOBP_POSITIVE_REGULATION_OF_MITOCHONDRIAL_FISSION	15	0.260899	1.22756	0.213115	0.476681	1	4213	tags=87%, list=61%, signal=220%
GOBP_SENSORY_ORGAN_MORPHOGENESIS	70	0.123297	1.22668	0.206967	0.477379	1	1335	tags=31%, list=19%, signal=39%
GOBP_SKELETAL_SYSTEM_MORPHOGENESIS	54	0.138905	1.22599	0.189394	0.477811	1	2130	tags=44%, list=31%, signal=64%
GOBP_REGULATION_OF_SYNAPTIC_PLASTICITY	141	0.0903768	1.22562	0.222	0.477661	1	1651	tags=33%, list=24%, signal=42%
GOBP_LYMPHOCYTE_MEDIATED_IMMUNITY	69	0.123057	1.22402	0.235644	0.479562	1	5095	tags=86%, list=73%, signal=317%
GOBP_AORTA_DEVELOPMENT	24	0.210788	1.22282	0.221344	0.48101	1	3462	tags=71%, list=50%, signal=141%
GOBP_DNA_DAMAGE_RESPONSE_SIGNAL_TRANSDUCTION_BY_P53_CLASS_MEDIATOR	20	0.230952	1.22175	0.229084	0.482056	1	1526	tags=45%, list=22%, signal=57%
GOBP_CIRCULATORY_SYSTEM_DEVELOPMENT	399	0.0547388	1.22077	0.195609	0.483037	1	2828	tags=46%, list=41%, signal=73%
GOBP_POSITIVE_REGULATION_OF_EPITHELIAL_TO_MESENCHYMAL_TRANSITION	18	0.239149	1.2202	0.22334	0.48321	1	4519	tags=89%, list=65%, signal=253%
GOBP_CELLULAR_RESPONSE_TO_ALCOHOL	43	0.15775	1.21962	0.223282	0.483424	1	3435	tags=65%, list=49%, signal=128%
GOBP_INTERLEUKIN_8_PRODUCTION	15	0.261283	1.21918	0.18591	0.483409	1	967	tags=40%, list=14%, signal=46%
GOBP_ASTROCYTE_DEVELOPMENT	19	0.232411	1.21914	0.205479	0.482739	1	3875	tags=79%, list=56%, signal=178%
GOBP_POSITIVE_REGULATION_OF_MITOCHONDRION_ORGANIZATION	39	0.163819	1.21875	0.217759	0.482639	1	4213	tags=77%, list=61%, signal=194%
GOBP_DENDRITIC_SPINE_MORPHOGENESIS	48	0.145857	1.21847	0.200405	0.482379	1	585	tags=23%, list=8%, signal=25%
GOBP_POSTSYNAPTIC_SPECIALIZATION_ASSEMBLY	19	0.224916	1.21771	0.216769	0.482899	1	2098	tags=53%, list=30%, signal=75%
GOBP_POSITIVE_REGULATION_OF_REGULATED_SECRETORY_PATHWAY	26	0.201595	1.21737	0.209709	0.482724	1	3682	tags=73%, list=53%, signal=155%
GOBP_GLUTAMINE_FAMILY_AMINO_ACID_METABOLIC_PROCESS	43	0.15572	1.21711	0.205394	0.482453	1	2156	tags=47%, list=31%, signal=67%
GOBP_PROTEIN_LOCALIZATION_TO_EXTRACELLULAR_REGION	175	0.0786083	1.21584	0.236893	0.483888	1	3557	tags=59%, list=51%, signal=118%
GOBP_NEURON_DEATH_IN_RESPONSE_TO_OXIDATIVE_STRESS	18	0.239084	1.21561	0.238095	0.483475	1	2975	tags=67%, list=43%, signal=116%
GOBP_CELLULAR_RESPONSE_TO_ABIOTIC_STIMULUS	131	0.0900201	1.21523	0.198459	0.483358	1	3205	tags=55%, list=46%, signal=100%
GOBP_OUTFLOW_TRACT_MORPHOGENESIS	23	0.219933	1.21442	0.237548	0.484006	1	4519	tags=87%, list=65%, signal=248%
GOBP_ACTOMYOSIN_STRUCTURE_ORGANIZATION	107	0.102279	1.21357	0.209486	0.484756	1	2222	tags=42%, list=32%, signal=61%
GOBP_REGULATION_OF_CELL_SIZE	123	0.0916519	1.21263	0.226981	0.485645	1	2255	tags=41%, list=32%, signal=60%
GOBP_HEMOSTASIS	104	0.103741	1.21025	0.230612	0.488808	1	2296	tags=43%, list=33%, signal=64%
GOBP_POSITIVE_REGULATION_OF_EPITHELIAL_CELL_MIGRATION	65	0.127926	1.20992	0.206751	0.488589	1	4999	tags=85%, list=72%, signal=299%
GOBP_REGULATION_OF_POSTSYNAPTIC_MEMBRANE_NEUROTRANSMITTER_RECEPTOR_LEVELS	49	0.145397	1.20977	0.229412	0.48808	1	1265	tags=33%, list=18%, signal=40%
GOBP_ASSOCIATIVE_LEARNING	55	0.139244	1.20585	0.210938	0.494256	1	3588	tags=65%, list=52%, signal=134%
GOBP_WATER_SOLUBLE_VITAMIN_METABOLIC_PROCESS	30	0.18868	1.20487	0.249501	0.495223	1	1705	tags=43%, list=25%, signal=57%
GOBP_SULFUR_COMPOUND_CATABOLIC_PROCESS	18	0.239004	1.20373	0.240481	0.496612	1	1045	tags=39%, list=15%, signal=46%
GOBP_REGULATION_OF_SYNAPSE_STRUCTURE_OR_ACTIVITY	146	0.0843138	1.2022	0.216475	0.498503	1	663	tags=18%, list=10%, signal=19%
GOBP_TRANSCRIPTION_BY_RNA_POLYMERASE_III	23	0.20819	1.19914	0.231076	0.50307	1	3996	tags=78%, list=57%, signal=184%
GOBP_TRANSFORMING_GROWTH_FACTOR_BETA_PRODUCTION	16	0.248017	1.1988	0.216891	0.502884	1	2623	tags=63%, list=38%, signal=100%
GOBP_NEGATIVE_REGULATION_OF_SMOOTH_MUSCLE_CELL_MIGRATION	15	0.25268	1.19869	0.240079	0.502322	1	2880	tags=67%, list=41%, signal=114%
GOBP_SOMITE_DEVELOPMENT	22	0.213954	1.19813	0.234216	0.502524	1	4519	tags=86%, list=65%, signal=246%
GOBP_REGULATION_OF_SODIUM_ION_TRANSPORT	55	0.140062	1.19804	0.225549	0.501887	1	4846	tags=84%, list=70%, signal=274%
GOBP_FOREBRAIN_CELL_MIGRATION	38	0.164352	1.19715	0.223969	0.502614	1	2338	tags=50%, list=34%, signal=75%
GOBP_ENDOTHELIAL_CELL_PROLIFERATION	50	0.142899	1.19638	0.233533	0.503142	1	4434	tags=78%, list=64%, signal=214%
GOBP_REGULATION_OF_OSSIFICATION	32	0.179595	1.19534	0.238289	0.50429	1	5055	tags=91%, list=73%, signal=331%
GOBP_RESPIRATORY_SYSTEM_PROCESS	19	0.238562	1.19482	0.256513	0.504473	1	2735	tags=63%, list=39%, signal=104%
GOBP_STEROL_HOMEOSTASIS	31	0.176284	1.1939	0.26506	0.50527	1	1918	tags=45%, list=28%, signal=62%
GOBP_RNA_METHYLATION	36	0.168025	1.19285	0.242126	0.506353	1	4822	tags=86%, list=69%, signal=280%
GOBP_MACROMOLECULE_DEACYLATION	61	0.130246	1.19126	0.234818	0.508342	1	5596	tags=93%, list=81%, signal=475%
GOBP_REGULATION_OF_STRESS_ACTIVATED_PROTEIN_KINASE_SIGNALING_CASCADE	84	0.110302	1.19112	0.221766	0.507841	1	3875	tags=67%, list=56%, signal=149%
GOBP_ACTIN_MEDIATED_CELL_CONTRACTION	48	0.146811	1.18942	0.228457	0.509972	1	868	tags=27%, list=12%, signal=31%
GOBP_CELL_DIFFERENTIATION_INVOLVED_IN_KIDNEY_DEVELOPMENT	17	0.242285	1.18868	0.225152	0.510458	1	1181	tags=41%, list=17%, signal=49%
GOBP_AGING	139	0.0883865	1.18832	0.250518	0.510336	1	2547	tags=45%, list=37%, signal=70%
GOBP_REGULATION_OF_REPRODUCTIVE_PROCESS	35	0.169528	1.18571	0.222944	0.514249	1	3791	tags=71%, list=55%, signal=156%
GOBP_REGULATION_OF_CELL_KILLING	24	0.20707	1.18541	0.260593	0.514045	1	2619	tags=58%, list=38%, signal=93%
GOBP_NEGATIVE_REGULATION_OF_LIPID_METABOLIC_PROCESS	33	0.178239	1.18423	0.245798	0.515376	1	1504	tags=39%, list=22%, signal=50%
GOBP_EPIDERMAL_CELL_DIFFERENTIATION	47	0.144341	1.18242	0.224609	0.517947	1	5509	tags=94%, list=79%, signal=448%
GOBP_VITAMIN_METABOLIC_PROCESS	43	0.150814	1.18062	0.240964	0.520366	1	1705	tags=40%, list=25%, signal=52%
GOBP_MEMBRANE_PROTEIN_PROTEOLYSIS	34	0.172983	1.1805	0.241597	0.519801	1	4935	tags=88%, list=71%, signal=303%
GOBP_REGULATION_OF_APOPTOTIC_SIGNALING_PATHWAY	166	0.0803361	1.18029	0.234	0.519404	1	2929	tags=50%, list=42%, signal=84%
GOBP_REGULATION_OF_RECEPTOR_MEDIATED_ENDOCYTOSIS	71	0.118386	1.17863	0.234	0.521607	1	3198	tags=58%, list=46%, signal=106%
GOBP_POSITIVE_REGULATION_OF_COLD_INDUCED_THERMOGENESIS	30	0.185549	1.1785	0.259259	0.521088	1	4275	tags=80%, list=62%, signal=207%
GOBP_REGULATION_OF_RESPONSE_TO_OXIDATIVE_STRESS	49	0.144244	1.17445	0.252119	0.527539	1	2975	tags=57%, list=43%, signal=99%
GOBP_ARTERY_DEVELOPMENT	34	0.165184	1.17423	0.240557	0.527144	1	2536	tags=53%, list=36%, signal=83%
GOBP_MEGAKARYOCYTE_DIFFERENTIATION	17	0.243864	1.17404	0.246124	0.526673	1	3623	tags=76%, list=52%, signal=159%
GOBP_WOUND_HEALING	186	0.0764849	1.17368	0.254335	0.526537	1	2583	tags=45%, list=37%, signal=69%
GOBP_BILE_ACID_METABOLIC_PROCESS	19	0.234143	1.17354	0.245841	0.526026	1	3863	tags=79%, list=56%, signal=177%
GOBP_SYNAPTIC_VESICLE_LOCALIZATION	41	0.15254	1.17318	0.249004	0.525892	1	4539	tags=80%, list=65%, signal=231%
GOBP_EXOCYTOSIS	230	0.0693323	1.17299	0.238095	0.525459	1	1467	tags=28%, list=21%, signal=34%
GOBP_COPPER_ION_HOMEOSTASIS	15	0.25316	1.17175	0.254509	0.526984	1	4730	tags=93%, list=68%, signal=292%
GOBP_POSITIVE_REGULATION_OF_ION_TRANSMEMBRANE_TRANSPORT	81	0.111483	1.17117	0.26	0.527242	1	5411	tags=89%, list=78%, signal=397%
GOBP_POSITIVE_REGULATION_OF_PROTEIN_LOCALIZATION_TO_CELL_PERIPHERY	45	0.146818	1.17074	0.264591	0.527243	1	993	tags=29%, list=14%, signal=33%
GOBP_CARDIAC_VENTRICLE_DEVELOPMENT	38	0.160499	1.16973	0.283433	0.528308	1	3462	tags=66%, list=50%, signal=130%
GOBP_TRANSCRIPTION_BY_RNA_POLYMERASE_I	18	0.22982	1.16939	0.261386	0.528191	1	2267	tags=56%, list=33%, signal=82%
GOBP_REGULATION_OF_MONOOXYGENASE_ACTIVITY	23	0.202553	1.1682	0.260194	0.529572	1	2222	tags=52%, list=32%, signal=76%
GOBP_EPITHELIAL_CELL_DEVELOPMENT	79	0.1076	1.16727	0.25	0.530579	1	1635	tags=34%, list=24%, signal=44%
GOBP_BONE_DEVELOPMENT	65	0.121937	1.16661	0.234714	0.530911	1	2581	tags=49%, list=37%, signal=78%
GOBP_REGULATION_OF_CALCIUM_ION_DEPENDENT_EXOCYTOSIS	28	0.186125	1.16521	0.282772	0.532688	1	1441	tags=39%, list=21%, signal=49%
GOBP_REACTIVE_OXYGEN_SPECIES_METABOLIC_PROCESS	102	0.0965303	1.1648	0.261044	0.532698	1	2336	tags=43%, list=34%, signal=64%
GOBP_HORMONE_METABOLIC_PROCESS	75	0.116267	1.1644	0.269777	0.532644	1	4667	tags=79%, list=67%, signal=237%
GOBP_CELL_JUNCTION_MAINTENANCE	27	0.190257	1.16342	0.240557	0.533563	1	3830	tags=74%, list=55%, signal=164%
GOBP_RELEASE_OF_CYTOCHROME_C_FROM_MITOCHONDRIA	31	0.17503	1.16227	0.271154	0.534791	1	4617	tags=84%, list=66%, signal=249%
GOBP_PROSTANOID_METABOLIC_PROCESS	20	0.218254	1.16057	0.252918	0.537129	1	2309	tags=55%, list=33%, signal=82%
GOBP_REGULATION_OF_CALCIUM_ION_TRANSPORT	108	0.0931772	1.1603	0.269231	0.536837	1	3480	tags=59%, list=50%, signal=117%
GOBP_REGULATION_OF_LEUKOCYTE_DEGRANULATION	17	0.235353	1.15547	0.258824	0.544886	1	3682	tags=76%, list=53%, signal=162%
GOBP_MEMBRANE_PROTEIN_ECTODOMAIN_PROTEOLYSIS	28	0.18338	1.15527	0.265655	0.544483	1	4935	tags=89%, list=71%, signal=307%
GOBP_POSITIVE_REGULATION_OF_PEPTIDE_SECRETION	41	0.150546	1.15513	0.272189	0.543973	1	654	tags=24%, list=9%, signal=27%
GOBP_REGULATION_OF_POTASSIUM_ION_TRANSMEMBRANE_TRANSPORTER_ACTIVITY	33	0.170012	1.15231	0.268145	0.548384	1	4720	tags=85%, list=68%, signal=263%
GOBP_NEURONAL_ACTION_POTENTIAL	16	0.247007	1.15151	0.279678	0.549059	1	2630	tags=63%, list=38%, signal=100%
GOBP_NATURAL_KILLER_CELL_MEDIATED_IMMUNITY	23	0.198222	1.15068	0.280242	0.549803	1	2252	tags=52%, list=32%, signal=77%
GOBP_RHYTHMIC_PROCESS	116	0.0928017	1.14966	0.277132	0.550905	1	5476	tags=88%, list=79%, signal=408%
GOBP_PROTEIN_DESTABILIZATION	21	0.200764	1.14839	0.282051	0.55253	1	4896	tags=90%, list=70%, signal=305%
GOBP_POSITIVE_REGULATION_OF_CELL_ADHESION	167	0.0771752	1.14749	0.292308	0.553486	1	4636	tags=74%, list=67%, signal=218%
GOBP_HORMONE_BIOSYNTHETIC_PROCESS	21	0.208894	1.14724	0.28629	0.55318	1	2523	tags=57%, list=36%, signal=89%
GOBP_POSITIVE_REGULATION_OF_G1_S_TRANSITION_OF_MITOTIC_CELL_CYCLE	20	0.221934	1.14647	0.278626	0.5538	1	3326	tags=70%, list=48%, signal=134%
GOBP_POSITIVE_REGULATION_OF_PROTEIN_LOCALIZATION	261	0.0612173	1.14481	0.272908	0.556156	1	3424	tags=55%, list=49%, signal=105%
GOBP_REGULATION_OF_PROTEIN_LOCALIZATION_TO_PLASMA_MEMBRANE	66	0.118738	1.1434	0.279762	0.557959	1	2446	tags=47%, list=35%, signal=72%
GOBP_PHOSPHOLIPASE_C_ACTIVATING_G_PROTEIN_COUPLED_RECEPTOR_SIGNALING_PATHWAY	27	0.188491	1.14206	0.301255	0.559539	1	3070	tags=63%, list=44%, signal=112%
GOBP_PRIMARY_ALCOHOL_METABOLIC_PROCESS	42	0.151426	1.14049	0.273859	0.561752	1	2097	tags=45%, list=30%, signal=64%
GOBP_REGULATION_OF_CALCIUM_ION_TRANSMEMBRANE_TRANSPORTER_ACTIVITY	44	0.143597	1.13854	0.292089	0.564588	1	3588	tags=66%, list=52%, signal=135%
GOBP_REGULATION_OF_AUTOPHAGY_OF_MITOCHONDRION	25	0.190036	1.13814	0.304904	0.564545	1	4243	tags=80%, list=61%, signal=205%
GOBP_REGULATION_OF_NUCLEOTIDE_METABOLIC_PROCESS	40	0.14953	1.13729	0.275053	0.565408	1	2962	tags=58%, list=43%, signal=100%
GOBP_POLYOL_BIOSYNTHETIC_PROCESS	25	0.194801	1.13725	0.286561	0.564711	1	2542	tags=56%, list=37%, signal=88%
GOBP_REGULATION_OF_ADAPTIVE_IMMUNE_RESPONSE	40	0.154486	1.1356	0.28169	0.567026	1	1364	tags=35%, list=20%, signal=43%
GOBP_RESPONSE_TO_AMYLOID_BETA	27	0.184409	1.13371	0.290196	0.569776	1	1039	tags=33%, list=15%, signal=39%
GOBP_POSITIVE_REGULATION_OF_PHAGOCYTOSIS	25	0.193213	1.13356	0.3125	0.569321	1	5055	tags=92%, list=73%, signal=336%
GOBP_MULTICELLULAR_ORGANISMAL_RESPONSE_TO_STRESS	45	0.143471	1.13355	0.288	0.568563	1	1325	tags=33%, list=19%, signal=41%
GOBP_NEUROPEPTIDE_SIGNALING_PATHWAY	22	0.203404	1.13312	0.310212	0.568648	1	1433	tags=41%, list=21%, signal=51%
GOBP_MUSCLE_CELL_MIGRATION	42	0.148482	1.13272	0.295276	0.568582	1	4434	tags=79%, list=64%, signal=216%
GOBP_GLYCOPROTEIN_BIOSYNTHETIC_PROCESS	125	0.0867986	1.13188	0.294589	0.569292	1	3799	tags=63%, list=55%, signal=137%
GOBP_COGNITION	178	0.0706246	1.13027	0.280876	0.571569	1	3230	tags=53%, list=46%, signal=97%
GOBP_REGULATION_OF_NITRIC_OXIDE_METABOLIC_PROCESS	27	0.17914	1.13021	0.288032	0.570876	1	5194	tags=93%, list=75%, signal=365%
GOBP_LYMPHOCYTE_ACTIVATION_INVOLVED_IN_IMMUNE_RESPONSE	43	0.147962	1.12861	0.301397	0.573084	1	4634	tags=81%, list=67%, signal=243%
GOBP_CIRCADIAN_RHYTHM	80	0.107733	1.12692	0.288462	0.575533	1	5427	tags=89%, list=78%, signal=400%
GOBP_NEURON_CELLULAR_HOMEOSTASIS	20	0.206061	1.12647	0.291339	0.575558	1	1351	tags=40%, list=19%, signal=50%
GOBP_DEVELOPMENTAL_PIGMENTATION	17	0.226394	1.12628	0.311609	0.575137	1	1700	tags=47%, list=24%, signal=62%
GOBP_ACETYL_COA_BIOSYNTHETIC_PROCESS	16	0.231883	1.12532	0.288618	0.576207	1	563	tags=31%, list=8%, signal=34%
GOBP_NEGATIVE_REGULATION_OF_IMMUNE_RESPONSE	49	0.135627	1.12479	0.288499	0.576445	1	4311	tags=76%, list=62%, signal=197%
GOBP_EPIBOLY	21	0.203424	1.12408	0.291589	0.577026	1	1899	tags=48%, list=27%, signal=65%
GOBP_REGULATION_OF_CALCINEURIN_MEDIATED_SIGNALING	17	0.219224	1.12408	0.298387	0.576247	1	3385	tags=71%, list=49%, signal=137%
GOBP_EXOCYTIC_PROCESS	60	0.121093	1.12363	0.302789	0.576359	1	1018	tags=27%, list=15%, signal=31%
GOBP_MAINTENANCE_OF_LOCATION_IN_CELL	101	0.0950576	1.12326	0.292181	0.576268	1	793	tags=21%, list=11%, signal=23%
GOBP_MEMORY	73	0.11242	1.12323	0.289628	0.575533	1	1130	tags=27%, list=16%, signal=32%
GOBP_REGULATION_OF_MUSCLE_CELL_DIFFERENTIATION	49	0.132102	1.12201	0.293069	0.577041	1	4619	tags=80%, list=66%, signal=236%
GOBP_NEGATIVE_REGULATION_OF_COAGULATION	27	0.17937	1.1194	0.291837	0.581098	1	4935	tags=89%, list=71%, signal=305%
GOBP_IRON_ION_TRANSPORT	30	0.174663	1.11933	0.311765	0.580446	1	4582	tags=83%, list=66%, signal=244%
GOBP_REGULATION_OF_CELLULAR_COMPONENT_MOVEMENT	451	0.0461835	1.11815	0.297694	0.581881	1	1733	tags=29%, list=25%, signal=36%
GOBP_CAMERA_TYPE_EYE_MORPHOGENESIS	39	0.152444	1.11782	0.303534	0.581718	1	3757	tags=69%, list=54%, signal=150%
GOBP_NEGATIVE_REGULATION_OF_ENDOCYTOSIS	36	0.155803	1.1172	0.309771	0.582103	1	3169	tags=61%, list=46%, signal=112%
GOBP_CERAMIDE_METABOLIC_PROCESS	53	0.134198	1.11667	0.30695	0.582327	1	2614	tags=51%, list=38%, signal=81%
GOBP_MYELOID_CELL_APOPTOTIC_PROCESS	17	0.230432	1.11522	0.336066	0.584264	1	1672	tags=47%, list=24%, signal=62%
GOBP_POSITIVE_REGULATION_OF_SODIUM_ION_TRANSPORT	23	0.200771	1.11476	0.301961	0.584354	1	1630	tags=43%, list=23%, signal=57%
GOBP_REGULATION_OF_LEUKOCYTE_MEDIATED_IMMUNITY	60	0.119473	1.11466	0.300199	0.58374	1	4620	tags=78%, list=66%, signal=232%
GOBP_MORPHOGENESIS_OF_A_POLARIZED_EPITHELIUM	45	0.140365	1.11303	0.310484	0.586059	1	1192	tags=31%, list=17%, signal=37%
GOBP_STRIATED_MUSCLE_CELL_DIFFERENTIATION	111	0.0905973	1.11227	0.302846	0.586684	1	3324	tags=57%, list=48%, signal=107%
GOBP_REGULATION_OF_SODIUM_ION_TRANSMEMBRANE_TRANSPORT	43	0.14472	1.11215	0.31746	0.586153	1	3525	tags=65%, list=51%, signal=131%
GOBP_REGULATION_OF_PEPTIDYL_THREONINE_PHOSPHORYLATION	20	0.205556	1.11129	0.309021	0.587083	1	4482	tags=85%, list=64%, signal=239%
GOBP_SARCOPLASMIC_RETICULUM_CALCIUM_ION_TRANSPORT	16	0.229034	1.11022	0.31677	0.588259	1	3189	tags=69%, list=46%, signal=127%
GOBP_MEMBRANE_DEPOLARIZATION	43	0.142451	1.10912	0.311065	0.589616	1	793	tags=26%, list=11%, signal=29%
GOBP_NEGATIVE_REGULATION_OF_EPITHELIAL_CELL_APOPTOTIC_PROCESS	19	0.216692	1.10861	0.319106	0.58978	1	2155	tags=53%, list=31%, signal=76%
GOBP_POSTSYNAPTIC_MEMBRANE_ORGANIZATION	26	0.18512	1.10772	0.309572	0.590675	1	1123	tags=35%, list=16%, signal=41%
GOBP_POSITIVE_REGULATION_OF_ENDOTHELIAL_CELL_MIGRATION	43	0.141919	1.10685	0.321138	0.59155	1	4999	tags=86%, list=72%, signal=305%
GOBP_HINDBRAIN_MORPHOGENESIS	23	0.19435	1.10676	0.326087	0.590946	1	2581	tags=57%, list=37%, signal=90%
GOBP_REGULATION_OF_GLIAL_CELL_DIFFERENTIATION	36	0.154108	1.10587	0.312625	0.591918	1	671	tags=25%, list=10%, signal=28%
GOBP_POSITIVE_REGULATION_OF_TRANSMEMBRANE_TRANSPORT	107	0.0918682	1.10402	0.315589	0.594678	1	5411	tags=87%, list=78%, signal=386%
GOBP_REGULATION_OF_CELLULAR_CARBOHYDRATE_METABOLIC_PROCESS	62	0.11967	1.10398	0.310345	0.593971	1	2986	tags=55%, list=43%, signal=95%
GOBP_ORGANOPHOSPHATE_BIOSYNTHETIC_PROCESS	307	0.0547661	1.10103	0.317215	0.59874	1	3529	tags=56%, list=51%, signal=109%
GOBP_REGULATION_OF_SYNAPTIC_VESICLE_RECYCLING	17	0.223772	1.10102	0.318447	0.598001	1	2127	tags=53%, list=31%, signal=76%
GOBP_DIOL_METABOLIC_PROCESS	15	0.234751	1.10084	0.307692	0.597571	1	2541	tags=60%, list=37%, signal=94%
GOBP_REGULATION_OF_LIPID_TRANSPORT	52	0.129458	1.09979	0.320641	0.598727	1	2581	tags=50%, list=37%, signal=79%
GOBP_POSITIVE_REGULATION_OF_EXTRINSIC_APOPTOTIC_SIGNALING_PATHWAY	20	0.209524	1.099	0.325048	0.599472	1	4107	tags=80%, list=59%, signal=195%
GOBP_INSULIN_SECRETION	88	0.0985666	1.09845	0.322266	0.599688	1	1534	tags=32%, list=22%, signal=40%
GOBP_POSITIVE_REGULATION_OF_CALCIUM_ION_TRANSPORT	50	0.131015	1.09781	0.32963	0.600103	1	2848	tags=54%, list=41%, signal=91%
GOBP_POSITIVE_REGULATION_OF_HORMONE_SECRETION	49	0.13117	1.09766	0.329114	0.599591	1	654	tags=22%, list=9%, signal=25%
GOBP_REGULATION_OF_RECEPTOR_INTERNALIZATION	34	0.158133	1.09545	0.3159	0.60311	1	3198	tags=62%, list=46%, signal=114%
GOBP_REGULATION_OF_NIK_NF_KAPPAB_SIGNALING	33	0.158617	1.09525	0.334677	0.602694	1	4167	tags=76%, list=60%, signal=188%
GOBP_LIPOSACCHARIDE_METABOLIC_PROCESS	49	0.133012	1.09354	0.322266	0.605215	1	2627	tags=51%, list=38%, signal=81%
GOBP_PROTEIN_N_LINKED_GLYCOSYLATION	34	0.1602	1.09288	0.334677	0.605716	1	1344	tags=35%, list=19%, signal=44%
GOBP_CELLULAR_MODIFIED_AMINO_ACID_BIOSYNTHETIC_PROCESS	28	0.174526	1.09281	0.330784	0.605064	1	3507	tags=68%, list=50%, signal=136%
GOBP_MYOTUBE_DIFFERENTIATION	49	0.131726	1.092	0.321138	0.605887	1	792	tags=24%, list=11%, signal=27%
GOBP_REGULATION_OF_TYPE_I_INTERFERON_MEDIATED_SIGNALING_PATHWAY	21	0.192531	1.09146	0.327236	0.606113	1	5284	tags=95%, list=76%, signal=396%
GOBP_MITOCHONDRIAL_GENE_EXPRESSION	84	0.103425	1.09097	0.339251	0.606242	1	3674	tags=63%, list=53%, signal=132%
GOBP_COMPLEMENT_ACTIVATION	15	0.233838	1.09002	0.329317	0.607312	1	3474	tags=73%, list=50%, signal=146%
GOBP_SCF_DEPENDENT_PROTEASOMAL_UBIQUITIN_DEPENDENT_PROTEIN_CATABOLIC_PROCESS	21	0.19616	1.08906	0.343558	0.608406	1	4266	tags=81%, list=61%, signal=209%
GOBP_NEGATIVE_REGULATION_OF_LIPID_BIOSYNTHETIC_PROCESS	16	0.226763	1.08757	0.341223	0.61051	1	2336	tags=56%, list=34%, signal=85%
GOBP_ANIMAL_ORGAN_REGENERATION	24	0.186784	1.0851	0.355789	0.614371	1	4497	tags=83%, list=65%, signal=235%
GOBP_MAMMARY_GLAND_EPITHELIUM_DEVELOPMENT	16	0.223716	1.08494	0.334021	0.613909	1	4529	tags=88%, list=65%, signal=251%
GOBP_CELLULAR_RESPONSE_TO_GLUCOSE_STARVATION	26	0.180398	1.08232	0.353398	0.618135	1	1423	tags=38%, list=20%, signal=48%
GOBP_CARDIAC_CHAMBER_MORPHOGENESIS	33	0.162402	1.08221	0.305389	0.617602	1	3509	tags=67%, list=50%, signal=134%
GOBP_CELLULAR_RESPONSE_TO_CALCIUM_ION	50	0.127246	1.08214	0.333988	0.616932	1	5793	tags=96%, list=83%, signal=573%
GOBP_REGULATION_OF_INTRINSIC_APOPTOTIC_SIGNALING_PATHWAY	84	0.103477	1.08047	0.331373	0.619401	1	2929	tags=52%, list=42%, signal=89%
GOBP_EPITHELIAL_TUBE_FORMATION	47	0.133158	1.07969	0.330709	0.620224	1	2333	tags=47%, list=34%, signal=70%
GOBP_TORC1_SIGNALING	30	0.168304	1.07955	0.349442	0.619711	1	3236	tags=63%, list=47%, signal=118%
GOBP_CELLULAR_RESPONSE_TO_OSMOTIC_STRESS	24	0.185533	1.07866	0.354379	0.620605	1	2189	tags=50%, list=31%, signal=73%
GOBP_NIK_NF_KAPPAB_SIGNALING	41	0.142695	1.07804	0.351889	0.621137	1	4268	tags=76%, list=61%, signal=195%
GOBP_LEUKOCYTE_APOPTOTIC_PROCESS	35	0.151844	1.07802	0.34104	0.620391	1	1729	tags=40%, list=25%, signal=53%
GOBP_CELLULAR_GLUCOSE_HOMEOSTASIS	76	0.104861	1.07448	0.35167	0.626521	1	3942	tags=67%, list=57%, signal=153%
GOBP_ADP_METABOLIC_PROCESS	54	0.123147	1.07385	0.356688	0.626948	1	3397	tags=61%, list=49%, signal=119%
GOBP_CARDIAC_SEPTUM_MORPHOGENESIS	20	0.200216	1.07352	0.35729	0.626766	1	4519	tags=85%, list=65%, signal=242%
GOBP_REGULATION_OF_REGULATED_SECRETORY_PATHWAY	79	0.105873	1.07219	0.345794	0.628603	1	4638	tags=77%, list=67%, signal=229%
GOBP_REGULATION_OF_EXTRINSIC_APOPTOTIC_SIGNALING_PATHWAY_IN_ABSENCE_OF_LIGAND	17	0.213064	1.07165	0.371032	0.628814	1	5063	tags=94%, list=73%, signal=346%
GOBP_RESPONSE_TO_ANGIOTENSIN	15	0.228022	1.07133	0.341556	0.628654	1	4441	tags=87%, list=64%, signal=240%
GOBP_NEGATIVE_REGULATION_OF_CELL_ADHESION	114	0.0867851	1.07128	0.369942	0.62796	1	686	tags=18%, list=10%, signal=20%
GOBP_LYMPHOCYTE_COSTIMULATION	17	0.209798	1.07096	0.353175	0.627842	1	4268	tags=82%, list=61%, signal=213%
GOBP_POSITIVE_REGULATION_OF_CELL_CELL_ADHESION	92	0.0949985	1.07077	0.365462	0.627414	1	4560	tags=75%, list=66%, signal=215%
GOBP_PEPTIDE_CATABOLIC_PROCESS	18	0.210121	1.07051	0.354582	0.62714	1	3948	tags=78%, list=57%, signal=180%
GOBP_ORGANELLE_MEMBRANE_FUSION	75	0.106376	1.06969	0.351351	0.627874	1	1399	tags=31%, list=20%, signal=38%
GOBP_VACUOLE_ORGANIZATION	127	0.0816518	1.06777	0.375254	0.630755	1	810	tags=20%, list=12%, signal=22%
GOBP_POSITIVE_REGULATION_OF_LIPID_METABOLIC_PROCESS	65	0.115602	1.06618	0.373444	0.633082	1	3480	tags=62%, list=50%, signal=122%
GOBP_REGULATION_OF_CARDIAC_MUSCLE_CELL_ACTION_POTENTIAL	15	0.224321	1.06589	0.356994	0.632896	1	760	tags=33%, list=11%, signal=37%
GOBP_PEROXISOMAL_TRANSPORT	19	0.202173	1.0657	0.363083	0.632437	1	3353	tags=68%, list=48%, signal=132%
GOBP_NEGATIVE_REGULATION_OF_POTASSIUM_ION_TRANSPORT	15	0.226051	1.06499	0.350806	0.633061	1	3528	tags=73%, list=51%, signal=149%
GOBP_NEGATIVE_REGULATION_OF_IMMUNE_SYSTEM_PROCESS	117	0.0875128	1.06469	0.34714	0.632875	1	5460	tags=87%, list=79%, signal=400%
GOBP_REGULATION_OF_PLATELET_ACTIVATION	23	0.189109	1.06389	0.358811	0.633612	1	3826	tags=74%, list=55%, signal=164%
GOBP_REGULATION_OF_INSULIN_RECEPTOR_SIGNALING_PATHWAY	36	0.147053	1.06383	0.368121	0.632943	1	1492	tags=36%, list=21%, signal=46%
GOBP_REGULATION_OF_PHOSPHATIDYLINOSITOL_3_KINASE_SIGNALING	43	0.136084	1.06337	0.348178	0.633012	1	2130	tags=44%, list=31%, signal=63%
GOBP_REGULATION_OF_ATP_METABOLIC_PROCESS	49	0.126131	1.0632	0.371717	0.632574	1	3100	tags=57%, list=45%, signal=102%
GOBP_BONE_RESORPTION	21	0.192442	1.06248	0.3375	0.633235	1	2637	tags=57%, list=38%, signal=92%
GOBP_NEGATIVE_REGULATION_OF_WOUND_HEALING	35	0.148766	1.0622	0.353183	0.632976	1	5126	tags=89%, list=74%, signal=336%
GOBP_REGULATION_OF_LYMPHOCYTE_MEDIATED_IMMUNITY	40	0.142583	1.06095	0.371769	0.634622	1	5095	tags=88%, list=73%, signal=326%
GOBP_REGULATION_OF_ENDOTHELIAL_CELL_MIGRATION	73	0.105575	1.05978	0.367793	0.636123	1	3462	tags=60%, list=50%, signal=119%
GOBP_UROGENITAL_SYSTEM_DEVELOPMENT	122	0.0821857	1.05803	0.353061	0.638828	1	2628	tags=46%, list=38%, signal=73%
GOBP_NEGATIVE_REGULATION_OF_CELL_ACTIVATION	63	0.113667	1.05541	0.386179	0.64309	1	5063	tags=84%, list=73%, signal=307%
GOBP_POSITIVE_REGULATION_OF_LIPID_BIOSYNTHETIC_PROCESS	34	0.154186	1.05463	0.366089	0.64386	1	5065	tags=88%, list=73%, signal=324%
GOBP_ALCOHOL_METABOLIC_PROCESS	180	0.069227	1.05411	0.378543	0.644077	1	2542	tags=43%, list=37%, signal=67%
GOBP_NEGATIVE_REGULATION_OF_CELL_SUBSTRATE_ADHESION	29	0.165523	1.05311	0.37428	0.645289	1	531	tags=24%, list=8%, signal=26%
GOBP_NEPHRON_EPITHELIUM_DEVELOPMENT	34	0.154212	1.05288	0.36	0.644913	1	1181	tags=32%, list=17%, signal=39%
GOBP_CORTICAL_ACTIN_CYTOSKELETON_ORGANIZATION	33	0.149964	1.05231	0.368952	0.645278	1	2542	tags=52%, list=37%, signal=81%
GOBP_TELOMERE_CAPPING	19	0.197609	1.05014	0.377246	0.64879	1	4482	tags=84%, list=64%, signal=236%
GOBP_REGULATION_OF_GLIOGENESIS	43	0.134134	1.05	0.363281	0.648258	1	4083	tags=72%, list=59%, signal=174%
GOBP_MAINTENANCE_OF_SYNAPSE_STRUCTURE	17	0.214006	1.04868	0.360248	0.650099	1	3830	tags=76%, list=55%, signal=170%
GOBP_VESICLE_MEDIATED_TRANSPORT_BETWEEN_ENDOSOMAL_COMPARTMENTS	39	0.141988	1.04741	0.392	0.651901	1	1869	tags=41%, list=27%, signal=56%
GOBP_POSITIVE_REGULATION_OF_SMOOTH_MUSCLE_CELL_PROLIFERATION	31	0.158969	1.04726	0.402516	0.651419	1	2262	tags=48%, list=33%, signal=71%
GOBP_CATECHOLAMINE_SECRETION	30	0.161898	1.04525	0.394231	0.654771	1	1427	tags=37%, list=21%, signal=46%
GOBP_STRESS_ACTIVATED_PROTEIN_KINASE_SIGNALING_CASCADE	109	0.0858504	1.04505	0.393321	0.65442	1	3875	tags=64%, list=56%, signal=143%
GOBP_PANCREAS_DEVELOPMENT	25	0.174007	1.04486	0.367505	0.654014	1	184	tags=20%, list=3%, signal=20%
GOBP_POSTSYNAPSE_ORGANIZATION	121	0.08024	1.0443	0.376	0.654406	1	1806	tags=34%, list=26%, signal=45%
GOBP_CARDIAC_MUSCLE_CELL_DIFFERENTIATION	41	0.138123	1.04417	0.376842	0.653884	1	3113	tags=59%, list=45%, signal=105%
GOBP_MYELOID_CELL_DEVELOPMENT	30	0.162524	1.04371	0.376016	0.654008	1	2581	tags=53%, list=37%, signal=84%
GOBP_NEGATIVE_REGULATION_OF_CATION_CHANNEL_ACTIVITY	17	0.209874	1.0437	0.392996	0.653242	1	3041	tags=65%, list=44%, signal=115%
GOBP_CALCINEURIN_MEDIATED_SIGNALING	23	0.180466	1.04261	0.394422	0.654696	1	2375	tags=52%, list=34%, signal=79%
GOBP_SECONDARY_METABOLIC_PROCESS	21	0.189294	1.04196	0.387033	0.655233	1	1335	tags=38%, list=19%, signal=47%
GOBP_HORMONE_TRANSPORT	125	0.0815238	1.0415	0.39666	0.655397	1	3557	tags=59%, list=51%, signal=119%
GOBP_POSITIVE_REGULATION_OF_MAP_KINASE_ACTIVITY	48	0.127288	1.04065	0.412668	0.656284	1	3609	tags=65%, list=52%, signal=133%
GOBP_RESPONSE_TO_HYDROGEN_PEROXIDE	65	0.11291	1.04061	0.398833	0.655566	1	2857	tags=52%, list=41%, signal=88%
GOBP_PIGMENT_BIOSYNTHETIC_PROCESS	33	0.15109	1.03991	0.396304	0.656148	1	2113	tags=45%, list=30%, signal=65%
GOBP_WATER_HOMEOSTASIS	20	0.191631	1.03933	0.391892	0.656485	1	3536	tags=70%, list=51%, signal=142%
GOBP_AUTOPHAGY_OF_MITOCHONDRION	65	0.10977	1.03657	0.383698	0.661217	1	954	tags=25%, list=14%, signal=28%
GOBP_MONOSACCHARIDE_BIOSYNTHETIC_PROCESS	34	0.150155	1.03597	0.380478	0.661643	1	3662	tags=68%, list=53%, signal=142%
GOBP_REGULATION_OF_SYNAPTIC_VESICLE_EXOCYTOSIS	39	0.137818	1.03475	0.387033	0.663245	1	1185	tags=31%, list=17%, signal=37%
GOBP_GLYCOPROTEIN_METABOLIC_PROCESS	149	0.0722358	1.03471	0.385396	0.662542	1	3799	tags=62%, list=55%, signal=133%
GOBP_RESPONSE_TO_ETHANOL	54	0.119345	1.03455	0.38664	0.66208	1	2651	tags=50%, list=38%, signal=80%
GOBP_HEART_DEVELOPMENT	209	0.061846	1.03405	0.413306	0.662277	1	1012	tags=21%, list=15%, signal=23%
GOBP_REGULATION_OF_MUSCLE_SYSTEM_PROCESS	96	0.0906314	1.03358	0.39243	0.662424	1	3070	tags=53%, list=44%, signal=94%
GOBP_RESPONSE_TO_REACTIVE_OXYGEN_SPECIES	102	0.0864343	1.03327	0.409369	0.66225	1	2337	tags=42%, list=34%, signal=63%
GOBP_MITOCHONDRIAL_TRANSLATION	63	0.111906	1.03245	0.40404	0.663062	1	3641	tags=63%, list=52%, signal=132%
GOBP_POSITIVE_REGULATION_OF_CELL_ACTIVATION	104	0.0864008	1.03144	0.401222	0.664249	1	4620	tags=75%, list=66%, signal=220%
GOBP_NEURAL_NUCLEUS_DEVELOPMENT	34	0.150742	1.03102	0.410256	0.664302	1	4680	tags=82%, list=67%, signal=251%
GOBP_REGULATION_OF_STEROL_TRANSPORT	24	0.174126	1.03029	0.400771	0.664947	1	2268	tags=50%, list=33%, signal=74%
GOBP_CELL_MATURATION	57	0.115856	1.02978	0.4	0.665224	1	1639	tags=35%, list=24%, signal=46%
GOBP_REGULATION_OF_HOMOTYPIC_CELL_CELL_ADHESION	17	0.208695	1.02937	0.410101	0.665312	1	3458	tags=71%, list=50%, signal=140%
GOBP_VENTRICULAR_SEPTUM_DEVELOPMENT	25	0.175884	1.0285	0.394366	0.666273	1	2117	tags=48%, list=30%, signal=69%
GOBP_RESPONSE_TO_TEMPERATURE_STIMULUS	87	0.0953706	1.02767	0.389222	0.667159	1	4537	tags=75%, list=65%, signal=212%
GOBP_POSITIVE_REGULATION_OF_PROTEIN_KINASE_B_SIGNALING	45	0.127557	1.02751	0.42348	0.666698	1	3906	tags=69%, list=56%, signal=156%
GOBP_NEGATIVE_REGULATION_OF_CELL_MATRIX_ADHESION	19	0.19843	1.02749	0.423664	0.665964	1	1550	tags=42%, list=22%, signal=54%
GOBP_CELLULAR_CARBOHYDRATE_METABOLIC_PROCESS	136	0.0772091	1.02729	0.409006	0.665585	1	2999	tags=51%, list=43%, signal=87%
GOBP_CEREBRAL_CORTEX_DEVELOPMENT	67	0.106195	1.02669	0.410959	0.665988	1	2380	tags=45%, list=34%, signal=67%
GOBP_REGULATION_OF_PROTEIN_AUTOPHOSPHORYLATION	17	0.212012	1.02392	0.426692	0.670695	1	3435	tags=71%, list=49%, signal=139%
GOBP_POSITIVE_REGULATION_OF_RECEPTOR_MEDIATED_ENDOCYTOSIS	29	0.161074	1.02307	0.421053	0.671608	1	3198	tags=62%, list=46%, signal=114%
GOBP_CARDIOCYTE_DIFFERENTIATION	52	0.117994	1.02209	0.393509	0.672663	1	3462	tags=62%, list=50%, signal=122%
GOBP_NEURAL_TUBE_FORMATION	43	0.130094	1.0191	0.418787	0.677861	1	2333	tags=47%, list=34%, signal=70%
GOBP_SPINAL_CORD_DEVELOPMENT	31	0.154003	1.01878	0.425926	0.677737	1	727	tags=26%, list=10%, signal=29%
GOBP_RESPONSE_TO_OXYGEN_RADICAL	15	0.214804	1.01844	0.418511	0.67759	1	826	tags=33%, list=12%, signal=38%
GOBP_POSITIVE_REGULATION_OF_CYSTEINE_TYPE_ENDOPEPTIDASE_ACTIVITY	57	0.117516	1.01779	0.414141	0.678115	1	2603	tags=49%, list=37%, signal=78%
GOBP_LEUKOCYTE_DEGRANULATION	31	0.150003	1.01565	0.404382	0.681694	1	3445	tags=65%, list=50%, signal=127%
GOBP_FOCAL_ADHESION_ASSEMBLY	57	0.112904	1.01381	0.42887	0.684505	1	2269	tags=44%, list=33%, signal=65%
GOBP_DNA_METHYLATION_OR_DEMETHYLATION	27	0.162063	1.01342	0.422925	0.684493	1	4540	tags=81%, list=65%, signal=234%
GOBP_LEUKOCYTE_HOMEOSTASIS	32	0.150396	1.01192	0.41785	0.6867	1	1782	tags=41%, list=26%, signal=54%
GOBP_POSITIVE_REGULATION_OF_INTRACELLULAR_PROTEIN_TRANSPORT	97	0.0903946	1.01089	0.428291	0.68797	1	2962	tags=52%, list=43%, signal=89%
GOBP_RESPONSE_TO_STEROID_HORMONE	136	0.0738726	1.01055	0.425532	0.687879	1	671	tags=17%, list=10%, signal=18%
GOBP_METENCEPHALON_DEVELOPMENT	58	0.112184	1.01019	0.416185	0.687838	1	2581	tags=48%, list=37%, signal=76%
GOBP_PALLIUM_DEVELOPMENT	94	0.0896124	1.01009	0.4158	0.687238	1	2416	tags=44%, list=35%, signal=66%
GOBP_VASCULAR_ENDOTHELIAL_GROWTH_FACTOR_SIGNALING_PATHWAY	18	0.194653	1.00999	0.414683	0.686633	1	3283	tags=67%, list=47%, signal=126%
GOBP_CELLULAR_RESPONSE_TO_LIPOPROTEIN_PARTICLE_STIMULUS	18	0.196368	1.00941	0.408163	0.686996	1	2885	tags=61%, list=42%, signal=104%
GOBP_GLAND_DEVELOPMENT	156	0.0694127	1.00826	0.439364	0.688515	1	2646	tags=45%, list=38%, signal=71%
GOBP_FEMALE_SEX_DIFFERENTIATION	37	0.140722	1.00796	0.420833	0.688377	1	5037	tags=86%, list=72%, signal=313%
GOBP_MUSCLE_CELL_DEVELOPMENT	71	0.102478	1.00724	0.416834	0.689036	1	2818	tags=51%, list=41%, signal=84%
GOBP_REGULATION_OF_DENDRITIC_SPINE_DEVELOPMENT	39	0.142167	1.00648	0.457594	0.68968	1	2937	tags=56%, list=42%, signal=97%
GOBP_CELLULAR_RESPONSE_TO_AMYLOID_BETA	26	0.158646	1.00628	0.415058	0.689295	1	1039	tags=31%, list=15%, signal=36%
GOBP_POSITIVE_REGULATION_OF_CATION_CHANNEL_ACTIVITY	33	0.145881	1.00624	0.427984	0.688593	1	1096	tags=30%, list=16%, signal=36%
GOBP_NEGATIVE_REGULATION_OF_RECEPTOR_MEDIATED_ENDOCYTOSIS	24	0.16947	1.00611	0.442886	0.688104	1	3169	tags=63%, list=46%, signal=114%
GOBP_PHOSPHATIDYLCHOLINE_METABOLIC_PROCESS	38	0.138044	1.00595	0.421154	0.687611	1	3983	tags=71%, list=57%, signal=166%
GOBP_LIPOPROTEIN_BIOSYNTHETIC_PROCESS	57	0.111891	1.00521	0.429703	0.688329	1	3983	tags=68%, list=57%, signal=159%
GOBP_REGULATION_OF_ANATOMICAL_STRUCTURE_SIZE	275	0.0529928	1.00302	0.43787	0.691828	1	2400	tags=40%, list=35%, signal=58%
GOBP_TRANSMISSION_OF_NERVE_IMPULSE	37	0.140569	1.00298	0.438976	0.691159	1	2784	tags=54%, list=40%, signal=90%
GOBP_ORGANELLE_DISASSEMBLY	88	0.0910151	1.00277	0.446	0.69077	1	954	tags=23%, list=14%, signal=26%
GOBP_CHEMOKINE_PRODUCTION	21	0.1799	1.00009	0.423077	0.695374	1	2062	tags=48%, list=30%, signal=68%
GOBP_PHENOL_CONTAINING_COMPOUND_METABOLIC_PROCESS	39	0.136264	1.00007	0.414634	0.694642	1	3156	tags=59%, list=45%, signal=107%
GOBP_REGULATION_OF_NEURONAL_SYNAPTIC_PLASTICITY	43	0.128232	0.998847	0.427125	0.696186	1	3154	tags=58%, list=45%, signal=106%
GOBP_REGULATION_OF_PLASMA_LIPOPROTEIN_PARTICLE_LEVELS	29	0.151533	0.9985	0.436	0.696111	1	3983	tags=72%, list=57%, signal=169%
GOBP_LEUKOCYTE_MEDIATED_IMMUNITY	104	0.0843558	0.99727	0.419162	0.697851	1	4634	tags=75%, list=67%, signal=222%
GOBP_RESPONSE_TO_DSRNA	22	0.173696	0.996786	0.452333	0.698057	1	4482	tags=82%, list=64%, signal=230%
GOBP_TISSUE_MIGRATION	137	0.0737127	0.994665	0.435203	0.701543	1	3403	tags=56%, list=49%, signal=108%
GOBP_OOCYTE_DIFFERENTIATION	16	0.207474	0.994538	0.429158	0.701023	1	1601	tags=44%, list=23%, signal=57%
GOBP_GLIAL_CELL_DIFFERENTIATION	108	0.0814658	0.994123	0.435203	0.701082	1	4268	tags=69%, list=61%, signal=177%
GOBP_ANIMAL_ORGAN_MORPHOGENESIS	317	0.0498687	0.993569	0.454	0.701406	1	2628	tags=43%, list=38%, signal=65%
GOBP_MEMBRANE_INVAGINATION	45	0.123743	0.992582	0.442308	0.702486	1	689	tags=22%, list=10%, signal=25%
GOBP_NEGATIVE_REGULATION_OF_VASCULATURE_DEVELOPMENT	42	0.128919	0.992513	0.456349	0.701854	1	2087	tags=43%, list=30%, signal=61%
GOBP_MEMBRANE_DEPOLARIZATION_DURING_ACTION_POTENTIAL	20	0.186291	0.991489	0.460194	0.703158	1	793	tags=30%, list=11%, signal=34%
GOBP_REGULATION_OF_TRIGLYCERIDE_METABOLIC_PROCESS	17	0.202934	0.991383	0.454545	0.702586	1	1045	tags=35%, list=15%, signal=41%
GOBP_NEURAL_CREST_CELL_DIFFERENTIATION	45	0.122359	0.991052	0.442191	0.702468	1	2243	tags=44%, list=32%, signal=65%
GOBP_NCRNA_3_END_PROCESSING	25	0.165487	0.990676	0.464286	0.702472	1	5525	tags=96%, list=79%, signal=467%
GOBP_VESICLE_DOCKING	42	0.129374	0.990165	0.426326	0.702684	1	1091	tags=29%, list=16%, signal=34%
GOBP_POSITIVE_REGULATION_OF_SUBSTRATE_ADHESION_DEPENDENT_CELL_SPREADING	29	0.155623	0.988382	0.47495	0.705568	1	4434	tags=79%, list=64%, signal=218%
GOBP_POSITIVE_REGULATION_OF_MUSCLE_CELL_DIFFERENTIATION	20	0.185786	0.988343	0.450485	0.704866	1	4619	tags=85%, list=66%, signal=253%
GOBP_RRNA_MODIFICATION	15	0.212305	0.988327	0.443532	0.704124	1	4550	tags=87%, list=65%, signal=250%
GOBP_POSITIVE_REGULATION_OF_GLIAL_CELL_DIFFERENTIATION	22	0.176596	0.98794	0.466801	0.704076	1	671	tags=27%, list=10%, signal=30%
GOBP_SECRETORY_GRANULE_ORGANIZATION	16	0.201976	0.987731	0.466527	0.703748	1	336	tags=25%, list=5%, signal=26%
GOBP_CELLULAR_EXTRAVASATION	25	0.169819	0.987523	0.455939	0.703408	1	4661	tags=84%, list=67%, signal=254%
GOBP_REGULATION_OF_LIPID_LOCALIZATION	63	0.105637	0.986556	0.455769	0.704547	1	2581	tags=48%, list=37%, signal=75%
GOBP_NEURON_PROJECTION_ARBORIZATION	20	0.185786	0.985196	0.431493	0.706465	1	449	tags=25%, list=6%, signal=27%
GOBP_MORPHOGENESIS_OF_AN_EPITHELIAL_SHEET	31	0.146628	0.983328	0.450397	0.709231	1	1899	tags=42%, list=27%, signal=57%
GOBP_REGULATION_OF_ACTION_POTENTIAL	26	0.160334	0.982915	0.470468	0.709277	1	760	tags=27%, list=11%, signal=30%
GOBP_POSITIVE_REGULATION_OF_ADAPTIVE_IMMUNE_RESPONSE	25	0.163466	0.982506	0.464	0.709323	1	3037	tags=60%, list=44%, signal=106%
GOBP_LONG_TERM_SYNAPTIC_POTENTIATION	63	0.103077	0.981027	0.438114	0.711573	1	2378	tags=44%, list=34%, signal=67%
GOBP_PEPTIDYL_TYROSINE_DEPHOSPHORYLATION	55	0.112242	0.979248	0.466667	0.714278	1	1626	tags=35%, list=23%, signal=45%
GOBP_ONE_CARBON_METABOLIC_PROCESS	17	0.199201	0.978818	0.472763	0.714352	1	3115	tags=65%, list=45%, signal=117%
GOBP_POSITIVE_REGULATION_OF_CYTOKINE_PRODUCTION_INVOLVED_IN_IMMUNE_RESPONSE	19	0.181944	0.977283	0.463511	0.716536	1	3859	tags=74%, list=56%, signal=165%
GOBP_CORTICAL_CYTOSKELETON_ORGANIZATION	44	0.124648	0.976483	0.471545	0.717387	1	3245	tags=59%, list=47%, signal=110%
GOBP_CD4_POSITIVE_ALPHA_BETA_T_CELL_ACTIVATION	18	0.18845	0.976069	0.456863	0.717415	1	3326	tags=67%, list=48%, signal=128%
GOBP_MEMBRANE_LIPID_BIOSYNTHETIC_PROCESS	62	0.106693	0.975616	0.476386	0.717514	1	2627	tags=48%, list=38%, signal=77%
GOBP_OLIGODENDROCYTE_DIFFERENTIATION	50	0.115797	0.973521	0.444668	0.720866	1	3787	tags=66%, list=54%, signal=144%
GOBP_PROTEIN_HOMOTETRAMERIZATION	28	0.154827	0.973435	0.477083	0.720257	1	4388	tags=79%, list=63%, signal=212%
GOBP_MEMBRANE_ORGANIZATION	474	0.0397006	0.971028	0.483264	0.72432	1	2865	tags=45%, list=41%, signal=71%
GOBP_SULFUR_COMPOUND_METABOLIC_PROCESS	184	0.0625297	0.9684	0.461233	0.728738	1	1880	tags=33%, list=27%, signal=44%
GOBP_NEGATIVE_REGULATION_OF_INTRINSIC_APOPTOTIC_SIGNALING_PATHWAY	53	0.114036	0.968399	0.508946	0.727955	1	1704	tags=36%, list=25%, signal=47%
GOBP_REGULATION_OF_MACROAUTOPHAGY	115	0.0773448	0.967759	0.477046	0.728435	1	4426	tags=71%, list=64%, signal=193%
GOBP_DEFENSE_RESPONSE_TO_BACTERIUM	47	0.121816	0.966761	0.471954	0.729638	1	5073	tags=85%, list=73%, signal=313%
GOBP_AMEBOIDAL_TYPE_CELL_MIGRATION	201	0.0588361	0.966206	0.483235	0.730001	1	985	tags=20%, list=14%, signal=23%
GOBP_CELLULAR_RESPONSE_TO_ALKALOID	18	0.189972	0.965585	0.505882	0.730486	1	1771	tags=44%, list=25%, signal=59%
GOBP_REGULATION_OF_INTRACELLULAR_TRANSPORT	209	0.0572693	0.965348	0.505769	0.730135	1	4734	tags=74%, list=68%, signal=224%
GOBP_POSITIVE_REGULATION_OF_MACROAUTOPHAGY	51	0.115047	0.965186	0.493014	0.729672	1	4520	tags=76%, list=65%, signal=217%
GOBP_PLASMA_LIPOPROTEIN_PARTICLE_CLEARANCE	17	0.191938	0.964966	0.481553	0.72934	1	3983	tags=76%, list=57%, signal=179%
GOBP_APPENDAGE_DEVELOPMENT	40	0.13144	0.964896	0.465251	0.728706	1	1697	tags=38%, list=24%, signal=49%
GOBP_NEGATIVE_REGULATION_OF_ION_TRANSPORT	64	0.10255	0.96372	0.477046	0.730375	1	3528	tags=61%, list=51%, signal=123%
GOBP_APPENDAGE_MORPHOGENESIS	31	0.14342	0.963703	0.470703	0.729624	1	1697	tags=39%, list=24%, signal=51%
GOBP_EAR_MORPHOGENESIS	23	0.169394	0.961953	0.486974	0.732303	1	1243	tags=35%, list=18%, signal=42%
GOBP_REGULATION_OF_SUBSTRATE_ADHESION_DEPENDENT_CELL_SPREADING	35	0.133974	0.961562	0.476386	0.732285	1	4434	tags=77%, list=64%, signal=212%
GOBP_REGULATION_OF_VESICLE_MEDIATED_TRANSPORT	337	0.0460611	0.96156	0.495918	0.731515	1	2726	tags=44%, list=39%, signal=68%
GOBP_EPIDERMIS_DEVELOPMENT	83	0.0914396	0.960754	0.489669	0.732294	1	5400	tags=87%, list=78%, signal=384%
GOBP_RESPONSE_TO_KETONE	81	0.091091	0.960737	0.482176	0.731552	1	2977	tags=52%, list=43%, signal=90%
GOBP_NEGATIVE_REGULATION_OF_CYTOKINE_PRODUCTION	76	0.0942759	0.959985	0.476395	0.732281	1	997	tags=24%, list=14%, signal=27%
GOBP_POSITIVE_REGULATION_OF_ENDOCYTOSIS	55	0.113402	0.959162	0.510934	0.733168	1	5788	tags=95%, list=83%, signal=561%
GOBP_POLYOL_CATABOLIC_PROCESS	23	0.165553	0.959012	0.467066	0.732675	1	3687	tags=70%, list=53%, signal=148%
GOBP_NEGATIVE_REGULATION_OF_NEURON_DEATH	104	0.0802603	0.957887	0.510204	0.734111	1	5063	tags=81%, list=73%, signal=293%
GOBP_P38MAPK_CASCADE	21	0.174381	0.957885	0.483301	0.733341	1	3755	tags=71%, list=54%, signal=155%
GOBP_LEUKOCYTE_MEDIATED_CYTOTOXICITY	38	0.13167	0.957499	0.502119	0.733392	1	2381	tags=47%, list=34%, signal=72%
GOBP_POLARIZED_EPITHELIAL_CELL_DIFFERENTIATION	18	0.189299	0.957252	0.498047	0.733126	1	2934	tags=61%, list=42%, signal=105%
GOBP_REGULATION_OF_NEUTROPHIL_MIGRATION	17	0.195926	0.956993	0.496932	0.732862	1	4773	tags=88%, list=69%, signal=281%
GOBP_REGULATION_OF_DEPHOSPHORYLATION	75	0.0959031	0.956346	0.527835	0.733302	1	4529	tags=75%, list=65%, signal=212%
GOBP_CELLULAR_CARBOHYDRATE_CATABOLIC_PROCESS	21	0.17456	0.955972	0.510288	0.733244	1	2099	tags=48%, list=30%, signal=68%
GOBP_INTERFERON_BETA_PRODUCTION	21	0.174395	0.955698	0.498943	0.732948	1	3093	tags=62%, list=45%, signal=111%
GOBP_VENTRICULAR_SYSTEM_DEVELOPMENT	16	0.197469	0.955679	0.475345	0.732213	1	4711	tags=88%, list=68%, signal=271%
GOBP_ESTABLISHMENT_OF_EPITHELIAL_CELL_POLARITY	22	0.170927	0.954636	0.496047	0.733488	1	1658	tags=41%, list=24%, signal=54%
GOBP_NEURAL_PRECURSOR_CELL_PROLIFERATION	53	0.111377	0.953556	0.51	0.734782	1	2378	tags=45%, list=34%, signal=68%
GOBP_CARBOHYDRATE_HOMEOSTASIS	109	0.078166	0.951652	0.5	0.737746	1	3545	tags=59%, list=51%, signal=118%
GOBP_METANEPHROS_DEVELOPMENT	24	0.16497	0.951216	0.515337	0.737841	1	2621	tags=54%, list=38%, signal=87%
GOBP_POSITIVE_REGULATION_OF_ENDOTHELIAL_CELL_PROLIFERATION	32	0.143783	0.94996	0.493069	0.739597	1	4434	tags=78%, list=64%, signal=215%
GOBP_POSITIVE_REGULATION_OF_STRESS_ACTIVATED_PROTEIN_KINASE_SIGNALING_CASCADE	54	0.109822	0.948662	0.52588	0.74143	1	3875	tags=67%, list=56%, signal=150%
GOBP_REGULATION_OF_SYSTEMIC_ARTERIAL_BLOOD_PRESSURE_MEDIATED_BY_A_CHEMICAL_SIGNAL	15	0.20447	0.948597	0.509842	0.74078	1	4141	tags=80%, list=60%, signal=198%
GOBP_JNK_CASCADE	77	0.0926796	0.948267	0.510163	0.74068	1	3875	tags=65%, list=56%, signal=145%
GOBP_EXOCRINE_SYSTEM_DEVELOPMENT	18	0.184875	0.947835	0.507843	0.740747	1	4123	tags=78%, list=59%, signal=191%
GOBP_POSITIVE_REGULATION_OF_OSTEOBLAST_DIFFERENTIATION	19	0.179651	0.947201	0.500982	0.741186	1	217	tags=21%, list=3%, signal=22%
GOBP_REGULATION_OF_OXIDOREDUCTASE_ACTIVITY	47	0.115217	0.946889	0.512397	0.741038	1	1126	tags=28%, list=16%, signal=33%
GOBP_REGULATION_OF_RELEASE_OF_SEQUESTERED_CALCIUM_ION_INTO_CYTOSOL	37	0.129689	0.946134	0.506383	0.741795	1	793	tags=24%, list=11%, signal=27%
GOBP_REGULATION_OF_MEMBRANE_DEPOLARIZATION	24	0.159881	0.944869	0.509018	0.743478	1	3525	tags=67%, list=51%, signal=135%
GOBP_POSITIVE_REGULATION_OF_DENDRITIC_SPINE_DEVELOPMENT	25	0.157834	0.944323	0.487854	0.743707	1	1130	tags=32%, list=16%, signal=38%
GOBP_BODY_FLUID_SECRETION	38	0.128952	0.942147	0.497018	0.747312	1	5509	tags=92%, list=79%, signal=442%
GOBP_FATTY_ACID_TRANSPORT	39	0.128943	0.94021	0.528517	0.750337	1	3563	tags=64%, list=51%, signal=131%
GOBP_GRANULOCYTE_ACTIVATION	15	0.200192	0.939955	0.512476	0.750102	1	4634	tags=87%, list=67%, signal=260%
GOBP_POST_EMBRYONIC_DEVELOPMENT	40	0.125832	0.939296	0.495935	0.75056	1	5037	tags=85%, list=72%, signal=307%
GOBP_FOREBRAIN_DEVELOPMENT	179	0.061639	0.939146	0.534483	0.750141	1	2416	tags=41%, list=35%, signal=61%
GOBP_CARDIAC_MUSCLE_CELL_CONTRACTION	39	0.126413	0.936966	0.487903	0.753687	1	551	tags=21%, list=8%, signal=22%
GOBP_RESPONSE_TO_INCREASED_OXYGEN_LEVELS	17	0.187517	0.936822	0.505906	0.753224	1	3196	tags=65%, list=46%, signal=120%
GOBP_POSITIVE_REGULATION_OF_CALCIUM_ION_TRANSMEMBRANE_TRANSPORTER_ACTIVITY	20	0.17381	0.935272	0.510121	0.755437	1	4702	tags=85%, list=68%, signal=262%
GOBP_POSITIVE_REGULATION_OF_LAMELLIPODIUM_ASSEMBLY	18	0.180804	0.935173	0.513779	0.754846	1	3379	tags=67%, list=49%, signal=129%
GOBP_SENSORY_PERCEPTION_OF_PAIN	39	0.125326	0.93462	0.516129	0.755189	1	3588	tags=64%, list=52%, signal=132%
GOBP_POSTSYNAPSE_ASSEMBLY	24	0.156861	0.934164	0.539095	0.755341	1	2098	tags=46%, list=30%, signal=65%
GOBP_EMBRYO_DEVELOPMENT	380	0.0422214	0.933161	0.516315	0.756493	1	2337	tags=38%, list=34%, signal=54%
GOBP_POSITIVE_REGULATION_OF_LAMELLIPODIUM_ORGANIZATION	24	0.16112	0.932764	0.526316	0.756505	1	3806	tags=71%, list=55%, signal=156%
GOBP_ENDOCRINE_PROCESS	24	0.159965	0.932606	0.537341	0.756043	1	3814	tags=71%, list=55%, signal=156%
GOBP_REGULATION_OF_LIPID_BIOSYNTHETIC_PROCESS	65	0.100017	0.932292	0.518518	0.755877	1	2625	tags=48%, list=38%, signal=76%
GOBP_PIGMENTATION	44	0.120824	0.931782	0.523605	0.75611	1	4693	tags=80%, list=68%, signal=243%
GOBP_SMOOTH_MUSCLE_CELL_MIGRATION	37	0.133028	0.930719	0.53	0.757371	1	4151	tags=73%, list=60%, signal=180%
GOBP_CARBOHYDRATE_BIOSYNTHETIC_PROCESS	79	0.0902288	0.93031	0.541502	0.757347	1	2986	tags=52%, list=43%, signal=90%
GOBP_POSITIVE_REGULATION_OF_EPITHELIAL_CELL_PROLIFERATION	58	0.105109	0.929503	0.559118	0.758144	1	4547	tags=76%, list=65%, signal=218%
GOBP_SYNAPTIC_VESICLE_RECYCLING	59	0.104064	0.929409	0.529412	0.757558	1	2698	tags=49%, list=39%, signal=80%
GOBP_REGULATION_OF_WOUND_HEALING	57	0.107958	0.929252	0.534304	0.757131	1	718	tags=21%, list=10%, signal=23%
GOBP_CELL_CHEMOTAXIS	101	0.0785531	0.928495	0.530488	0.757834	1	5310	tags=84%, list=76%, signal=351%
GOBP_LONG_CHAIN_FATTY_ACID_TRANSPORT	28	0.14617	0.928332	0.531549	0.757392	1	2214	tags=46%, list=32%, signal=68%
GOBP_ENDOPLASMIC_RETICULUM_CALCIUM_ION_HOMEOSTASIS	18	0.183753	0.928311	0.529167	0.756671	1	4903	tags=89%, list=71%, signal=301%
GOBP_RESPONSE_TO_NUTRIENT	57	0.104125	0.927908	0.50495	0.756698	1	1476	tags=32%, list=21%, signal=40%
GOBP_NEGATIVE_REGULATION_OF_RESPONSE_TO_WOUNDING	46	0.116643	0.92787	0.552	0.75601	1	4935	tags=83%, list=71%, signal=283%
GOBP_ESTABLISHMENT_OR_MAINTENANCE_OF_CELL_POLARITY	129	0.0696481	0.927104	0.549801	0.756709	1	3403	tags=56%, list=49%, signal=107%
GOBP_NEGATIVE_REGULATION_OF_EXOCYTOSIS	21	0.168904	0.926297	0.53012	0.757514	1	3462	tags=67%, list=50%, signal=132%
GOBP_BODY_MORPHOGENESIS	16	0.19143	0.925506	0.518234	0.758272	1	2581	tags=56%, list=37%, signal=89%
GOBP_NEGATIVE_REGULATION_OF_ENDOTHELIAL_CELL_PROLIFERATION	15	0.191444	0.925212	0.522388	0.758046	1	2378	tags=53%, list=34%, signal=81%
GOBP_REGULATION_OF_EPITHELIAL_CELL_MIGRATION	104	0.0787686	0.923537	0.558317	0.760561	1	2066	tags=38%, list=30%, signal=53%
GOBP_STRIATED_MUSCLE_CELL_APOPTOTIC_PROCESS	18	0.182006	0.922609	0.544031	0.761533	1	4529	tags=83%, list=65%, signal=239%
GOBP_RESPONSE_TO_ACTIVITY	25	0.15639	0.922446	0.531313	0.761104	1	3642	tags=68%, list=52%, signal=142%
GOBP_REGULATION_OF_EXOCYTOSIS	134	0.0683619	0.922037	0.510848	0.761122	1	5342	tags=84%, list=77%, signal=354%
GOBP_CELLULAR_COMPONENT_ASSEMBLY_INVOLVED_IN_MORPHOGENESIS	52	0.106898	0.92021	0.516736	0.763911	1	2202	tags=42%, list=32%, signal=61%
GOBP_CELL_CELL_SIGNALING_INVOLVED_IN_CARDIAC_CONDUCTION	15	0.193703	0.919987	0.546	0.763574	1	509	tags=27%, list=7%, signal=29%
GOBP_INOSITOL_PHOSPHATE_MEDIATED_SIGNALING	25	0.153357	0.919929	0.542017	0.762922	1	3385	tags=64%, list=49%, signal=124%
GOBP_DENDRITE_EXTENSION	26	0.150791	0.919798	0.544031	0.762398	1	1628	tags=38%, list=23%, signal=50%
GOBP_SENSORY_PERCEPTION_OF_LIGHT_STIMULUS	49	0.112814	0.919657	0.541586	0.761907	1	497	tags=18%, list=7%, signal=20%
GOBP_PLASMA_MEMBRANE_ORGANIZATION	75	0.0916364	0.917813	0.575884	0.764711	1	2705	tags=48%, list=39%, signal=78%
GOBP_METHYLATION	135	0.0682427	0.91601	0.554264	0.767366	1	4888	tags=77%, list=70%, signal=255%
GOBP_CEREBRAL_CORTEX_RADIALLY_ORIENTED_CELL_MIGRATION	23	0.161379	0.915834	0.569767	0.766985	1	392	tags=22%, list=6%, signal=23%
GOBP_REGULATION_OF_CYTOPLASMIC_TRANSPORT	23	0.159439	0.915578	0.53507	0.766736	1	3125	tags=61%, list=45%, signal=110%
GOBP_DETOXIFICATION	72	0.0912774	0.91406	0.53617	0.768935	1	3908	tags=65%, list=56%, signal=148%
GOBP_REGULATION_OF_REACTIVE_OXYGEN_SPECIES_BIOSYNTHETIC_PROCESS	23	0.161284	0.913764	0.533881	0.768799	1	997	tags=30%, list=14%, signal=35%
GOBP_PRESYNAPTIC_ENDOCYTOSIS	49	0.109375	0.911698	0.567829	0.772159	1	4634	tags=78%, list=67%, signal=231%
GOBP_MONONUCLEAR_CELL_MIGRATION	59	0.101092	0.91117	0.550285	0.772404	1	5310	tags=86%, list=76%, signal=363%
GOBP_NUCLEOTIDE_PHOSPHORYLATION	57	0.102927	0.909085	0.565476	0.775599	1	3679	tags=63%, list=53%, signal=133%
GOBP_GLIOGENESIS	147	0.0654373	0.908806	0.544177	0.775374	1	4329	tags=69%, list=62%, signal=178%
GOBP_REGULATION_OF_GLUCOSE_METABOLIC_PROCESS	50	0.111015	0.90779	0.547131	0.776551	1	2986	tags=54%, list=43%, signal=94%
GOBP_NEUROMUSCULAR_JUNCTION_DEVELOPMENT	27	0.147982	0.907186	0.543353	0.776988	1	1806	tags=41%, list=26%, signal=55%
GOBP_POSITIVE_REGULATION_OF_PROTEIN_SERINE_THREONINE_KINASE_ACTIVITY	95	0.0792046	0.905412	0.547475	0.779567	1	2675	tags=46%, list=38%, signal=74%
GOBP_RESPONSE_TO_BACTERIUM	162	0.061943	0.905247	0.551064	0.779126	1	5456	tags=85%, list=79%, signal=384%
GOBP_RENAL_TUBULE_DEVELOPMENT	26	0.14517	0.90356	0.55332	0.781632	1	865	tags=27%, list=12%, signal=31%
GOBP_HOMEOSTASIS_OF_NUMBER_OF_CELLS_WITHIN_A_TISSUE	15	0.193031	0.902946	0.557173	0.782066	1	3757	tags=73%, list=54%, signal=159%
GOBP_CELLULAR_OXIDANT_DETOXIFICATION	52	0.105571	0.90202	0.540254	0.783099	1	3815	tags=65%, list=55%, signal=144%
GOBP_NEGATIVE_REGULATION_OF_IMMUNE_EFFECTOR_PROCESS	25	0.150469	0.901762	0.578288	0.782794	1	5073	tags=88%, list=73%, signal=325%
GOBP_REGULATION_OF_PROTEIN_DEACETYLATION	21	0.158815	0.901436	0.560976	0.782663	1	2870	tags=57%, list=41%, signal=97%
GOBP_KIDNEY_EPITHELIUM_DEVELOPMENT	47	0.112652	0.901375	0.571717	0.78201	1	5432	tags=89%, list=78%, signal=406%
GOBP_CYTOKINE_PRODUCTION	209	0.0540532	0.901008	0.576471	0.781973	1	3093	tags=50%, list=45%, signal=87%
GOBP_REGULATION_OF_LEUKOCYTE_MIGRATION	74	0.0912928	0.899226	0.585657	0.784614	1	5476	tags=88%, list=79%, signal=410%
GOBP_LONG_TERM_SYNAPTIC_DEPRESSION	20	0.170563	0.899038	0.567951	0.784238	1	3682	tags=70%, list=53%, signal=148%
GOBP_DORSAL_VENTRAL_PATTERN_FORMATION	20	0.16645	0.8989	0.583158	0.783724	1	4058	tags=75%, list=58%, signal=180%
GOBP_B_CELL_ACTIVATION_INVOLVED_IN_IMMUNE_RESPONSE	20	0.164647	0.898319	0.59252	0.784094	1	4418	tags=80%, list=64%, signal=219%
GOBP_REGULATION_OF_TOR_SIGNALING	59	0.0997075	0.897717	0.551595	0.784486	1	3317	tags=58%, list=48%, signal=109%
GOBP_MUSCLE_ORGAN_MORPHOGENESIS	16	0.187897	0.897193	0.56	0.784706	1	868	tags=31%, list=12%, signal=36%
GOBP_INTRINSIC_APOPTOTIC_SIGNALING_PATHWAY_IN_RESPONSE_TO_OXIDATIVE_STRESS	30	0.136513	0.896668	0.576375	0.78499	1	2761	tags=53%, list=40%, signal=88%
GOBP_MEMBRANE_FUSION	96	0.080929	0.894621	0.561922	0.78817	1	1399	tags=28%, list=20%, signal=35%
GOBP_POSITIVE_REGULATION_OF_LEUKOCYTE_CELL_CELL_ADHESION	71	0.091151	0.894361	0.571138	0.787897	1	4560	tags=75%, list=66%, signal=215%
GOBP_PURINE_CONTAINING_COMPOUND_METABOLIC_PROCESS	235	0.0509497	0.894025	0.584521	0.787759	1	3679	tags=58%, list=53%, signal=119%
GOBP_MULTICELLULAR_ORGANISM_GROWTH	57	0.10269	0.892915	0.597633	0.789149	1	4778	tags=79%, list=69%, signal=251%
GOBP_LEUKOCYTE_CHEMOTAXIS	69	0.0918114	0.892557	0.582305	0.789103	1	5310	tags=86%, list=76%, signal=359%
GOBP_REGULATION_OF_PHAGOCYTOSIS	39	0.119341	0.892497	0.585513	0.788454	1	5055	tags=85%, list=73%, signal=309%
GOBP_LEUKOCYTE_CELL_CELL_ADHESION	117	0.071472	0.891785	0.589744	0.789167	1	5332	tags=84%, list=77%, signal=354%
GOBP_CELL_ADHESION_MEDIATED_BY_INTEGRIN	38	0.121406	0.890349	0.564	0.791171	1	4098	tags=71%, list=59%, signal=172%
GOBP_REGULATION_OF_NECROTIC_CELL_DEATH	21	0.164718	0.88564	0.596806	0.79936	1	3491	tags=67%, list=50%, signal=134%
GOBP_CHONDROCYTE_DIFFERENTIATION	25	0.149025	0.885249	0.596015	0.799351	1	2581	tags=52%, list=37%, signal=82%
GOBP_REGULATION_OF_JNK_CASCADE	60	0.0968554	0.884828	0.568317	0.799378	1	490	tags=17%, list=7%, signal=18%
GOBP_TISSUE_REGENERATION	27	0.144168	0.883531	0.610526	0.801164	1	1575	tags=37%, list=23%, signal=48%
GOBP_MYELOID_CELL_HOMEOSTASIS	68	0.0911244	0.882171	0.573122	0.802937	1	4891	tags=79%, list=70%, signal=265%
GOBP_MUSCLE_CELL_PROLIFERATION	70	0.0890573	0.881275	0.608247	0.803949	1	2067	tags=39%, list=30%, signal=54%
GOBP_TELENCEPHALON_DEVELOPMENT	128	0.0675365	0.880908	0.591603	0.803888	1	2416	tags=41%, list=35%, signal=62%
GOBP_NEGATIVE_REGULATION_OF_LEUKOCYTE_CELL_CELL_ADHESION	36	0.122184	0.879702	0.584388	0.805451	1	5332	tags=89%, list=77%, signal=380%
GOBP_RESPONSE_TO_CORTICOSTEROID	66	0.0935239	0.878685	0.587983	0.806524	1	3462	tags=59%, list=50%, signal=117%
GOBP_EMBRYONIC_ORGAN_MORPHOGENESIS	63	0.0953534	0.87754	0.595142	0.807964	1	3755	tags=63%, list=54%, signal=137%
GOBP_CELL_SUBSTRATE_JUNCTION_ORGANIZATION	70	0.088559	0.877443	0.597302	0.807399	1	2269	tags=41%, list=33%, signal=61%
GOBP_CELLULAR_RESPONSE_TO_NITROGEN_COMPOUND	327	0.0433288	0.877404	0.612903	0.80672	1	2305	tags=37%, list=33%, signal=53%
GOBP_REGULATION_OF_COAGULATION	37	0.120286	0.8773	0.581162	0.806171	1	858	tags=24%, list=12%, signal=28%
GOBP_EPITHELIAL_TUBE_MORPHOGENESIS	107	0.0714243	0.876198	0.604743	0.807541	1	2628	tags=45%, list=38%, signal=71%
GOBP_MAPK_CASCADE	312	0.0427154	0.874841	0.609195	0.809411	1	3881	tags=60%, list=56%, signal=130%
GOBP_REGULATION_OF_MAP_KINASE_ACTIVITY	78	0.0840833	0.874672	0.625	0.808991	1	3609	tags=60%, list=52%, signal=124%
GOBP_PHENOL_CONTAINING_COMPOUND_BIOSYNTHETIC_PROCESS	16	0.187212	0.873689	0.591182	0.810111	1	3479	tags=69%, list=50%, signal=137%
GOBP_POSITIVE_REGULATION_OF_AUTOPHAGY	78	0.0841244	0.873396	0.610365	0.809849	1	2985	tags=51%, list=43%, signal=89%
GOBP_SENSORY_PERCEPTION_OF_MECHANICAL_STIMULUS	60	0.0989599	0.873378	0.6	0.809126	1	2213	tags=42%, list=32%, signal=61%
GOBP_POSITIVE_REGULATION_OF_CELL_CYCLE_G1_S_PHASE_TRANSITION	24	0.146802	0.872698	0.584466	0.809647	1	3326	tags=63%, list=48%, signal=119%
GOBP_CELL_MATRIX_ADHESION	116	0.0706155	0.871462	0.603206	0.811116	1	4669	tags=74%, list=67%, signal=222%
GOBP_ADULT_LOCOMOTORY_BEHAVIOR	46	0.108626	0.871113	0.610487	0.810984	1	911	tags=24%, list=13%, signal=27%
GOBP_REGULATION_OF_FATTY_ACID_METABOLIC_PROCESS	34	0.123074	0.87108	0.617587	0.81029	1	2214	tags=44%, list=32%, signal=64%
GOBP_NEUROTROPHIN_SIGNALING_PATHWAY	25	0.147004	0.868977	0.62268	0.813492	1	1761	tags=40%, list=25%, signal=53%
GOBP_RESPONSE_TO_EXTRACELLULAR_STIMULUS	210	0.0513495	0.868977	0.637275	0.812733	1	1771	tags=30%, list=25%, signal=40%
GOBP_REGULATION_OF_ORGAN_GROWTH	25	0.146282	0.867651	0.626984	0.814454	1	4268	tags=76%, list=61%, signal=196%
GOBP_CARDIAC_CHAMBER_DEVELOPMENT	53	0.0994964	0.867259	0.645621	0.814411	1	3509	tags=60%, list=50%, signal=121%
GOBP_NUCLEOTIDE_EXCISION_REPAIR	22	0.156532	0.865093	0.614433	0.817837	1	4285	tags=77%, list=62%, signal=201%
GOBP_NEGATIVE_REGULATION_OF_TOR_SIGNALING	23	0.152755	0.863898	0.617188	0.819331	1	4380	tags=78%, list=63%, signal=211%
GOBP_REGULATION_OF_TRANSCRIPTION_BY_RNA_POLYMERASE_I	15	0.182504	0.862949	0.636183	0.820289	1	5220	tags=93%, list=75%, signal=374%
GOBP_TUBE_FORMATION	52	0.102594	0.862948	0.6417	0.819529	1	2499	tags=46%, list=36%, signal=72%
GOBP_NEGATIVE_REGULATION_OF_APOPTOTIC_SIGNALING_PATHWAY	109	0.0714781	0.862543	0.623742	0.819509	1	2188	tags=39%, list=31%, signal=55%
GOBP_LEUKOCYTE_ADHESION_TO_VASCULAR_ENDOTHELIAL_CELL	17	0.167681	0.862372	0.634952	0.819103	1	4560	tags=82%, list=66%, signal=239%
GOBP_RESPONSE_TO_ANTIBIOTIC	25	0.145271	0.86186	0.63039	0.819356	1	3441	tags=64%, list=50%, signal=126%
GOBP_BONE_REMODELING	27	0.139492	0.861015	0.63843	0.820165	1	2637	tags=52%, list=38%, signal=83%
GOBP_NEGATIVE_REGULATION_OF_OXIDATIVE_STRESS_INDUCED_CELL_DEATH	26	0.141581	0.860872	0.643443	0.819713	1	2761	tags=54%, list=40%, signal=89%
GOBP_POSITIVE_REGULATION_OF_PHOSPHORUS_METABOLIC_PROCESS	363	0.0390735	0.860366	0.643443	0.819858	1	4643	tags=71%, list=67%, signal=201%
GOBP_REGULATION_OF_IMMUNE_EFFECTOR_PROCESS	82	0.0799537	0.860282	0.640425	0.819243	1	4620	tags=74%, list=66%, signal=219%
GOBP_STRESS_FIBER_ASSEMBLY	64	0.0902737	0.859864	0.619835	0.819288	1	5893	tags=94%, list=85%, signal=611%
GOBP_SPERMATID_DIFFERENTIATION	45	0.109132	0.8593	0.620278	0.819604	1	481	tags=18%, list=7%, signal=19%
GOBP_IRON_ION_HOMEOSTASIS	40	0.114942	0.858639	0.618774	0.820158	1	4591	tags=78%, list=66%, signal=227%
GOBP_POSITIVE_REGULATION_OF_INTRACELLULAR_TRANSPORT	127	0.0664508	0.858546	0.590909	0.819571	1	2446	tags=42%, list=35%, signal=63%
GOBP_REGULATION_OF_CIRCADIAN_RHYTHM	46	0.106485	0.85599	0.630612	0.823515	1	3041	tags=54%, list=44%, signal=96%
GOBP_NUCLEUS_LOCALIZATION	18	0.164887	0.855462	0.637295	0.823701	1	2331	tags=50%, list=34%, signal=75%
GOBP_TEMPERATURE_HOMEOSTASIS	66	0.0914946	0.85531	0.640496	0.823242	1	4529	tags=74%, list=65%, signal=211%
GOBP_PEPTIDYL_SERINE_DEPHOSPHORYLATION	16	0.177225	0.854964	0.627255	0.823139	1	4417	tags=81%, list=64%, signal=222%
GOBP_HOMEOSTASIS_OF_NUMBER_OF_CELLS	114	0.0677656	0.85394	0.646123	0.824355	1	2584	tags=44%, list=37%, signal=69%
GOBP_POSITIVE_REGULATION_OF_LEUKOCYTE_MEDIATED_IMMUNITY	35	0.122033	0.853125	0.631692	0.825118	1	5708	tags=94%, list=82%, signal=525%
GOBP_CYCLIC_NUCLEOTIDE_METABOLIC_PROCESS	19	0.16198	0.852541	0.618661	0.825421	1	2900	tags=58%, list=42%, signal=99%
GOBP_NEGATIVE_REGULATION_OF_ION_TRANSMEMBRANE_TRANSPORT	42	0.1111	0.85182	0.651663	0.826013	1	2872	tags=52%, list=41%, signal=89%
GOBP_PHOSPHATIDIC_ACID_METABOLIC_PROCESS	24	0.144432	0.849248	0.628846	0.829985	1	3632	tags=67%, list=52%, signal=139%
GOBP_INTERLEUKIN_2_PRODUCTION	18	0.167164	0.848638	0.68501	0.830404	1	1543	tags=39%, list=22%, signal=50%
GOBP_POSITIVE_REGULATION_OF_LEUKOCYTE_MIGRATION	45	0.10461	0.848372	0.641393	0.830129	1	5300	tags=87%, list=76%, signal=363%
GOBP_OLIGOSACCHARIDE_METABOLIC_PROCESS	23	0.150966	0.847582	0.631373	0.830798	1	1975	tags=43%, list=28%, signal=61%
GOBP_CERAMIDE_BIOSYNTHETIC_PROCESS	31	0.129298	0.847254	0.639344	0.830656	1	5606	tags=94%, list=81%, signal=482%
GOBP_POSITIVE_REGULATION_OF_RESPONSE_TO_WOUNDING	34	0.124485	0.847147	0.643892	0.830102	1	1591	tags=35%, list=23%, signal=46%
GOBP_EMBRYO_DEVELOPMENT_ENDING_IN_BIRTH_OR_EGG_HATCHING	234	0.0495767	0.847043	0.637652	0.829524	1	1656	tags=29%, list=24%, signal=36%
GOBP_KIDNEY_MORPHOGENESIS	25	0.142238	0.844912	0.626775	0.832734	1	2628	tags=52%, list=38%, signal=83%
GOBP_CELLULAR_RESPONSE_TO_REACTIVE_OXYGEN_SPECIES	74	0.0834041	0.844077	0.650888	0.833508	1	2337	tags=42%, list=34%, signal=62%
GOBP_OLIGODENDROCYTE_DEVELOPMENT	23	0.151116	0.844023	0.615686	0.832852	1	3787	tags=70%, list=54%, signal=152%
GOBP_INNER_EAR_MORPHOGENESIS	17	0.174375	0.843187	0.648752	0.833601	1	1243	tags=35%, list=18%, signal=43%
GOBP_HUMORAL_IMMUNE_RESPONSE	38	0.115687	0.842944	0.645963	0.833287	1	1577	tags=34%, list=23%, signal=44%
GOBP_ACTIN_FILAMENT_BUNDLE_ORGANIZATION	98	0.0746095	0.842308	0.620545	0.83368	1	1899	tags=35%, list=27%, signal=47%
GOBP_POSITIVE_REGULATION_OF_DNA_REPLICATION	16	0.175296	0.842252	0.636183	0.833033	1	3996	tags=75%, list=57%, signal=176%
GOBP_VISUAL_BEHAVIOR	30	0.130299	0.84127	0.65567	0.834124	1	4194	tags=73%, list=60%, signal=184%
GOBP_REGULATION_OF_REACTIVE_OXYGEN_SPECIES_METABOLIC_PROCESS	69	0.0848735	0.838443	0.649606	0.838478	1	2336	tags=42%, list=34%, signal=63%
GOBP_PROTEIN_O_LINKED_GLYCOSYLATION	31	0.12789	0.837732	0.655378	0.838955	1	3598	tags=65%, list=52%, signal=133%
GOBP_POSITIVE_REGULATION_OF_SMALL_GTPASE_MEDIATED_SIGNAL_TRANSDUCTION	30	0.12789	0.837391	0.678208	0.838808	1	2589	tags=50%, list=37%, signal=79%
GOBP_SELECTIVE_AUTOPHAGY	58	0.0953179	0.837103	0.656904	0.838566	1	780	tags=21%, list=11%, signal=23%
GOBP_TOR_SIGNALING	71	0.0864214	0.836867	0.666667	0.83821	1	3320	tags=56%, list=48%, signal=107%
GOBP_MYELOID_CELL_DIFFERENTIATION	130	0.06164	0.836754	0.652087	0.837644	1	1824	tags=32%, list=26%, signal=43%
GOBP_CELLULAR_RESPONSE_TO_MECHANICAL_STIMULUS	30	0.12842	0.836041	0.657841	0.838222	1	2817	tags=53%, list=41%, signal=89%
GOBP_RESPONSE_TO_CADMIUM_ION	27	0.136758	0.835037	0.659138	0.839307	1	5230	tags=89%, list=75%, signal=358%
GOBP_NEUROTRANSMITTER_RECEPTOR_TRANSPORT	21	0.151901	0.833355	0.664783	0.841622	1	2256	tags=48%, list=32%, signal=70%
GOBP_POSITIVE_REGULATION_OF_PROTEIN_TYROSINE_KINASE_ACTIVITY	22	0.149289	0.83207	0.653061	0.843173	1	1492	tags=36%, list=21%, signal=46%
GOBP_MYELOID_LEUKOCYTE_MIGRATION	67	0.0874163	0.831672	0.674227	0.843152	1	5310	tags=85%, list=76%, signal=357%
GOBP_POSITIVE_REGULATION_OF_CARBOHYDRATE_METABOLIC_PROCESS	33	0.11978	0.831369	0.645418	0.842951	1	3172	tags=58%, list=46%, signal=105%
GOBP_RETINOL_METABOLIC_PROCESS	15	0.178803	0.830606	0.672234	0.843593	1	1539	tags=40%, list=22%, signal=51%
GOBP_REGULATION_OF_CYSTEINE_TYPE_ENDOPEPTIDASE_ACTIVITY	92	0.0734686	0.830457	0.657143	0.84311	1	1837	tags=34%, list=26%, signal=45%
GOBP_REGULATION_OF_TUMOR_NECROSIS_FACTOR_MEDIATED_SIGNALING_PATHWAY	18	0.161409	0.827657	0.675728	0.847464	1	5444	tags=94%, list=78%, signal=435%
GOBP_REGULATION_OF_CALCIUM_MEDIATED_SIGNALING	31	0.126272	0.827549	0.66805	0.846898	1	3385	tags=61%, list=49%, signal=119%
GOBP_POSITIVE_REGULATION_OF_ACTIN_FILAMENT_BUNDLE_ASSEMBLY	38	0.111583	0.827432	0.673077	0.846352	1	3983	tags=68%, list=57%, signal=159%
GOBP_APOPTOTIC_SIGNALING_PATHWAY	258	0.0442331	0.827331	0.696842	0.845799	1	3609	tags=56%, list=52%, signal=113%
GOBP_POSITIVE_REGULATION_OF_APOPTOTIC_SIGNALING_PATHWAY	54	0.094843	0.827168	0.698444	0.845333	1	4107	tags=69%, list=59%, signal=166%
GOBP_HYDROGEN_PEROXIDE_METABOLIC_PROCESS	21	0.150568	0.826937	0.694165	0.845033	1	3920	tags=71%, list=56%, signal=163%
GOBP_REGULATION_OF_CALCIUM_ION_TRANSPORT_INTO_CYTOSOL	46	0.103834	0.826884	0.663866	0.844394	1	793	tags=22%, list=11%, signal=24%
GOBP_OVULATION_CYCLE_PROCESS	15	0.177602	0.826661	0.655242	0.844038	1	2474	tags=53%, list=36%, signal=83%
GOBP_POSITIVE_REGULATION_OF_CALCIUM_ION_TRANSPORT_INTO_CYTOSOL	20	0.155123	0.826588	0.686235	0.843437	1	5874	tags=100%, list=85%, signal=644%
GOBP_NEGATIVE_REGULATION_OF_ION_TRANSMEMBRANE_TRANSPORTER_ACTIVITY	32	0.125379	0.826274	0.668675	0.843237	1	3041	tags=56%, list=44%, signal=100%
GOBP_LYMPHOCYTE_MIGRATION	33	0.120424	0.826164	0.687117	0.842696	1	5063	tags=85%, list=73%, signal=311%
GOBP_SUBSTANTIA_NIGRA_DEVELOPMENT	26	0.134671	0.825987	0.664016	0.842256	1	4680	tags=81%, list=67%, signal=246%
GOBP_NEGATIVE_REGULATION_OF_EPITHELIAL_CELL_PROLIFERATION	40	0.110203	0.824748	0.694845	0.843686	1	3755	tags=65%, list=54%, signal=141%
GOBP_GLYCOSYLATION	109	0.0682675	0.824566	0.656075	0.843269	1	3804	tags=61%, list=55%, signal=134%
GOBP_REGULATION_OF_NEURAL_PRECURSOR_CELL_PROLIFERATION	30	0.123699	0.822736	0.678423	0.845746	1	1228	tags=30%, list=18%, signal=36%
GOBP_GLYCOSYL_COMPOUND_METABOLIC_PROCESS	41	0.109836	0.8223	0.678363	0.845715	1	4156	tags=71%, list=60%, signal=175%
GOBP_REGULATION_OF_EMBRYONIC_DEVELOPMENT	28	0.129184	0.821681	0.704365	0.8461	1	2828	tags=54%, list=41%, signal=90%
GOBP_DETECTION_OF_STIMULUS	48	0.101166	0.820075	0.677866	0.848148	1	1907	tags=38%, list=27%, signal=51%
GOBP_RESPONSE_TO_WOUNDING	252	0.045209	0.819421	0.671315	0.848628	1	1020	tags=19%, list=15%, signal=22%
GOBP_REGULATION_OF_PEPTIDE_TRANSPORT	77	0.0817995	0.818999	0.685714	0.848589	1	3679	tags=61%, list=53%, signal=128%
GOBP_STEM_CELL_PROLIFERATION	21	0.149049	0.818971	0.686508	0.847892	1	621	tags=24%, list=9%, signal=26%
GOBP_REGULATION_OF_INSULIN_SECRETION	66	0.0849533	0.816476	0.656627	0.851548	1	3521	tags=59%, list=51%, signal=119%
GOBP_ADAPTIVE_THERMOGENESIS	58	0.0903346	0.815062	0.719844	0.853285	1	4529	tags=74%, list=65%, signal=211%
GOBP_SYNAPTIC_VESICLE_MEMBRANE_ORGANIZATION	21	0.143847	0.814713	0.650728	0.85316	1	988	tags=29%, list=14%, signal=33%
GOBP_CELLULAR_IRON_ION_HOMEOSTASIS	32	0.121088	0.81381	0.700611	0.854002	1	4591	tags=78%, list=66%, signal=229%
GOBP_INTRINSIC_APOPTOTIC_SIGNALING_PATHWAY	142	0.0584855	0.813387	0.701375	0.853959	1	2929	tags=48%, list=42%, signal=81%
GOBP_LUNG_MORPHOGENESIS	16	0.16785	0.812205	0.688462	0.855372	1	4482	tags=81%, list=64%, signal=228%
GOBP_POSITIVE_REGULATION_OF_WOUND_HEALING	25	0.13704	0.811994	0.683367	0.854978	1	718	tags=24%, list=10%, signal=27%
GOBP_TRNA_METHYLATION	17	0.163591	0.811881	0.665996	0.854422	1	5406	tags=94%, list=78%, signal=423%
GOBP_REGULATION_OF_EARLY_ENDOSOME_TO_LATE_ENDOSOME_TRANSPORT	16	0.16785	0.811009	0.692457	0.85522	1	4482	tags=81%, list=64%, signal=228%
GOBP_PHOSPHATIDYLINOSITOL_3_KINASE_SIGNALING	59	0.0894264	0.810164	0.706237	0.8559	1	5037	tags=81%, list=72%, signal=293%
GOBP_EMBRYONIC_SKELETAL_SYSTEM_MORPHOGENESIS	19	0.156604	0.809346	0.714851	0.856589	1	5132	tags=89%, list=74%, signal=341%
GOBP_POSITIVE_REGULATION_OF_BLOOD_VESSEL_ENDOTHELIAL_CELL_MIGRATION	17	0.163328	0.808967	0.694949	0.856485	1	4999	tags=88%, list=72%, signal=314%
GOBP_ACTIN_NUCLEATION	33	0.117037	0.807949	0.699612	0.857499	1	4244	tags=73%, list=61%, signal=186%
GOBP_POSITIVE_REGULATION_OF_CYTOKINE_PRODUCTION	125	0.0620366	0.807928	0.672619	0.856796	1	3134	tags=51%, list=45%, signal=92%
GOBP_CAMERA_TYPE_EYE_DEVELOPMENT	113	0.0647673	0.807651	0.696787	0.85652	1	3923	tags=63%, list=56%, signal=142%
GOBP_INTERMEMBRANE_LIPID_TRANSFER	27	0.131114	0.805743	0.703252	0.859096	1	2695	tags=52%, list=39%, signal=84%
GOBP_DNA_METHYLATION	20	0.147042	0.805391	0.705996	0.85894	1	4540	tags=80%, list=65%, signal=230%
GOBP_POSITIVE_REGULATION_OF_CHEMOKINE_PRODUCTION	15	0.1702	0.805281	0.714286	0.858395	1	2062	tags=47%, list=30%, signal=66%
GOBP_GASTRULATION	66	0.0840685	0.804535	0.704545	0.858966	1	368	tags=14%, list=5%, signal=14%
GOBP_REGULATION_OF_CELLULAR_RESPONSE_TO_INSULIN_STIMULUS	37	0.11009	0.803802	0.718992	0.859495	1	1492	tags=32%, list=21%, signal=41%
GOBP_REGULATION_OF_CELL_ADHESION_MEDIATED_BY_INTEGRIN	21	0.142761	0.801881	0.731915	0.862071	1	4636	tags=81%, list=67%, signal=242%
GOBP_CELLULAR_RESPONSE_TO_BIOTIC_STIMULUS	72	0.0810112	0.801378	0.715105	0.862187	1	5330	tags=85%, list=77%, signal=360%
GOBP_POSITIVE_REGULATION_OF_TUMOR_NECROSIS_FACTOR_SUPERFAMILY_CYTOKINE_PRODUCTION	30	0.122014	0.800646	0.713098	0.862751	1	3093	tags=57%, list=45%, signal=102%
GOBP_SENSORY_SYSTEM_DEVELOPMENT	131	0.0599918	0.799454	0.699588	0.864012	1	1659	tags=30%, list=24%, signal=38%
GOBP_POSITIVE_REGULATION_OF_GLIOGENESIS	31	0.122598	0.799218	0.695402	0.863669	1	4083	tags=71%, list=59%, signal=171%
GOBP_POSITIVE_REGULATION_OF_LEUKOCYTE_CHEMOTAXIS	32	0.118739	0.797355	0.709205	0.866046	1	5476	tags=91%, list=79%, signal=425%
GOBP_RETINA_DEVELOPMENT_IN_CAMERA_TYPE_EYE	58	0.0896742	0.796789	0.704591	0.866253	1	5612	tags=90%, list=81%, signal=462%
GOBP_PROTEIN_INSERTION_INTO_MEMBRANE	46	0.0966611	0.796309	0.732067	0.866276	1	3411	tags=59%, list=49%, signal=115%
GOBP_DEVELOPMENT_OF_PRIMARY_FEMALE_SEXUAL_CHARACTERISTICS	32	0.119408	0.796137	0.731855	0.865845	1	5037	tags=84%, list=72%, signal=305%
GOBP_RRNA_TRANSCRIPTION	17	0.159323	0.795638	0.723658	0.865915	1	2165	tags=47%, list=31%, signal=68%
GOBP_REGULATION_OF_ACTIN_FILAMENT_BUNDLE_ASSEMBLY	61	0.0871334	0.792138	0.713415	0.871282	1	5893	tags=93%, list=85%, signal=609%
GOBP_TISSUE_REMODELING	51	0.0934719	0.791985	0.730315	0.870804	1	2761	tags=49%, list=40%, signal=81%
GOBP_REGULATION_OF_LYMPHOCYTE_MIGRATION	25	0.136751	0.791795	0.690574	0.870381	1	442	tags=20%, list=6%, signal=21%
GOBP_NUCLEAR_MIGRATION	16	0.16484	0.790517	0.728543	0.871757	1	2331	tags=50%, list=34%, signal=75%
GOBP_MUSCLE_ORGAN_DEVELOPMENT	101	0.0660731	0.789682	0.717054	0.872401	1	2643	tags=45%, list=38%, signal=71%
GOBP_CARBOHYDRATE_DERIVATIVE_METABOLIC_PROCESS	491	0.0312679	0.789532	0.714	0.871901	1	3817	tags=58%, list=55%, signal=119%
GOBP_REGULATION_OF_SMALL_GTPASE_MEDIATED_SIGNAL_TRANSDUCTION	175	0.0508803	0.78924	0.752536	0.871664	1	3586	tags=57%, list=52%, signal=114%
GOBP_REGULATION_OF_NEUROTRANSMITTER_TRANSPORT	68	0.0801366	0.788776	0.749495	0.871695	1	1185	tags=25%, list=17%, signal=30%
GOBP_REGULATION_OF_CELL_ACTIVATION	180	0.0520598	0.787858	0.736948	0.87246	1	4666	tags=72%, list=67%, signal=214%
GOBP_ENERGY_RESERVE_METABOLIC_PROCESS	43	0.101602	0.787696	0.736196	0.871999	1	267	tags=14%, list=4%, signal=14%
GOBP_SEX_DIFFERENTIATION	82	0.0748363	0.78719	0.712766	0.872102	1	2621	tags=45%, list=38%, signal=72%
GOBP_EMBRYO_IMPLANTATION	17	0.160681	0.786439	0.736842	0.872564	1	5835	tags=100%, list=84%, signal=622%
GOBP_POSITIVE_REGULATION_OF_IMMUNE_EFFECTOR_PROCESS	60	0.0858491	0.786104	0.753479	0.872385	1	4620	tags=75%, list=66%, signal=222%
GOBP_AMYLOID_BETA_CLEARANCE	24	0.132315	0.785277	0.758823	0.873003	1	2268	tags=46%, list=33%, signal=68%
GOBP_RESPONSE_TO_MOLECULE_OF_BACTERIAL_ORIGIN	103	0.067316	0.78227	0.756198	0.877239	1	5341	tags=83%, list=77%, signal=355%
GOBP_REGULATION_OF_GENE_EXPRESSION_EPIGENETIC	51	0.0923948	0.781921	0.729293	0.877066	1	4540	tags=75%, list=65%, signal=213%
GOBP_CELLULAR_HORMONE_METABOLIC_PROCESS	41	0.104826	0.78073	0.745631	0.87826	1	2665	tags=49%, list=38%, signal=79%
GOBP_RUFFLE_ASSEMBLY	31	0.118561	0.780691	0.758034	0.877601	1	1869	tags=39%, list=27%, signal=53%
GOBP_PROTEIN_TARGETING_TO_LYSOSOME	20	0.14632	0.779127	0.750503	0.879502	1	1765	tags=40%, list=25%, signal=53%
GOBP_CELL_SUBSTRATE_ADHESION	178	0.0510628	0.778597	0.756972	0.87966	1	4690	tags=72%, list=67%, signal=217%
GOBP_REGULATION_OF_STEROID_BIOSYNTHETIC_PROCESS	28	0.122652	0.777886	0.742308	0.880047	1	2625	tags=50%, list=38%, signal=80%
GOBP_MATERNAL_PROCESS_INVOLVED_IN_FEMALE_PREGNANCY	18	0.152145	0.776077	0.754167	0.882241	1	1261	tags=33%, list=18%, signal=41%
GOBP_BLASTOCYST_DEVELOPMENT	35	0.112778	0.775611	0.745455	0.882261	1	1602	tags=34%, list=23%, signal=44%
GOBP_NCRNA_TRANSCRIPTION	23	0.133535	0.774544	0.729249	0.883273	1	6024	tags=100%, list=87%, signal=748%
GOBP_REGULATION_OF_PROTEIN_SERINE_THREONINE_KINASE_ACTIVITY	158	0.0537602	0.774347	0.729459	0.882848	1	2625	tags=43%, list=38%, signal=68%
GOBP_ASTROCYTE_DIFFERENTIATION	38	0.106459	0.773676	0.767967	0.883199	1	4750	tags=79%, list=68%, signal=248%
GOBP_CRANIAL_SKELETAL_SYSTEM_DEVELOPMENT	18	0.155126	0.77296	0.756592	0.883554	1	3557	tags=67%, list=51%, signal=136%
GOBP_POSITIVE_REGULATION_OF_CYCLIN_DEPENDENT_PROTEIN_KINASE_ACTIVITY	16	0.160549	0.772123	0.744762	0.884175	1	1492	tags=38%, list=21%, signal=48%
GOBP_POSITIVE_REGULATION_OF_STRESS_FIBER_ASSEMBLY	32	0.116869	0.771744	0.749491	0.884057	1	4403	tags=75%, list=63%, signal=204%
GOBP_POSITIVE_REGULATION_OF_MONONUCLEAR_CELL_MIGRATION	22	0.139329	0.771441	0.736196	0.883807	1	5036	tags=86%, list=72%, signal=313%
GOBP_REGULATION_OF_NUCLEOTIDE_BIOSYNTHETIC_PROCESS	18	0.153972	0.771129	0.754167	0.88355	1	3565	tags=67%, list=51%, signal=137%
GOBP_REGULATION_OF_OXIDATIVE_STRESS_INDUCED_CELL_DEATH	38	0.103154	0.770894	0.763747	0.883177	1	2761	tags=50%, list=40%, signal=83%
GOBP_ASPARTATE_FAMILY_AMINO_ACID_METABOLIC_PROCESS	29	0.118789	0.770748	0.726514	0.882669	1	3251	tags=59%, list=47%, signal=110%
GOBP_POSITIVE_REGULATION_OF_ERK1_AND_ERK2_CASCADE	64	0.0836979	0.770542	0.752643	0.882274	1	3875	tags=64%, list=56%, signal=143%
GOBP_RESPONSE_TO_ACETYLCHOLINE	19	0.150096	0.770408	0.73855	0.88175	1	1885	tags=42%, list=27%, signal=58%
GOBP_MAINTENANCE_OF_LOCATION	153	0.0535338	0.769813	0.809237	0.881963	1	1225	tags=23%, list=18%, signal=27%
GOBP_SIGNAL_TRANSDUCTION_IN_ABSENCE_OF_LIGAND	27	0.123699	0.768798	0.766529	0.882844	1	5063	tags=85%, list=73%, signal=313%
GOBP_REGULATION_OF_SIGNAL_TRANSDUCTION_BY_P53_CLASS_MEDIATOR	39	0.103659	0.76678	0.783262	0.885266	1	5698	tags=92%, list=82%, signal=510%
GOBP_REGULATION_OF_GENERATION_OF_PRECURSOR_METABOLITES_AND_ENERGY	74	0.0755978	0.766628	0.77572	0.884804	1	2015	tags=36%, list=29%, signal=51%
GOBP_EXTRINSIC_APOPTOTIC_SIGNALING_PATHWAY_VIA_DEATH_DOMAIN_RECEPTORS	34	0.110987	0.766282	0.761538	0.884604	1	2502	tags=47%, list=36%, signal=73%
GOBP_POSITIVE_REGULATION_OF_POTASSIUM_ION_TRANSPORT	26	0.125261	0.765717	0.761523	0.884772	1	2874	tags=54%, list=41%, signal=91%
GOBP_CELL_KILLING	50	0.0905797	0.765365	0.779093	0.884619	1	5073	tags=82%, list=73%, signal=301%
GOBP_B_CELL_RECEPTOR_SIGNALING_PATHWAY	22	0.139185	0.764734	0.762195	0.884878	1	5037	tags=86%, list=72%, signal=313%
GOBP_MULTICELLULAR_ORGANISM_REPRODUCTION	262	0.0415887	0.764557	0.765182	0.884412	1	2347	tags=38%, list=34%, signal=55%
GOBP_HEART_GROWTH	24	0.127394	0.762857	0.732906	0.886373	1	3750	tags=67%, list=54%, signal=144%
GOBP_PROTEIN_LIPID_COMPLEX_SUBUNIT_ORGANIZATION	18	0.147544	0.762726	0.75969	0.885851	1	5154	tags=89%, list=74%, signal=343%
GOBP_STRIATED_MUSCLE_CELL_DEVELOPMENT	25	0.126787	0.762377	0.724846	0.885658	1	5237	tags=88%, list=75%, signal=356%
GOBP_VENTRICULAR_CARDIAC_MUSCLE_CELL_ACTION_POTENTIAL	15	0.15751	0.762307	0.757515	0.885032	1	760	tags=27%, list=11%, signal=30%
GOBP_EYE_MORPHOGENESIS	47	0.0933606	0.761034	0.792706	0.886317	1	1129	tags=26%, list=16%, signal=30%
GOBP_B_CELL_MEDIATED_IMMUNITY	31	0.116785	0.759754	0.778226	0.887615	1	5020	tags=84%, list=72%, signal=301%
GOBP_ENTRY_INTO_HOST	56	0.0863795	0.75924	0.76556	0.887715	1	4616	tags=75%, list=66%, signal=222%
GOBP_REGULATION_OF_MUSCLE_ORGAN_DEVELOPMENT	19	0.142047	0.757463	0.804829	0.889732	1	1575	tags=37%, list=23%, signal=48%
GOBP_CYTOPLASMIC_PATTERN_RECOGNITION_RECEPTOR_SIGNALING_PATHWAY	28	0.117348	0.756825	0.757576	0.889979	1	676	tags=21%, list=10%, signal=24%
GOBP_REGULATION_OF_CELLULAR_LOCALIZATION	467	0.0315713	0.756578	0.766082	0.88965	1	3247	tags=50%, list=47%, signal=87%
GOBP_NEGATIVE_REGULATION_OF_LYMPHOCYTE_ACTIVATION	38	0.101639	0.756503	0.769231	0.88905	1	5332	tags=87%, list=77%, signal=371%
GOBP_REGULATION_OF_GRANULOCYTE_CHEMOTAXIS	20	0.137662	0.754784	0.776639	0.890958	1	5300	tags=90%, list=76%, signal=378%
GOBP_REACTIVE_OXYGEN_SPECIES_BIOSYNTHETIC_PROCESS	26	0.126105	0.753304	0.780738	0.892549	1	997	tags=27%, list=14%, signal=31%
GOBP_PROTEIN_DEPHOSPHORYLATION	171	0.0500574	0.752379	0.771084	0.893227	1	4862	tags=75%, list=70%, signal=243%
GOBP_ESTABLISHMENT_OF_SPINDLE_ORIENTATION	16	0.153609	0.75221	0.80198	0.892765	1	237	tags=19%, list=3%, signal=19%
GOBP_LEUKOCYTE_MIGRATION	128	0.0571931	0.7522	0.771855	0.892055	1	5310	tags=82%, list=76%, signal=341%
GOBP_POSITIVE_REGULATION_OF_RESPONSE_TO_CYTOKINE_STIMULUS	18	0.14631	0.750625	0.785141	0.893739	1	3232	tags=61%, list=47%, signal=114%
GOBP_REGULATION_OF_B_CELL_PROLIFERATION	16	0.157629	0.748792	0.777096	0.895798	1	2381	tags=50%, list=34%, signal=76%
GOBP_ESTABLISHMENT_OF_MITOTIC_SPINDLE_LOCALIZATION	16	0.153609	0.747981	0.759834	0.896274	1	237	tags=19%, list=3%, signal=19%
GOBP_REGULATION_OF_ALCOHOL_BIOSYNTHETIC_PROCESS	26	0.122617	0.747536	0.786585	0.896189	1	2625	tags=50%, list=38%, signal=80%
GOBP_POSITIVE_REGULATION_OF_NEURAL_PRECURSOR_CELL_PROLIFERATION	15	0.157366	0.747264	0.775348	0.895847	1	2151	tags=47%, list=31%, signal=67%
GOBP_REGULATION_OF_OSTEOBLAST_DIFFERENTIATION	31	0.113097	0.746846	0.79	0.895789	1	2131	tags=42%, list=31%, signal=60%
GOBP_TRANSCRIPTION_PREINITIATION_COMPLEX_ASSEMBLY	15	0.159433	0.746802	0.770878	0.895144	1	3990	tags=73%, list=57%, signal=172%
GOBP_MYELOID_LEUKOCYTE_DIFFERENTIATION	60	0.0830673	0.746793	0.778013	0.894432	1	1280	tags=27%, list=18%, signal=32%
GOBP_GLYCOLIPID_BIOSYNTHETIC_PROCESS	27	0.119649	0.743929	0.789157	0.897968	1	3804	tags=67%, list=55%, signal=147%
GOBP_POSITIVE_REGULATION_OF_INNATE_IMMUNE_RESPONSE	48	0.0875048	0.741407	0.821285	0.901056	1	3594	tags=60%, list=52%, signal=124%
GOBP_PROTEIN_HYDROXYLATION	15	0.161211	0.741376	0.781971	0.900374	1	5831	tags=100%, list=84%, signal=620%
GOBP_REGULATION_OF_LEUKOCYTE_CHEMOTAXIS	41	0.097508	0.741141	0.777551	0.900013	1	1868	tags=37%, list=27%, signal=50%
GOBP_REGULATION_OF_TRANSCRIPTION_BY_RNA_POLYMERASE_III	15	0.158568	0.739911	0.781431	0.901153	1	3996	tags=73%, list=57%, signal=172%
GOBP_REGULATION_OF_LONG_TERM_NEURONAL_SYNAPTIC_PLASTICITY	21	0.133889	0.739228	0.794175	0.90142	1	1057	tags=29%, list=15%, signal=34%
GOBP_RESPONSE_TO_GAMMA_RADIATION	24	0.125229	0.738849	0.824324	0.901294	1	3765	tags=67%, list=54%, signal=145%
GOBP_RESPONSE_TO_ESTROGEN	20	0.139033	0.736536	0.765385	0.903956	1	4248	tags=75%, list=61%, signal=192%
GOBP_NOTCH_SIGNALING_PATHWAY	67	0.075685	0.736343	0.802395	0.903521	1	2590	tags=45%, list=37%, signal=71%
GOBP_RESPONSE_TO_AMPHETAMINE	15	0.157462	0.736275	0.811861	0.902881	1	5857	tags=100%, list=84%, signal=634%
GOBP_TERPENOID_METABOLIC_PROCESS	38	0.0997731	0.735616	0.817269	0.903117	1	5162	tags=84%, list=74%, signal=326%
GOBP_REGULATION_OF_RAS_PROTEIN_SIGNAL_TRANSDUCTION	107	0.0621755	0.735334	0.79249	0.902798	1	5874	tags=91%, list=85%, signal=577%
GOBP_POSITIVE_REGULATION_OF_NITRIC_OXIDE_METABOLIC_PROCESS	18	0.141774	0.734209	0.777311	0.903738	1	5194	tags=89%, list=75%, signal=351%
GOBP_MAINTENANCE_OF_PROTEIN_LOCATION_IN_CELL	33	0.109646	0.733024	0.794824	0.904771	1	83	tags=12%, list=1%, signal=12%
GOBP_CARBOHYDRATE_DERIVATIVE_CATABOLIC_PROCESS	83	0.0697854	0.73287	0.817822	0.904275	1	3874	tags=63%, list=56%, signal=140%
GOBP_MESONEPHROS_DEVELOPMENT	27	0.118703	0.732611	0.783838	0.903926	1	5355	tags=89%, list=77%, signal=386%
GOBP_REGULATION_OF_FATTY_ACID_BIOSYNTHETIC_PROCESS	15	0.160442	0.732005	0.804143	0.904061	1	3983	tags=73%, list=57%, signal=171%
GOBP_ACTIVATION_OF_INNATE_IMMUNE_RESPONSE	27	0.118119	0.73102	0.812261	0.904798	1	4072	tags=70%, list=59%, signal=169%
GOBP_POSITIVE_REGULATION_OF_RESPONSE_TO_EXTERNAL_STIMULUS	151	0.0514207	0.729686	0.822612	0.906065	1	708	tags=15%, list=10%, signal=17%
GOBP_MALE_SEX_DIFFERENTIATION	51	0.0855481	0.729134	0.797244	0.906143	1	499	tags=16%, list=7%, signal=17%
GOBP_NEUROMUSCULAR_PROCESS_CONTROLLING_BALANCE	24	0.127154	0.728792	0.8083	0.905945	1	1435	tags=33%, list=21%, signal=42%
GOBP_APOPTOTIC_MITOCHONDRIAL_CHANGES	59	0.0813613	0.726968	0.798817	0.907888	1	4268	tags=69%, list=61%, signal=179%
GOBP_NEGATIVE_REGULATION_OF_MACROAUTOPHAGY	24	0.123809	0.72529	0.804829	0.909507	1	4354	tags=75%, list=63%, signal=200%
GOBP_MYELOID_CELL_ACTIVATION_INVOLVED_IN_IMMUNE_RESPONSE	32	0.106778	0.724682	0.82	0.909658	1	4690	tags=78%, list=67%, signal=239%
GOBP_EPITHELIAL_CELL_APOPTOTIC_PROCESS	44	0.0934497	0.721648	0.804971	0.913265	1	5040	tags=82%, list=73%, signal=296%
GOBP_REGENERATION	85	0.0658584	0.721058	0.82643	0.91337	1	1591	tags=29%, list=23%, signal=38%
GOBP_IMMUNE_EFFECTOR_PROCESS	165	0.0494183	0.720941	0.832335	0.912822	1	4634	tags=72%, list=67%, signal=210%
GOBP_NEUROTRANSMITTER_RECEPTOR_INTERNALIZATION	15	0.153473	0.720915	0.822449	0.912147	1	3568	tags=67%, list=51%, signal=137%
GOBP_CELLULAR_RESPONSE_TO_MOLECULE_OF_BACTERIAL_ORIGIN	64	0.0774125	0.719819	0.820619	0.912964	1	5330	tags=84%, list=77%, signal=359%
GOBP_POSITIVE_REGULATION_OF_LYMPHOCYTE_MEDIATED_IMMUNITY	26	0.120517	0.719064	0.795547	0.913264	1	4778	tags=81%, list=69%, signal=257%
GOBP_REGULATION_OF_CALCIUM_ION_TRANSMEMBRANE_TRANSPORT	72	0.0726067	0.717532	0.829114	0.914708	1	851	tags=19%, list=12%, signal=22%
GOBP_REGULATION_OF_PROTON_TRANSPORT	16	0.149715	0.717321	0.77821	0.914289	1	3739	tags=69%, list=54%, signal=148%
GOBP_NEUTROPHIL_CHEMOTAXIS	26	0.121206	0.716308	0.819961	0.914928	1	3704	tags=65%, list=53%, signal=139%
GOBP_REGULATION_OF_EPITHELIAL_CELL_APOPTOTIC_PROCESS	33	0.106124	0.715741	0.8159	0.914999	1	1371	tags=30%, list=20%, signal=38%
GOBP_POSITIVE_REGULATION_OF_PHOSPHATIDYLINOSITOL_3_KINASE_SIGNALING	29	0.111649	0.715008	0.823529	0.915254	1	4978	tags=83%, list=72%, signal=290%
GOBP_POSITIVE_REGULATION_OF_SIGNALING_RECEPTOR_ACTIVITY	20	0.132323	0.714842	0.822355	0.914765	1	4642	tags=80%, list=67%, signal=240%
GOBP_REGULATION_OF_ALPHA_BETA_T_CELL_ACTIVATION	23	0.126192	0.714408	0.832	0.914662	1	4564	tags=78%, list=66%, signal=227%
GOBP_CRANIAL_NERVE_DEVELOPMENT	16	0.146687	0.712321	0.853175	0.916846	1	285	tags=19%, list=4%, signal=20%
GOBP_INTERFERON_GAMMA_PRODUCTION	16	0.149066	0.71141	0.82505	0.917357	1	2006	tags=44%, list=29%, signal=61%
GOBP_REGULATION_OF_FATTY_ACID_OXIDATION	16	0.147768	0.711008	0.832645	0.91719	1	2015	tags=44%, list=29%, signal=61%
GOBP_REGULATION_OF_LYMPHOCYTE_ACTIVATION	127	0.0538833	0.709239	0.86747	0.918908	1	4666	tags=72%, list=67%, signal=216%
GOBP_CLATHRIN_COAT_ASSEMBLY	17	0.142999	0.708165	0.864646	0.919595	1	2687	tags=53%, list=39%, signal=86%
GOBP_REGULATION_OF_HEART_GROWTH	16	0.148129	0.706689	0.830645	0.920877	1	3750	tags=69%, list=54%, signal=149%
GOBP_NEGATIVE_REGULATION_OF_MITOCHONDRION_ORGANIZATION	29	0.110354	0.706664	0.845691	0.920192	1	4268	tags=72%, list=61%, signal=187%
GOBP_PEPTIDYL_LYSINE_TRIMETHYLATION	20	0.131457	0.705404	0.8389	0.921174	1	6038	tags=100%, list=87%, signal=760%
GOBP_INSULIN_SECRETION_INVOLVED_IN_CELLULAR_RESPONSE_TO_GLUCOSE_STIMULUS	33	0.10424	0.704285	0.827789	0.921973	1	331	tags=15%, list=5%, signal=16%
GOBP_ADIPOSE_TISSUE_DEVELOPMENT	18	0.137623	0.702222	0.828685	0.923959	1	2520	tags=50%, list=36%, signal=78%
GOBP_REGULATION_OF_CELL_MATRIX_ADHESION	64	0.0743946	0.700667	0.854772	0.925334	1	1550	tags=30%, list=22%, signal=38%
GOBP_DETECTION_OF_ABIOTIC_STIMULUS	35	0.0973866	0.69972	0.848739	0.925844	1	1907	tags=37%, list=27%, signal=51%
GOBP_REGULATION_OF_RUFFLE_ASSEMBLY	20	0.131313	0.698993	0.830986	0.92609	1	1869	tags=40%, list=27%, signal=55%
GOBP_INOSITOL_PHOSPHATE_CATABOLIC_PROCESS	18	0.136372	0.69832	0.847423	0.92624	1	3687	tags=67%, list=53%, signal=142%
GOBP_REGULATION_OF_ATP_DEPENDENT_ACTIVITY	41	0.0939954	0.698053	0.841785	0.925851	1	5113	tags=83%, list=74%, signal=312%
GOBP_REGULATION_OF_HORMONE_SECRETION	91	0.0636542	0.697515	0.848659	0.925843	1	708	tags=16%, list=10%, signal=18%
GOBP_CEREBRAL_CORTEX_CELL_MIGRATION	30	0.110597	0.697322	0.84466	0.925367	1	392	tags=17%, list=6%, signal=18%
GOBP_HIPPOCAMPUS_DEVELOPMENT	44	0.0879341	0.696422	0.854	0.925772	1	5394	tags=86%, list=78%, signal=383%
GOBP_MALE_GAMETE_GENERATION	161	0.0471625	0.692199	0.866255	0.930299	1	499	tags=12%, list=7%, signal=12%
GOBP_EMBRYONIC_DIGIT_MORPHOGENESIS	17	0.138943	0.692172	0.880658	0.929618	1	671	tags=24%, list=10%, signal=26%
GOBP_CARBOHYDRATE_TRANSPORT	58	0.0774111	0.692086	0.875519	0.929013	1	2581	tags=45%, list=37%, signal=71%
GOBP_REGULATION_OF_P38MAPK_CASCADE	16	0.147408	0.691272	0.85098	0.929328	1	3755	tags=69%, list=54%, signal=149%
GOBP_RESPONSE_TO_LEAD_ION	15	0.144821	0.68534	0.868821	0.936104	1	5018	tags=87%, list=72%, signal=311%
GOBP_ESTABLISHMENT_OF_CELL_POLARITY	81	0.0662181	0.684872	0.854331	0.935974	1	1346	tags=26%, list=19%, signal=32%
GOBP_DIGESTIVE_SYSTEM_PROCESS	30	0.104865	0.683015	0.849287	0.937584	1	5065	tags=83%, list=73%, signal=306%
GOBP_GLAND_MORPHOGENESIS	36	0.0965834	0.682113	0.857143	0.937957	1	5509	tags=89%, list=79%, signal=426%
GOBP_POSITIVE_REGULATION_OF_LIPID_KINASE_ACTIVITY	19	0.130201	0.680906	0.858628	0.938704	1	5315	tags=89%, list=76%, signal=379%
GOBP_POSITIVE_REGULATION_OF_TOR_SIGNALING	29	0.105984	0.679834	0.847358	0.939271	1	2381	tags=45%, list=34%, signal=68%
GOBP_ACTIVATION_OF_GTPASE_ACTIVITY	63	0.0730708	0.679778	0.87767	0.938621	1	4791	tags=76%, list=69%, signal=243%
GOBP_NEPHRON_MORPHOGENESIS	21	0.123408	0.679237	0.867327	0.938512	1	5432	tags=90%, list=78%, signal=413%
GOBP_EMBRYONIC_PATTERN_SPECIFICATION	19	0.12998	0.678797	0.869919	0.938294	1	2756	tags=53%, list=40%, signal=87%
GOBP_POSITIVE_REGULATION_OF_INTERLEUKIN_6_PRODUCTION	21	0.122769	0.677325	0.880325	0.939297	1	1465	tags=33%, list=21%, signal=42%
GOBP_REGULATION_OF_CYCLIN_DEPENDENT_PROTEIN_KINASE_ACTIVITY	31	0.0998886	0.675673	0.891051	0.940551	1	1774	tags=35%, list=26%, signal=47%
GOBP_NEUTRAL_LIPID_CATABOLIC_PROCESS	17	0.13297	0.675526	0.893491	0.940006	1	3983	tags=71%, list=57%, signal=165%
GOBP_POSITIVE_REGULATION_OF_CELL_POPULATION_PROLIFERATION	287	0.0344186	0.675066	0.867238	0.939889	1	2385	tags=38%, list=34%, signal=55%
GOBP_REGULATION_OF_RESPONSE_TO_WOUNDING	78	0.0639309	0.672883	0.874752	0.941763	1	718	tags=17%, list=10%, signal=18%
GOBP_BASE_EXCISION_REPAIR	19	0.130353	0.67247	0.881092	0.941509	1	3485	tags=63%, list=50%, signal=126%
GOBP_B_CELL_PROLIFERATION	25	0.113791	0.672325	0.894632	0.940986	1	3937	tags=68%, list=57%, signal=156%
GOBP_REGULATION_OF_CHOLESTEROL_METABOLIC_PROCESS	23	0.115572	0.672292	0.861996	0.940307	1	1918	tags=39%, list=28%, signal=54%
GOBP_REGULATION_OF_T_CELL_PROLIFERATION	50	0.0808696	0.66898	0.879418	0.943409	1	692	tags=18%, list=10%, signal=20%
GOBP_ERYTHROCYTE_DEVELOPMENT	18	0.133808	0.668972	0.872211	0.942702	1	1002	tags=28%, list=14%, signal=32%
GOBP_CILIUM_MOVEMENT	30	0.10212	0.668356	0.905138	0.942702	1	2999	tags=53%, list=43%, signal=93%
GOBP_SUBSTRATE_ADHESION_DEPENDENT_CELL_SPREADING	64	0.068622	0.668312	0.896282	0.942045	1	4196	tags=67%, list=60%, signal=168%
GOBP_RETINA_HOMEOSTASIS	17	0.138638	0.665177	0.876268	0.944837	1	5579	tags=94%, list=80%, signal=476%
GOBP_REGULATION_OF_CELLULAR_RESPONSE_TO_STRESS	322	0.0329526	0.664902	0.884314	0.944438	1	2975	tags=46%, list=43%, signal=77%
GOBP_GRANULOCYTE_CHEMOTAXIS	35	0.0948869	0.664817	0.889109	0.943825	1	5300	tags=86%, list=76%, signal=359%
GOBP_LIMBIC_SYSTEM_DEVELOPMENT	54	0.0787682	0.664169	0.88983	0.943839	1	2416	tags=43%, list=35%, signal=65%
GOBP_POSITIVE_REGULATION_OF_CELL_MATRIX_ADHESION	25	0.113791	0.663429	0.875244	0.943927	1	2269	tags=44%, list=33%, signal=65%
GOBP_MULTI_ORGANISM_REPRODUCTIVE_PROCESS	311	0.0334291	0.662442	0.891221	0.944322	1	2347	tags=37%, list=34%, signal=53%
GOBP_FACE_DEVELOPMENT	15	0.14285	0.662309	0.895277	0.943746	1	5495	tags=93%, list=79%, signal=445%
GOBP_ENDOPLASMIC_RETICULUM_TO_CYTOSOL_TRANSPORT	20	0.123088	0.661698	0.872137	0.943703	1	5401	tags=90%, list=78%, signal=403%
GOBP_REGULATION_OF_ACTOMYOSIN_STRUCTURE_ORGANIZATION	53	0.0770584	0.659096	0.898374	0.945842	1	5893	tags=92%, list=85%, signal=603%
GOBP_DIGESTIVE_SYSTEM_DEVELOPMENT	40	0.0857453	0.657597	0.894212	0.946801	1	4619	tags=75%, list=66%, signal=222%
GOBP_PROTEIN_HETEROOLIGOMERIZATION	17	0.131994	0.657405	0.88189	0.946299	1	1128	tags=29%, list=16%, signal=35%
GOBP_REGULATION_OF_T_CELL_ACTIVATION	99	0.0565677	0.656852	0.882957	0.946178	1	4666	tags=73%, list=67%, signal=218%
GOBP_EPITHELIAL_TO_MESENCHYMAL_TRANSITION	58	0.0732583	0.656337	0.887324	0.945999	1	5126	tags=81%, list=74%, signal=306%
GOBP_HISTONE_H3_K4_METHYLATION	24	0.111452	0.655523	0.891051	0.946163	1	675	tags=21%, list=10%, signal=23%
GOBP_NEGATIVE_REGULATION_OF_HISTONE_MODIFICATION	20	0.11912	0.654022	0.904031	0.947066	1	2996	tags=55%, list=43%, signal=96%
GOBP_SERINE_FAMILY_AMINO_ACID_METABOLIC_PROCESS	26	0.107708	0.653821	0.914852	0.946562	1	5134	tags=85%, list=74%, signal=323%
GOBP_RESPONSE_TO_MECHANICAL_STIMULUS	82	0.0616432	0.651629	0.908297	0.948178	1	1186	tags=23%, list=17%, signal=28%
GOBP_IN_UTERO_EMBRYONIC_DEVELOPMENT	151	0.0448313	0.649858	0.910506	0.949247	1	4573	tags=70%, list=66%, signal=201%
GOBP_REGULATION_OF_ENDOCYTOSIS	136	0.0480045	0.649829	0.924303	0.948566	1	3198	tags=51%, list=46%, signal=92%
GOBP_POST_TRANSLATIONAL_PROTEIN_MODIFICATION	24	0.110646	0.648009	0.897233	0.949728	1	3866	tags=67%, list=56%, signal=150%
GOBP_REGULATION_OF_ACTIN_FILAMENT_BASED_MOVEMENT	17	0.126106	0.64192	0.897881	0.955068	1	760	tags=24%, list=11%, signal=26%
GOBP_MAINTENANCE_OF_PROTEIN_LOCATION	47	0.0799252	0.641585	0.893058	0.954696	1	926	tags=21%, list=13%, signal=24%
GOBP_MIDBRAIN_DEVELOPMENT	36	0.0911114	0.640038	0.899598	0.955513	1	2651	tags=47%, list=38%, signal=76%
GOBP_B_CELL_ACTIVATION	72	0.0642064	0.638941	0.912214	0.955853	1	5156	tags=81%, list=74%, signal=309%
GOBP_EMBRYONIC_MORPHOGENESIS	183	0.0400659	0.636683	0.908524	0.957251	1	1247	tags=22%, list=18%, signal=26%
GOBP_EMBRYONIC_ORGAN_DEVELOPMENT	108	0.0533172	0.635789	0.922156	0.957377	1	1243	tags=23%, list=18%, signal=28%
GOBP_REGULATION_OF_DENDRITE_EXTENSION	21	0.115196	0.635725	0.916996	0.956733	1	4827	tags=81%, list=69%, signal=264%
GOBP_REGULATION_OF_ESTABLISHMENT_OR_MAINTENANCE_OF_CELL_POLARITY	17	0.127031	0.635718	0.89749	0.956029	1	4433	tags=76%, list=64%, signal=211%
GOBP_MYELOID_LEUKOCYTE_ACTIVATION	69	0.0648099	0.635454	0.918605	0.955582	1	4690	tags=74%, list=67%, signal=225%
GOBP_CELLULAR_RESPONSE_TO_TOXIC_SUBSTANCE	67	0.0650467	0.632583	0.92471	0.957536	1	3908	tags=63%, list=56%, signal=142%
GOBP_GLIAL_CELL_MIGRATION	30	0.0951831	0.630615	0.899573	0.958593	1	2352	tags=43%, list=34%, signal=65%
GOBP_RESPONSE_TO_AMINE	23	0.110701	0.629497	0.931452	0.958916	1	5880	tags=96%, list=85%, signal=619%
GOBP_REGULATION_OF_EXTRINSIC_APOPTOTIC_SIGNALING_PATHWAY	71	0.0653202	0.626024	0.914343	0.961295	1	6206	tags=96%, list=89%, signal=886%
GOBP_REGULATION_OF_BONE_REMODELING	18	0.122732	0.62173	0.932347	0.964361	1	5326	tags=89%, list=77%, signal=379%
GOBP_REGULATION_OF_EXTRINSIC_APOPTOTIC_SIGNALING_PATHWAY_VIA_DEATH_DOMAIN_RECEPTORS	24	0.104076	0.61915	0.932673	0.965841	1	2174	tags=42%, list=31%, signal=60%
GOBP_EXTRINSIC_APOPTOTIC_SIGNALING_PATHWAY	93	0.0533557	0.619105	0.934426	0.965161	1	2174	tags=37%, list=31%, signal=52%
GOBP_NERVE_DEVELOPMENT	31	0.0936039	0.615501	0.927273	0.967529	1	4732	tags=77%, list=68%, signal=242%
GOBP_B_CELL_DIFFERENTIATION	37	0.0847796	0.614093	0.925926	0.967999	1	2794	tags=49%, list=40%, signal=81%
GOBP_EMBRYONIC_SKELETAL_SYSTEM_DEVELOPMENT	25	0.102527	0.612292	0.929924	0.96877	1	401	tags=16%, list=6%, signal=17%
GOBP_NATURAL_KILLER_CELL_ACTIVATION	18	0.121995	0.61114	0.932136	0.969008	1	4945	tags=83%, list=71%, signal=288%
GOBP_RESPONSE_TO_IRON_ION	19	0.114732	0.610961	0.943983	0.968451	1	5788	tags=95%, list=83%, signal=565%
GOBP_REGULATION_OF_ESTABLISHMENT_OF_PROTEIN_LOCALIZATION_TO_MITOCHONDRION	30	0.0953276	0.605187	0.925144	0.972391	1	5826	tags=93%, list=84%, signal=575%
GOBP_REGULATION_OF_MITOCHONDRIAL_MEMBRANE_POTENTIAL	38	0.0851151	0.604684	0.925403	0.972071	1	2337	tags=42%, list=34%, signal=63%
GOBP_REGULATION_OF_B_CELL_ACTIVATION	30	0.0917149	0.603211	0.947686	0.972489	1	5156	tags=83%, list=74%, signal=321%
GOBP_NEGATIVE_REGULATION_OF_HEMOPOIESIS	20	0.112193	0.602366	0.947368	0.972409	1	4434	tags=75%, list=64%, signal=207%
GOBP_ARF_PROTEIN_SIGNAL_TRANSDUCTION	16	0.123846	0.600556	0.933071	0.973042	1	3484	tags=63%, list=50%, signal=125%
GOBP_ETHER_METABOLIC_PROCESS	17	0.120108	0.596904	0.923228	0.975013	1	4481	tags=76%, list=64%, signal=215%
GOBP_CAMP_MEDIATED_SIGNALING	20	0.112626	0.596373	0.933747	0.9747	1	3041	tags=55%, list=44%, signal=98%
GOBP_CELLULAR_RESPONSE_TO_HEAT	33	0.0858097	0.596235	0.949495	0.974096	1	4460	tags=73%, list=64%, signal=202%
GOBP_PROTEIN_PALMITOYLATION	15	0.126027	0.595394	0.946004	0.973973	1	3295	tags=60%, list=47%, signal=114%
GOBP_RESPONSE_TO_COPPER_ION	19	0.115408	0.595026	0.954	0.973524	1	2857	tags=53%, list=41%, signal=89%
GOBP_ACTIVATION_OF_CYSTEINE_TYPE_ENDOPEPTIDASE_ACTIVITY_INVOLVED_IN_APOPTOTIC_PROCESS	30	0.0923892	0.592508	0.954092	0.974625	1	2603	tags=47%, list=37%, signal=74%
GOBP_ACTIN_CYTOSKELETON_REORGANIZATION	69	0.0607049	0.591671	0.947686	0.974497	1	3711	tags=59%, list=53%, signal=126%
GOBP_PINOCYTOSIS	17	0.11601	0.591038	0.946	0.974209	1	830	tags=24%, list=12%, signal=27%
GOBP_LACTATION	24	0.0988786	0.590525	0.93597	0.973862	1	2210	tags=42%, list=32%, signal=61%
GOBP_POSITIVE_REGULATION_OF_PROTEIN_KINASE_ACTIVITY	165	0.0390969	0.58886	0.94958	0.974298	1	3651	tags=56%, list=53%, signal=116%
GOBP_ERK1_AND_ERK2_CASCADE	113	0.0477128	0.587588	0.941057	0.974452	1	2625	tags=42%, list=38%, signal=67%
GOBP_INFLAMMATORY_RESPONSE_TO_ANTIGENIC_STIMULUS	20	0.111328	0.585995	0.944444	0.974834	1	4440	tags=75%, list=64%, signal=207%
GOBP_POSITIVE_REGULATION_OF_TRANSMEMBRANE_RECEPTOR_PROTEIN_SERINE_THREONINE_KINASE_SIGNALING_PATHWAY	38	0.0779879	0.57901	0.960581	0.978622	1	4581	tags=74%, list=66%, signal=215%
GOBP_AMINO_ACID_ACTIVATION	25	0.0970397	0.578227	0.966068	0.978446	1	5999	tags=96%, list=86%, signal=699%
GOBP_NEGATIVE_REGULATION_OF_TRANSMEMBRANE_TRANSPORT	57	0.0639245	0.576207	0.973282	0.978951	1	5411	tags=84%, list=78%, signal=377%
GOBP_FORMATION_OF_PRIMARY_GERM_LAYER	38	0.0789169	0.575006	0.943137	0.979034	1	368	tags=13%, list=5%, signal=14%
GOBP_MONOSACCHARIDE_CATABOLIC_PROCESS	21	0.104894	0.573827	0.968085	0.979062	1	596	tags=19%, list=9%, signal=21%
GOBP_NEGATIVE_REGULATION_OF_PROTEIN_LOCALIZATION_TO_NUCLEUS	17	0.119217	0.573375	0.950495	0.978612	1	4896	tags=82%, list=70%, signal=278%
GOBP_REGULATION_OF_G_PROTEIN_COUPLED_RECEPTOR_SIGNALING_PATHWAY	69	0.0592158	0.572856	0.954902	0.978222	1	2714	tags=45%, list=39%, signal=73%
GOBP_POSITIVE_REGULATION_OF_SYNAPSE_ASSEMBLY	42	0.0728624	0.563415	0.975758	0.982799	1	654	tags=17%, list=9%, signal=18%
GOBP_PURINE_NUCLEOTIDE_CATABOLIC_PROCESS	33	0.0813849	0.562362	0.966601	0.982666	1	4280	tags=70%, list=62%, signal=181%
GOBP_NEGATIVE_REGULATION_OF_MUSCLE_CELL_DIFFERENTIATION	24	0.0947156	0.559549	0.957364	0.983419	1	2818	tags=50%, list=41%, signal=84%
GOBP_NEGATIVE_REGULATION_OF_STRESS_ACTIVATED_PROTEIN_KINASE_SIGNALING_CASCADE	18	0.110262	0.556212	0.973684	0.984318	1	3868	tags=67%, list=56%, signal=150%
GOBP_SKELETAL_MUSCLE_ORGAN_DEVELOPMENT	62	0.0579783	0.553726	0.98583	0.984811	1	4644	tags=73%, list=67%, signal=217%
GOBP_REGULATION_OF_MULTICELLULAR_ORGANISM_GROWTH	27	0.0905035	0.550017	0.966667	0.985901	1	4778	tags=78%, list=69%, signal=248%
GOBP_DNA_MODIFICATION	33	0.0810914	0.546557	0.966862	0.986802	1	3229	tags=55%, list=46%, signal=101%
GOBP_DEVELOPMENTAL_PROCESS_INVOLVED_IN_REPRODUCTION	295	0.0280661	0.544414	0.980354	0.98706	1	519	tags=10%, list=7%, signal=11%
GOBP_DEVELOPMENT_OF_PRIMARY_SEXUAL_CHARACTERISTICS	68	0.0549815	0.534585	0.972549	0.990413	1	6264	tags=96%, list=90%, signal=959%
GOBP_ROOF_OF_MOUTH_DEVELOPMENT	24	0.0916354	0.533102	0.973231	0.990295	1	5156	tags=83%, list=74%, signal=322%
GOBP_NEGATIVE_REGULATION_OF_SECRETION	65	0.0560974	0.531056	0.974257	0.990421	1	3462	tags=55%, list=50%, signal=109%
GOBP_MICROTUBULE_ORGANIZING_CENTER_LOCALIZATION	17	0.105022	0.526501	0.976744	0.991331	1	1315	tags=29%, list=19%, signal=36%
GOBP_TELENCEPHALON_GLIAL_CELL_MIGRATION	19	0.101626	0.520216	0.964135	0.992756	1	392	tags=16%, list=6%, signal=17%
GOBP_BRANCHING_MORPHOGENESIS_OF_AN_EPITHELIAL_TUBE	44	0.0669707	0.519678	0.983471	0.992229	1	4749	tags=75%, list=68%, signal=235%
GOBP_WALKING_BEHAVIOR	20	0.0933622	0.51528	0.989648	0.992837	1	4912	tags=80%, list=71%, signal=272%
GOBP_PROTEIN_EXIT_FROM_ENDOPLASMIC_RETICULUM	33	0.0750062	0.512571	0.975807	0.992871	1	112	tags=9%, list=2%, signal=9%
GOBP_PURINE_CONTAINING_COMPOUND_CATABOLIC_PROCESS	35	0.0713769	0.511835	0.989293	0.992353	1	3874	tags=63%, list=56%, signal=141%
GOBP_OVULATION_CYCLE	26	0.0831112	0.505775	0.984914	0.993301	1	5037	tags=81%, list=72%, signal=292%
GOBP_SKIN_EPIDERMIS_DEVELOPMENT	25	0.0850541	0.498921	0.995842	0.994301	1	800	tags=20%, list=12%, signal=23%
GOBP_NUCLEOSIDE_PHOSPHATE_CATABOLIC_PROCESS	49	0.058974	0.492392	0.992095	0.995047	1	5691	tags=88%, list=82%, signal=481%
GOBP_MAINTENANCE_OF_CELL_POLARITY	16	0.0980855	0.47801	0.995789	0.997108	1	4097	tags=69%, list=59%, signal=167%
GOBP_T_CELL_DIFFERENTIATION_IN_THYMUS	26	0.0769898	0.470698	0.995833	0.997505	1	5614	tags=88%, list=81%, signal=458%
GOBP_REGULATION_OF_HISTONE_H3_K4_METHYLATION	15	0.101226	0.46545	0.993435	0.997495	1	6247	tags=100%, list=90%, signal=986%
GOBP_NADH_METABOLIC_PROCESS	22	0.0763437	0.42	1	1	1	3261	tags=55%, list=47%, signal=102%
GOBP_INTRINSIC_APOPTOTIC_SIGNALING_PATHWAY_IN_RESPONSE_TO_DNA_DAMAGE	38	0.0574135	0.414811	1	0.999782	1	1614	tags=29%, list=23%, signal=37%
GOBP_REGULATION_OF_DNA_REPLICATION	38	0.0559134	0.402227	1	0.999446	1	4002	tags=63%, list=58%, signal=148%

## Sheet: Total_up_C5CC
Supplementary Dataset 5. Results of the PSEA
NAME	SIZE	ES	NES	NOM p-val	FDR q-val	FWER p-val	RANK AT MAX	LEADING EDGE
GOCC_ORGANELLE_INNER_MEMBRANE	390	0.258802	5.74186	0	0	0	3291	tags=72%, list=47%, signal=129%
GOCC_MITOCHONDRIAL_PROTEIN_CONTAINING_COMPLEX	227	0.29614	5.14059	0	0	0	3764	tags=83%, list=54%, signal=175%
GOCC_INNER_MITOCHONDRIAL_MEMBRANE_PROTEIN_COMPLEX	108	0.4061	4.86292	0	0	0	3720	tags=94%, list=54%, signal=198%
GOCC_RESPIRASOME	78	0.442326	4.66107	0	0	0	2751	tags=83%, list=40%, signal=136%
GOCC_TRANSPORTER_COMPLEX	221	0.264422	4.56042	0	0	0	2874	tags=67%, list=41%, signal=111%
GOCC_OXIDOREDUCTASE_COMPLEX	95	0.388552	4.46918	0	0	0	2676	tags=77%, list=39%, signal=123%
GOCC_NADH_DEHYDROGENASE_COMPLEX	43	0.514187	3.88225	0	0	0	2751	tags=91%, list=40%, signal=149%
GOCC_BASAL_PART_OF_CELL	124	0.274491	3.61625	0	0	0	2385	tags=61%, list=34%, signal=92%
GOCC_BASOLATERAL_PLASMA_MEMBRANE	106	0.295786	3.57924	0	0	0	2302	tags=62%, list=33%, signal=92%
GOCC_MITOCHONDRIAL_MATRIX	364	0.167779	3.56995	0	0	0	4412	tags=79%, list=63%, signal=206%
GOCC_SYNAPTIC_MEMBRANE	280	0.184001	3.52605	0	0	0	1651	tags=41%, list=24%, signal=52%
GOCC_CATENIN_COMPLEX	20	0.654978	3.51959	0	0	0	1020	tags=80%, list=15%, signal=93%
GOCC_PLASMA_MEMBRANE_PROTEIN_COMPLEX	259	0.183318	3.34	0	0	0	2234	tags=50%, list=32%, signal=71%
GOCC_VACUOLAR_MEMBRANE	269	0.176018	3.29886	0	0	0	2776	tags=57%, list=40%, signal=91%
GOCC_EXOCYTIC_VESICLE	164	0.220048	3.26982	0	0	0	1896	tags=49%, list=27%, signal=65%
GOCC_POSTSYNAPTIC_MEMBRANE	202	0.206201	3.26344	0	0	0	1188	tags=37%, list=17%, signal=43%
GOCC_PRESYNAPSE	371	0.152106	3.26263	0	0	0	1827	tags=41%, list=26%, signal=52%
GOCC_APICAL_PLASMA_MEMBRANE	130	0.238574	3.16888	0	0	0	2435	tags=58%, list=35%, signal=88%
GOCC_APICAL_PART_OF_CELL	163	0.212769	3.0868	0	0	0	2435	tags=56%, list=35%, signal=84%
GOCC_MEMBRANE_MICRODOMAIN	177	0.192659	2.96212	0	0	0	2817	tags=59%, list=41%, signal=97%
GOCC_VACUOLE	473	0.11973	2.88457	0	0	0	2603	tags=49%, list=37%, signal=72%
GOCC_SYNAPTIC_VESICLE_MEMBRANE	83	0.262764	2.81002	0	5.1499e-05	0.001	1544	tags=48%, list=22%, signal=61%
GOCC_INTRINSIC_COMPONENT_OF_MITOCHONDRIAL_MEMBRANE	73	0.284265	2.80305	0	0.000103417	0.002	3090	tags=73%, list=44%, signal=129%
GOCC_ENDOSOME_MEMBRANE	317	0.135915	2.78556	0	9.9108e-05	0.002	3000	tags=56%, list=43%, signal=94%
GOCC_CYTOCHROME_COMPLEX	28	0.438364	2.71822	0	0.000185823	0.004	3170	tags=89%, list=46%, signal=164%
GOCC_GABA_ERGIC_SYNAPSE	59	0.306671	2.70474	0	0.000178676	0.004	2362	tags=64%, list=34%, signal=97%
GOCC_OUTER_MEMBRANE	157	0.188648	2.70097	0	0.0002591	0.006	3100	tags=63%, list=45%, signal=111%
GOCC_INTEGRAL_COMPONENT_OF_SYNAPTIC_VESICLE_MEMBRANE	24	0.460487	2.69545	0	0.000249846	0.006	1443	tags=67%, list=21%, signal=84%
GOCC_POSTSYNAPSE	482	0.105795	2.64294	0	0.000396117	0.01	1492	tags=31%, list=21%, signal=37%
GOCC_PLASMA_MEMBRANE_RAFT	57	0.300498	2.63567	0	0.000423485	0.011	2561	tags=67%, list=37%, signal=105%
GOCC_PLASMA_MEMBRANE_SIGNALING_RECEPTOR_COMPLEX	77	0.254228	2.59967	0	0.000484299	0.013	1140	tags=42%, list=16%, signal=49%
GOCC_NEUROTRANSMITTER_RECEPTOR_COMPLEX	31	0.385936	2.55512	0	0.000612222	0.017	1140	tags=55%, list=16%, signal=65%
GOCC_INTRINSIC_COMPONENT_OF_SYNAPTIC_VESICLE_MEMBRANE	36	0.349597	2.54574	0	0.000629528	0.018	1443	tags=56%, list=21%, signal=70%
GOCC_EXCITATORY_SYNAPSE	42	0.331279	2.53019	0	0.000785487	0.023	1351	tags=52%, list=19%, signal=65%
GOCC_CAVEOLA	45	0.322343	2.50742	0	0.000954362	0.029	2561	tags=69%, list=37%, signal=108%
GOCC_ENDOCYTIC_VESICLE_MEMBRANE	93	0.219376	2.47227	0	0.00102583	0.032	3427	tags=71%, list=49%, signal=138%
GOCC_INTRINSIC_COMPONENT_OF_MITOCHONDRIAL_INNER_MEMBRANE	47	0.306919	2.43536	0	0.00128508	0.041	2908	tags=72%, list=42%, signal=124%
GOCC_CATION_CHANNEL_COMPLEX	107	0.202483	2.43335	0	0.00125126	0.041	3355	tags=68%, list=48%, signal=130%
GOCC_INTRINSIC_COMPONENT_OF_ORGANELLE_MEMBRANE	240	0.14045	2.42821	0	0.00136538	0.046	2937	tags=56%, list=42%, signal=93%
GOCC_ION_CHANNEL_COMPLEX	141	0.178492	2.42477	0	0.001361	0.047	2234	tags=50%, list=32%, signal=72%
GOCC_TRANSPORT_VESICLE	257	0.132504	2.42472	0	0.0013278	0.047	1546	tags=35%, list=22%, signal=43%
GOCC_TRANSPORT_VESICLE_MEMBRANE	136	0.178245	2.40936	0.0020202	0.00140566	0.051	1544	tags=40%, list=22%, signal=50%
GOCC_MYELIN_SHEATH	30	0.356021	2.35151	0.00199601	0.00228759	0.084	1937	tags=63%, list=28%, signal=87%
GOCC_OUTER_MITOCHONDRIAL_MEMBRANE_PROTEIN_COMPLEX	20	0.432684	2.33349	0.0020284	0.00257746	0.096	2908	tags=85%, list=42%, signal=146%
GOCC_INTRINSIC_COMPONENT_OF_POSTSYNAPTIC_MEMBRANE	95	0.207079	2.33282	0	0.00254738	0.097	1140	tags=37%, list=16%, signal=43%
GOCC_NEURON_SPINE	142	0.170086	2.32942	0	0.00256583	0.1	2365	tags=51%, list=34%, signal=75%
GOCC_PRESYNAPTIC_MEMBRANE	110	0.19063	2.32751	0	0.00255821	0.102	1096	tags=35%, list=16%, signal=40%
GOCC_POSTSYNAPTIC_SPECIALIZATION_MEMBRANE	97	0.202887	2.30393	0	0.00277689	0.113	1188	tags=37%, list=17%, signal=44%
GOCC_CELL_SURFACE	298	0.114654	2.28805	0	0.00308313	0.127	2688	tags=50%, list=39%, signal=78%
GOCC_ADHERENS_JUNCTION	117	0.180926	2.26942	0.00193424	0.00351347	0.145	1020	tags=32%, list=15%, signal=37%
GOCC_DENDRITE_MEMBRANE	30	0.343642	2.24748	0.00208768	0.00423025	0.174	1096	tags=50%, list=16%, signal=59%
GOCC_NEURON_TO_NEURON_SYNAPSE	297	0.113492	2.24171	0	0.00432344	0.182	1467	tags=32%, list=21%, signal=39%
GOCC_DENDRITIC_TREE	445	0.0934579	2.24121	0	0.00428368	0.183	906	tags=22%, list=13%, signal=23%
GOCC_INTRINSIC_COMPONENT_OF_SYNAPTIC_MEMBRANE	122	0.174964	2.23849	0	0.00435097	0.189	1140	tags=34%, list=16%, signal=39%
GOCC_CELL_CELL_CONTACT_ZONE	46	0.270234	2.20271	0.00395257	0.00534757	0.229	2817	tags=67%, list=41%, signal=113%
GOCC_HIPPOCAMPAL_MOSSY_FIBER_TO_CA3_SYNAPSE	27	0.343161	2.1351	0.0040404	0.00810893	0.332	1227	tags=52%, list=18%, signal=63%
GOCC_RESPIRATORY_CHAIN_COMPLEX_IV	16	0.433228	2.09899	0.00201613	0.0100798	0.403	3945	tags=100%, list=57%, signal=231%
GOCC_PRESYNAPTIC_ACTIVE_ZONE	58	0.235711	2.09587	0.0020202	0.0101888	0.409	1490	tags=45%, list=21%, signal=57%
GOCC_VOLTAGE_GATED_CALCIUM_CHANNEL_COMPLEX	18	0.402209	2.07935	0.00196078	0.0111895	0.439	1072	tags=56%, list=15%, signal=66%
GOCC_RECEPTOR_COMPLEX	167	0.142448	2.05475	0.00795229	0.012475	0.478	1072	tags=29%, list=15%, signal=34%
GOCC_INTERCALATED_DISC	29	0.320006	2.05118	0.00816326	0.0124746	0.486	2817	tags=72%, list=41%, signal=121%
GOCC_ENDOCYTIC_VESICLE	173	0.132792	2.02625	0.00207469	0.014503	0.547	4643	tags=80%, list=67%, signal=234%
GOCC_LATE_ENDOSOME_MEMBRANE	98	0.172135	2.01739	0.00400802	0.0151492	0.568	1018	tags=32%, list=15%, signal=37%
GOCC_LYSOSOMAL_LUMEN	69	0.209876	2.01446	0.00195312	0.01509	0.574	2886	tags=62%, list=42%, signal=106%
GOCC_CELL_BODY_MEMBRANE	26	0.326034	2.01358	0.00414079	0.0149278	0.575	3355	tags=81%, list=48%, signal=156%
GOCC_ACTIN_FILAMENT_BUNDLE	53	0.236543	2.00989	0.0019685	0.0148924	0.579	1777	tags=49%, list=26%, signal=65%
GOCC_IMMUNOLOGICAL_SYNAPSE	18	0.389562	2.00309	0.00198807	0.01536	0.602	2318	tags=72%, list=33%, signal=108%
GOCC_NEURON_PROJECTION_MEMBRANE	43	0.262386	2.00289	0.00198413	0.0151341	0.602	1096	tags=42%, list=16%, signal=49%
GOCC_I_BAND	73	0.200496	1.97569	0.0107066	0.0174725	0.662	2238	tags=52%, list=32%, signal=76%
GOCC_CELL_CELL_JUNCTION	273	0.103615	1.96365	0.00203252	0.0182924	0.684	1522	tags=32%, list=22%, signal=39%
GOCC_INTRINSIC_COMPONENT_OF_POSTSYNAPTIC_SPECIALIZATION_MEMBRANE	65	0.206994	1.94792	0.00776699	0.0200419	0.717	1140	tags=37%, list=16%, signal=44%
GOCC_CLATHRIN_COATED_VESICLE_MEMBRANE	63	0.207308	1.93459	0.0039604	0.0216328	0.748	5080	tags=94%, list=73%, signal=345%
GOCC_CONTRACTILE_FIBER	114	0.154053	1.92377	0.00400802	0.0226034	0.767	2238	tags=47%, list=32%, signal=69%
GOCC_CELL_CORTEX	200	0.118333	1.91247	0.00986193	0.023822	0.788	2015	tags=41%, list=29%, signal=55%
GOCC_EXTERNAL_SIDE_OF_PLASMA_MEMBRANE	101	0.165391	1.90911	0.0123967	0.0239994	0.798	4440	tags=80%, list=64%, signal=219%
GOCC_SECRETORY_GRANULE_MEMBRANE	154	0.133381	1.90501	0.0100806	0.0242238	0.806	988	tags=27%, list=14%, signal=31%
GOCC_RECYCLING_ENDOSOME_MEMBRANE	70	0.195598	1.89994	0.0116054	0.0246223	0.813	1334	tags=39%, list=19%, signal=47%
GOCC_CELL_DIVISION_SITE	49	0.228438	1.87732	0.0115607	0.0282215	0.852	3245	tags=69%, list=47%, signal=129%
GOCC_CLATHRIN_COATED_ENDOCYTIC_VESICLE_MEMBRANE	32	0.281584	1.87591	0.0117188	0.02801	0.854	5001	tags=100%, list=72%, signal=355%
GOCC_AMPA_GLUTAMATE_RECEPTOR_COMPLEX	20	0.346609	1.86613	0.0141129	0.0294077	0.866	1072	tags=50%, list=15%, signal=59%
GOCC_ORGANELLAR_RIBOSOME	75	0.185261	1.86285	0.0136719	0.0294693	0.867	4378	tags=81%, list=63%, signal=217%
GOCC_SIDE_OF_MEMBRANE	228	0.110227	1.86231	0.00813008	0.0292372	0.869	4562	tags=76%, list=66%, signal=215%
GOCC_TERTIARY_GRANULE	79	0.175929	1.85405	0.00798403	0.0302374	0.88	2925	tags=59%, list=42%, signal=102%
GOCC_CELL_PROJECTION_MEMBRANE	189	0.115767	1.84653	0.0116054	0.0311558	0.893	3629	tags=63%, list=52%, signal=129%
GOCC_CLATHRIN_COATED_VESICLE	121	0.144396	1.83153	0.016	0.0335218	0.913	1253	tags=32%, list=18%, signal=39%
GOCC_ACTOMYOSIN	55	0.208109	1.83019	0.00585938	0.0334022	0.914	965	tags=35%, list=14%, signal=40%
GOCC_PHAGOCYTIC_CUP	21	0.331821	1.80846	0.00978474	0.0371898	0.94	3326	tags=81%, list=48%, signal=155%
GOCC_APICAL_JUNCTION_COMPLEX	71	0.180625	1.80478	0.020284	0.0374614	0.94	910	tags=31%, list=13%, signal=35%
GOCC_CLATHRIN_COATED_ENDOCYTIC_VESICLE	41	0.232881	1.80398	0.010352	0.0371296	0.94	5001	tags=95%, list=72%, signal=337%
GOCC_COATED_VESICLE_MEMBRANE	101	0.15308	1.7918	0.0183673	0.0395822	0.951	5006	tags=87%, list=72%, signal=307%
GOCC_NON_MOTILE_CILIUM	47	0.224669	1.79072	0.0173745	0.0394672	0.952	4363	tags=85%, list=63%, signal=227%
GOCC_PROTON_TRANSPORTING_TWO_SECTOR_ATPASE_COMPLEX	20	0.331746	1.77295	0.0179283	0.0427309	0.969	3260	tags=80%, list=47%, signal=150%
GOCC_MYOSIN_COMPLEX	23	0.310417	1.77221	0.0117417	0.0424231	0.969	1777	tags=57%, list=26%, signal=76%
GOCC_AZUROPHIL_GRANULE_MEMBRANE	35	0.249272	1.75379	0.0286807	0.046625	0.978	1651	tags=49%, list=24%, signal=63%
GOCC_MICROBODY	100	0.145766	1.71547	0.0308285	0.0555505	0.987	4213	tags=75%, list=61%, signal=188%
GOCC_CLATHRIN_VESICLE_COAT	20	0.319336	1.71514	0.0252101	0.0550327	0.987	4736	tags=100%, list=68%, signal=313%
GOCC_PRESYNAPTIC_ACTIVE_ZONE_CYTOPLASMIC_COMPONENT	15	0.366402	1.69969	0.0176817	0.0587726	0.991	1628	tags=60%, list=23%, signal=78%
GOCC_PHAGOCYTIC_VESICLE	76	0.165984	1.69274	0.0359281	0.0600537	0.992	1510	tags=38%, list=22%, signal=48%
GOCC_LATE_ENDOSOME	168	0.111099	1.68799	0.0321932	0.0608695	0.994	2886	tags=52%, list=42%, signal=87%
GOCC_PERINUCLEAR_REGION_OF_CYTOPLASM	431	0.0703213	1.67675	0.0335968	0.0641399	0.994	2298	tags=40%, list=33%, signal=56%
GOCC_FIBRILLAR_CENTER	59	0.184712	1.6707	0.0454545	0.0656424	0.995	4027	tags=76%, list=58%, signal=180%
GOCC_SPECIFIC_GRANULE	74	0.164784	1.66484	0.0194553	0.06714	0.996	4595	tags=82%, list=66%, signal=241%
GOCC_DENSE_CORE_GRANULE	19	0.310671	1.66445	0.0301887	0.0665794	0.996	2601	tags=68%, list=37%, signal=109%
GOCC_POSTSYNAPTIC_DENSITY_MEMBRANE	79	0.159852	1.6599	0.0290456	0.0674065	0.997	1188	tags=33%, list=17%, signal=39%
GOCC_AXON	466	0.0687907	1.65401	0.031068	0.0690324	0.997	1805	tags=32%, list=26%, signal=41%
GOCC_ANCHORED_COMPONENT_OF_MEMBRANE	71	0.163891	1.65358	0.0465587	0.0685335	0.997	1123	tags=32%, list=16%, signal=38%
GOCC_9PLUS0_NON_MOTILE_CILIUM	39	0.220685	1.6355	0.0377734	0.0740707	0.999	3820	tags=77%, list=55%, signal=170%
GOCC_DENDRITIC_SHAFT	28	0.256408	1.63368	0.0390625	0.0742373	0.999	2692	tags=64%, list=39%, signal=105%
GOCC_TIGHT_JUNCTION	62	0.176951	1.6301	0.0363636	0.0748121	0.999	910	tags=31%, list=13%, signal=35%
GOCC_GLUTAMATERGIC_SYNAPSE	270	0.0868818	1.62888	0.0398406	0.0746409	0.999	3254	tags=55%, list=47%, signal=100%
GOCC_NEURON_PROJECTION_TERMINUS	91	0.144254	1.62744	0.0349076	0.0745381	0.999	2370	tags=48%, list=34%, signal=72%
GOCC_CALCIUM_CHANNEL_COMPLEX	28	0.259896	1.62071	0.044898	0.076202	0.999	1675	tags=50%, list=24%, signal=66%
GOCC_INTRINSIC_COMPONENT_OF_PRESYNAPTIC_MEMBRANE	51	0.189652	1.61666	0.0526316	0.0771822	0.999	2370	tags=53%, list=34%, signal=80%
GOCC_CORTICAL_CYTOSKELETON	71	0.161176	1.60805	0.0335968	0.0797871	0.999	1729	tags=41%, list=25%, signal=54%
GOCC_ORGANELLE_ENVELOPE_LUMEN	66	0.168093	1.59319	0.0425532	0.0853168	0.999	4107	tags=76%, list=59%, signal=183%
GOCC_CLATHRIN_COATED_PIT	54	0.180926	1.57683	0.0439331	0.0915014	0.999	4543	tags=83%, list=65%, signal=239%
GOCC_BRUSH_BORDER	47	0.192245	1.56215	0.0529412	0.0969473	0.999	2073	tags=49%, list=30%, signal=69%
GOCC_T_TUBULE	29	0.241369	1.55294	0.0684647	0.100254	0.999	1444	tags=45%, list=21%, signal=56%
GOCC_TERTIARY_GRANULE_MEMBRANE	32	0.236232	1.55078	0.0682261	0.100515	0.999	4446	tags=88%, list=64%, signal=242%
GOCC_EARLY_ENDOSOME	244	0.0890162	1.54462	0.0670732	0.102631	0.999	2108	tags=39%, list=30%, signal=54%
GOCC_CELL_BODY	368	0.0722128	1.53956	0.0649606	0.104252	1	1790	tags=33%, list=26%, signal=42%
GOCC_LATERAL_PLASMA_MEMBRANE	33	0.219762	1.52369	0.0684105	0.110745	1	1638	tags=45%, list=24%, signal=59%
GOCC_PHOTORECEPTOR_OUTER_SEGMENT	25	0.252996	1.52249	0.0452756	0.110423	1	4363	tags=88%, list=63%, signal=236%
GOCC_SECRETORY_GRANULE	435	0.0635051	1.51302	0.0552268	0.114186	1	4634	tags=73%, list=67%, signal=204%
GOCC_CLUSTER_OF_ACTIN_BASED_CELL_PROJECTIONS	63	0.163381	1.51023	0.0683594	0.114685	1	2073	tags=46%, list=30%, signal=65%
GOCC_PERIKARYON	108	0.127903	1.50459	0.0663984	0.116596	1	2985	tags=56%, list=43%, signal=96%
GOCC_MEMBRANE_COAT	63	0.157709	1.49101	0.0808511	0.122433	1	4870	tags=86%, list=70%, signal=284%
GOCC_AZUROPHIL_GRANULE	95	0.133472	1.47989	0.0748031	0.127278	1	2303	tags=46%, list=33%, signal=68%
GOCC_LEADING_EDGE_MEMBRANE	127	0.111715	1.46885	0.078125	0.132506	1	3560	tags=62%, list=51%, signal=125%
GOCC_BRUSH_BORDER_MEMBRANE	19	0.280859	1.46511	0.0784314	0.133685	1	3905	tags=84%, list=56%, signal=192%
GOCC_PROTON_TRANSPORTING_V_TYPE_ATPASE_COMPLEX	17	0.299828	1.46473	0.0695825	0.132907	1	3235	tags=76%, list=47%, signal=143%
GOCC_MITOCHONDRIAL_SMALL_RIBOSOMAL_SUBUNIT	24	0.246499	1.45034	0.0868687	0.140353	1	4373	tags=88%, list=63%, signal=235%
GOCC_GOLGI_ASSOCIATED_VESICLE	54	0.163933	1.39544	0.106931	0.175354	1	5175	tags=91%, list=74%, signal=353%
GOCC_PHAGOCYTIC_VESICLE_MEMBRANE	42	0.185196	1.38923	0.105159	0.178654	1	3353	tags=67%, list=48%, signal=128%
GOCC_ASTROCYTE_PROJECTION	17	0.275121	1.37734	0.11553	0.186328	1	1771	tags=53%, list=25%, signal=71%
GOCC_ACTIN_BASED_CELL_PROJECTION	110	0.112267	1.37203	0.120229	0.188725	1	2327	tags=45%, list=33%, signal=66%
GOCC_ACTIN_FILAMENT	70	0.137168	1.37167	0.11368	0.187642	1	1736	tags=39%, list=25%, signal=51%
GOCC_ACTIN_CYTOSKELETON	281	0.0705831	1.35954	0.126195	0.195867	1	1037	tags=22%, list=15%, signal=24%
GOCC_MITOCHONDRIAL_LARGE_RIBOSOMAL_SUBUNIT	51	0.158901	1.35038	0.140385	0.20164	1	4490	tags=80%, list=65%, signal=225%
GOCC_GOLGI_ASSOCIATED_VESICLE_MEMBRANE	31	0.205321	1.3477	0.136452	0.202375	1	5080	tags=94%, list=73%, signal=346%
GOCC_MICROBODY_LUMEN	32	0.196887	1.34676	0.120155	0.201661	1	4501	tags=84%, list=65%, signal=238%
GOCC_CLEAVAGE_FURROW	35	0.191055	1.34567	0.131799	0.201098	1	3245	tags=66%, list=47%, signal=123%
GOCC_STEREOCILIUM_BUNDLE	20	0.255916	1.34541	0.148221	0.199828	1	1353	tags=45%, list=19%, signal=56%
GOCC_PORE_COMPLEX	18	0.257309	1.3405	0.135903	0.202282	1	4007	tags=83%, list=58%, signal=196%
GOCC_CORTICAL_ACTIN_CYTOSKELETON	50	0.157391	1.32923	0.127883	0.2099	1	1971	tags=44%, list=28%, signal=61%
GOCC_PROTEIN_COMPLEX_INVOLVED_IN_CELL_ADHESION	18	0.264811	1.3252	0.144351	0.211632	1	3955	tags=83%, list=57%, signal=193%
GOCC_POTASSIUM_CHANNEL_COMPLEX	47	0.161894	1.31874	0.14898	0.21571	1	2874	tags=57%, list=41%, signal=97%
GOCC_AP_TYPE_MEMBRANE_COAT_ADAPTOR_COMPLEX	25	0.222238	1.31771	0.156313	0.215192	1	4854	tags=92%, list=70%, signal=304%
GOCC_COATED_VESICLE	179	0.0861058	1.31658	0.142857	0.214705	1	5240	tags=84%, list=75%, signal=332%
GOCC_MICROVILLUS	38	0.179284	1.31593	0.142315	0.213767	1	1869	tags=45%, list=27%, signal=61%
GOCC_FILOPODIUM	69	0.137107	1.31507	0.157303	0.213097	1	3286	tags=61%, list=47%, signal=114%
GOCC_TRANS_GOLGI_NETWORK_TRANSPORT_VESICLE	23	0.226191	1.30846	0.152642	0.217194	1	5080	tags=96%, list=73%, signal=354%
GOCC_FICOLIN_1_RICH_GRANULE_MEMBRANE	27	0.205483	1.29122	0.162272	0.230287	1	3982	tags=78%, list=57%, signal=181%
GOCC_PHOTORECEPTOR_INNER_SEGMENT	18	0.247371	1.28014	0.189723	0.238489	1	4462	tags=89%, list=64%, signal=248%
GOCC_VESICLE_COAT	39	0.178003	1.27247	0.183236	0.24357	1	5006	tags=90%, list=72%, signal=319%
GOCC_INTRINSIC_COMPONENT_OF_MITOCHONDRIAL_OUTER_MEMBRANE	20	0.234488	1.27056	0.17495	0.243593	1	3239	tags=70%, list=47%, signal=131%
GOCC_VESICLE_TETHERING_COMPLEX	50	0.151159	1.26833	0.17284	0.244134	1	763	tags=26%, list=11%, signal=29%
GOCC_CHLORIDE_CHANNEL_COMPLEX	27	0.207954	1.26131	0.190083	0.248658	1	876	tags=33%, list=13%, signal=38%
GOCC_CELL_LEADING_EDGE	289	0.0642988	1.25847	0.186613	0.249812	1	1206	tags=24%, list=17%, signal=27%
GOCC_SARCOPLASM	43	0.16173	1.24926	0.195876	0.256726	1	2761	tags=56%, list=40%, signal=92%
GOCC_INTRINSIC_COMPONENT_OF_POSTSYNAPTIC_DENSITY_MEMBRANE	48	0.149359	1.23054	0.211577	0.273782	1	1140	tags=31%, list=16%, signal=37%
GOCC_RECYCLING_ENDOSOME	127	0.0944593	1.23042	0.205231	0.272203	1	2036	tags=39%, list=29%, signal=54%
GOCC_SPECIFIC_GRANULE_MEMBRANE	41	0.156809	1.21588	0.223577	0.28496	1	4340	tags=78%, list=62%, signal=207%
GOCC_PHOTORECEPTOR_CONNECTING_CILIUM	15	0.258063	1.20138	0.254167	0.298346	1	3306	tags=73%, list=48%, signal=140%
GOCC_EXTRINSIC_COMPONENT_OF_PLASMA_MEMBRANE	104	0.099668	1.18852	0.212944	0.310134	1	1121	tags=26%, list=16%, signal=30%
GOCC_MICROBODY_MEMBRANE	50	0.142029	1.18825	0.243137	0.308594	1	4162	tags=74%, list=60%, signal=183%
GOCC_SPECIFIC_GRANULE_LUMEN	27	0.1913	1.18659	0.235867	0.308514	1	4595	tags=85%, list=66%, signal=250%
GOCC_MULTIVESICULAR_BODY_MEMBRANE	19	0.226048	1.1805	0.236473	0.313216	1	627	tags=32%, list=9%, signal=35%
GOCC_GLIAL_CELL_PROJECTION	27	0.190219	1.16983	0.256705	0.322699	1	1771	tags=44%, list=25%, signal=59%
GOCC_CLATHRIN_COAT	31	0.176503	1.15577	0.279919	0.33679	1	4831	tags=87%, list=70%, signal=284%
GOCC_PROTEASOME_CORE_COMPLEX	16	0.23931	1.14632	0.266272	0.345896	1	2249	tags=56%, list=32%, signal=83%
GOCC_PRESYNAPTIC_ACTIVE_ZONE_MEMBRANE	22	0.195911	1.138	0.298387	0.353552	1	4644	tags=86%, list=67%, signal=259%
GOCC_NEUROMUSCULAR_JUNCTION	45	0.142538	1.11607	0.305907	0.377794	1	1177	tags=31%, list=17%, signal=37%
GOCC_EXTRINSIC_COMPONENT_OF_MEMBRANE	194	0.0709823	1.10793	0.302682	0.385814	1	2063	tags=37%, list=30%, signal=51%
GOCC_ANCHORED_COMPONENT_OF_PLASMA_MEMBRANE	28	0.17367	1.0993	0.322957	0.394168	1	1279	tags=36%, list=18%, signal=44%
GOCC_ENDOSOME_LUMEN	17	0.21824	1.09457	0.319328	0.398308	1	2983	tags=65%, list=43%, signal=113%
GOCC_VACUOLAR_LUMEN	110	0.0880649	1.09429	0.322449	0.396533	1	2303	tags=42%, list=33%, signal=62%
GOCC_CELL_CORTEX_REGION	27	0.17364	1.08448	0.337553	0.406804	1	2658	tags=56%, list=38%, signal=90%
GOCC_SARCOLEMMA	73	0.108334	1.06872	0.346	0.424541	1	2967	tags=53%, list=43%, signal=92%
GOCC_SMOOTH_ENDOPLASMIC_RETICULUM	22	0.190164	1.06556	0.363107	0.426295	1	4052	tags=77%, list=58%, signal=185%
GOCC_LAMELLIPODIUM	143	0.0755177	1.06462	0.360996	0.425291	1	1186	tags=24%, list=17%, signal=29%
GOCC_FICOLIN_1_RICH_GRANULE	122	0.0826322	1.06057	0.382294	0.428217	1	4277	tags=70%, list=62%, signal=178%
GOCC_TRANSCRIPTION_REPRESSOR_COMPLEX	23	0.182343	1.03331	0.421782	0.462454	1	2362	tags=52%, list=34%, signal=79%
GOCC_CYTOPLASMIC_SIDE_OF_MEMBRANE	121	0.080131	1.02973	0.408367	0.46485	1	2496	tags=44%, list=36%, signal=67%
GOCC_MULTIVESICULAR_BODY	34	0.145647	0.99517	0.450485	0.511275	1	627	tags=24%, list=9%, signal=26%
GOCC_TRANS_GOLGI_NETWORK	157	0.0696474	0.992686	0.452229	0.512218	1	5502	tags=86%, list=79%, signal=403%
GOCC_PIGMENT_GRANULE	81	0.0921154	0.972649	0.475915	0.538343	1	4257	tags=70%, list=61%, signal=179%
GOCC_CENTRIOLE	45	0.118336	0.956916	0.496774	0.558281	1	4433	tags=76%, list=64%, signal=207%
GOCC_ORGANELLE_MEMBRANE_CONTACT_SITE	32	0.1395	0.956052	0.471058	0.556609	1	1423	tags=34%, list=20%, signal=43%
GOCC_GTPASE_COMPLEX	23	0.162998	0.951708	0.475728	0.56032	1	2496	tags=52%, list=36%, signal=81%
GOCC_TERMINAL_BOUTON	31	0.142986	0.94575	0.523207	0.566466	1	1700	tags=39%, list=24%, signal=51%
GOCC_CUL3_RING_UBIQUITIN_LIGASE_COMPLEX	19	0.183364	0.941873	0.517647	0.569217	1	2386	tags=53%, list=34%, signal=80%
GOCC_PHOSPHATASE_COMPLEX	35	0.134346	0.935256	0.520629	0.576275	1	4630	tags=80%, list=67%, signal=238%
GOCC_CILIARY_MEMBRANE	22	0.168513	0.934551	0.516461	0.574454	1	727	tags=27%, list=10%, signal=30%
GOCC_MAGNESIUM_DEPENDENT_PROTEIN_SERINE_THREONINE_PHOSPHATASE_COMPLEX	21	0.169392	0.929166	0.550296	0.579559	1	811	tags=29%, list=12%, signal=32%
GOCC_FILAMENTOUS_ACTIN	20	0.17114	0.912008	0.55414	0.602647	1	2983	tags=60%, list=43%, signal=105%
GOCC_ENDOLYSOSOME	18	0.17436	0.906111	0.564948	0.60871	1	4582	tags=83%, list=66%, signal=244%
GOCC_EARLY_ENDOSOME_MEMBRANE	117	0.0716621	0.898905	0.560694	0.615995	1	1826	tags=33%, list=26%, signal=44%
GOCC_PROTEIN_KINASE_COMPLEX	56	0.099626	0.891114	0.559322	0.624983	1	1422	tags=30%, list=20%, signal=38%
GOCC_MITOCHONDRIA_ASSOCIATED_ENDOPLASMIC_RETICULUM_MEMBRANE	16	0.185211	0.889749	0.577821	0.623931	1	1321	tags=38%, list=19%, signal=46%
GOCC_TERTIARY_GRANULE_LUMEN	27	0.145158	0.889645	0.559596	0.621016	1	3370	tags=63%, list=48%, signal=122%
GOCC_SCHAFFER_COLLATERAL_CA1_SYNAPSE	62	0.0923111	0.877846	0.627016	0.635707	1	1493	tags=31%, list=21%, signal=39%
GOCC_CLATHRIN_ADAPTOR_COMPLEX	16	0.180163	0.87766	0.606589	0.632875	1	4831	tags=88%, list=70%, signal=286%
GOCC_ENDOPLASMIC_RETICULUM_PROTEIN_CONTAINING_COMPLEX	79	0.0855642	0.870311	0.616016	0.640578	1	3194	tags=54%, list=46%, signal=100%
GOCC_NUCLEOID	35	0.124801	0.866791	0.63522	0.642889	1	1916	tags=40%, list=28%, signal=55%
GOCC_9PLUS2_MOTILE_CILIUM	35	0.123954	0.845922	0.669371	0.670615	1	3709	tags=66%, list=53%, signal=140%
GOCC_MOTILE_CILIUM	56	0.0944196	0.827605	0.680233	0.694191	1	1582	tags=32%, list=23%, signal=41%
GOCC_KINESIN_COMPLEX	23	0.146271	0.812148	0.680723	0.713898	1	1101	tags=30%, list=16%, signal=36%
GOCC_EXTRINSIC_COMPONENT_OF_ORGANELLE_MEMBRANE	42	0.104172	0.799779	0.711693	0.728313	1	1927	tags=38%, list=28%, signal=52%
GOCC_PHAGOPHORE_ASSEMBLY_SITE	25	0.132852	0.799228	0.708738	0.72559	1	5473	tags=92%, list=79%, signal=431%
GOCC_CIS_GOLGI_NETWORK	25	0.10917	0.645683	0.912951	0.91343	1	3413	tags=60%, list=49%, signal=117%
GOCC_AZUROPHIL_GRANULE_LUMEN	55	0.0700507	0.624321	0.946215	0.92836	1	2296	tags=40%, list=33%, signal=59%
GOCC_MITOTIC_SPINDLE_POLE	17	0.0989725	0.489911	0.985075	0.991621	1	5854	tags=94%, list=84%, signal=595%

## Sheet: Total_up_C5MF
Supplementary Dataset 5. Results of the PSEA
NAME	SIZE	ES	NES	NOM p-val	FDR q-val	FWER p-val	RANK AT MAX	LEADING EDGE
GOMF_ACTIVE_TRANSMEMBRANE_TRANSPORTER_ACTIVITY	196	0.378989	6.16426	0	0	0	2049	tags=66%, list=29%, signal=91%
GOMF_CATION_TRANSMEMBRANE_TRANSPORTER_ACTIVITY	285	0.267098	5.23201	0	0	0	3413	tags=75%, list=49%, signal=141%
GOMF_ION_TRANSMEMBRANE_TRANSPORTER_ACTIVITY	373	0.232696	5.03937	0	0	0	2251	tags=54%, list=32%, signal=76%
GOMF_PRIMARY_ACTIVE_TRANSMEMBRANE_TRANSPORTER_ACTIVITY	113	0.388531	4.87078	0	0	0	2755	tags=78%, list=40%, signal=127%
GOMF_INORGANIC_MOLECULAR_ENTITY_TRANSMEMBRANE_TRANSPORTER_ACTIVITY	315	0.235868	4.75138	0	0	0	2251	tags=55%, list=32%, signal=78%
GOMF_SECONDARY_ACTIVE_TRANSMEMBRANE_TRANSPORTER_ACTIVITY	91	0.396492	4.39277	0	0	0	2091	tags=69%, list=30%, signal=98%
GOMF_ACTIVE_ION_TRANSMEMBRANE_TRANSPORTER_ACTIVITY	122	0.346853	4.35642	0	0	0	2302	tags=67%, list=33%, signal=99%
GOMF_OXIDOREDUCTION_DRIVEN_ACTIVE_TRANSMEMBRANE_TRANSPORTER_ACTIVITY	55	0.480559	4.24398	0	0	0	2751	tags=87%, list=40%, signal=143%
GOMF_NADH_DEHYDROGENASE_ACTIVITY	39	0.53008	3.87848	0	0	0	2751	tags=92%, list=40%, signal=152%
GOMF_ELECTRON_TRANSFER_ACTIVITY	88	0.349378	3.84611	0	0	0	3051	tags=78%, list=44%, signal=138%
GOMF_SYMPORTER_ACTIVITY	54	0.432924	3.77368	0	0	0	2033	tags=72%, list=29%, signal=101%
GOMF_METAL_ION_TRANSMEMBRANE_TRANSPORTER_ACTIVITY	195	0.236452	3.72496	0	0	0	2251	tags=55%, list=32%, signal=80%
GOMF_SOLUTE_CATION_SYMPORTER_ACTIVITY	44	0.460252	3.57811	0	0	0	2033	tags=75%, list=29%, signal=105%
GOMF_OXIDOREDUCTASE_ACTIVITY_ACTING_ON_NAD_P_H_QUINONE_OR_SIMILAR_COMPOUND_AS_ACCEPTOR	45	0.429029	3.32823	0	0	0	2751	tags=82%, list=40%, signal=135%
GOMF_OXIDOREDUCTASE_ACTIVITY	404	0.140989	3.27205	0	0	0	3222	tags=60%, list=46%, signal=105%
GOMF_SOLUTE_SODIUM_SYMPORTER_ACTIVITY	31	0.483689	3.15607	0	0	0	2033	tags=77%, list=29%, signal=109%
GOMF_GLUTAMATE_RECEPTOR_ACTIVITY	22	0.545507	3.10293	0	0	0	2222	tags=86%, list=32%, signal=127%
GOMF_CALCIUM_ION_TRANSMEMBRANE_TRANSPORTER_ACTIVITY	63	0.332315	3.10048	0	0	0	2454	tags=68%, list=35%, signal=105%
GOMF_OXIDOREDUCTASE_ACTIVITY_ACTING_ON_NAD_P_H	57	0.34369	3.079	0	0	0	2751	tags=74%, list=40%, signal=121%
GOMF_PASSIVE_TRANSMEMBRANE_TRANSPORTER_ACTIVITY	196	0.183595	2.95846	0	0.000102241	0.002	2234	tags=50%, list=32%, signal=72%
GOMF_ORGANIC_ANION_TRANSMEMBRANE_TRANSPORTER_ACTIVITY	85	0.270974	2.92234	0	9.73721e-05	0.002	3617	tags=79%, list=52%, signal=162%
GOMF_EXTRACELLULAR_LIGAND_GATED_ION_CHANNEL_ACTIVITY	33	0.412826	2.81523	0	0.000184854	0.004	1145	tags=58%, list=16%, signal=69%
GOMF_CATION_CHANNEL_ACTIVITY	136	0.206879	2.79109	0	0.000176816	0.004	3393	tags=69%, list=49%, signal=132%
GOMF_NEUROTRANSMITTER_RECEPTOR_ACTIVITY	39	0.376401	2.78792	0	0.000169449	0.004	1140	tags=54%, list=16%, signal=64%
GOMF_SODIUM_ION_TRANSMEMBRANE_TRANSPORTER_ACTIVITY	67	0.292245	2.78546	0	0.000162671	0.004	2033	tags=58%, list=29%, signal=81%
GOMF_TRANSMITTER_GATED_CHANNEL_ACTIVITY	31	0.421635	2.76362	0	0.000194572	0.005	893	tags=55%, list=13%, signal=63%
GOMF_PROTON_TRANSMEMBRANE_TRANSPORTER_ACTIVITY	52	0.32166	2.75015	0	0.000225002	0.006	3260	tags=79%, list=47%, signal=147%
GOMF_ANION_TRANSMEMBRANE_TRANSPORTER_ACTIVITY	145	0.198444	2.71488	0	0.000291083	0.008	2531	tags=56%, list=36%, signal=86%
GOMF_ORGANIC_ACID_TRANSMEMBRANE_TRANSPORTER_ACTIVITY	65	0.293358	2.71017	0	0.000281046	0.008	2470	tags=65%, list=36%, signal=99%
GOMF_ATPASE_COUPLED_TRANSMEMBRANE_TRANSPORTER_ACTIVITY	58	0.295575	2.66988	0	0.000344431	0.01	2755	tags=69%, list=40%, signal=113%
GOMF_VOLTAGE_GATED_CALCIUM_CHANNEL_ACTIVITY	23	0.455816	2.64054	0	0.000430917	0.013	1072	tags=61%, list=15%, signal=72%
GOMF_L_AMINO_ACID_TRANSMEMBRANE_TRANSPORTER_ACTIVITY	30	0.403998	2.62657	0	0.000545192	0.017	2995	tags=83%, list=43%, signal=146%
GOMF_IONOTROPIC_GLUTAMATE_RECEPTOR_ACTIVITY	15	0.547993	2.59356	0	0.000658943	0.021	2222	tags=87%, list=32%, signal=127%
GOMF_AMINO_ACID_TRANSMEMBRANE_TRANSPORTER_ACTIVITY	41	0.337732	2.57946	0	0.000670844	0.022	3090	tags=78%, list=44%, signal=140%
GOMF_NEUTRAL_AMINO_ACID_TRANSMEMBRANE_TRANSPORTER_ACTIVITY	21	0.45782	2.49973	0	0.00131195	0.043	2122	tags=76%, list=31%, signal=109%
GOMF_POSTSYNAPTIC_NEUROTRANSMITTER_RECEPTOR_ACTIVITY	30	0.370761	2.37576	0	0.00307439	0.101	1140	tags=53%, list=16%, signal=64%
GOMF_G_PROTEIN_COUPLED_RECEPTOR_ACTIVITY	57	0.266291	2.34774	0	0.00384085	0.128	2431	tags=61%, list=35%, signal=94%
GOMF_NEUROTRANSMITTER_RECEPTOR_ACTIVITY_INVOLVED_IN_REGULATION_OF_POSTSYNAPTIC_MEMBRANE_POTENTIAL	25	0.397256	2.34357	0	0.00376825	0.128	1140	tags=56%, list=16%, signal=67%
GOMF_HORMONE_BINDING	29	0.368982	2.33511	0	0.00386089	0.134	3197	tags=83%, list=46%, signal=153%
GOMF_GATED_CHANNEL_ACTIVITY	154	0.160641	2.30282	0	0.00459117	0.156	893	tags=29%, list=13%, signal=32%
GOMF_VOLTAGE_GATED_CATION_CHANNEL_ACTIVITY	72	0.227069	2.29331	0	0.0046848	0.163	1140	tags=39%, list=16%, signal=46%
GOMF_STRUCTURAL_CONSTITUENT_OF_MUSCLE	20	0.430447	2.26587	0	0.00531369	0.189	1186	tags=60%, list=17%, signal=72%
GOMF_ABC_TYPE_TRANSPORTER_ACTIVITY	26	0.362296	2.19947	0.002079	0.00843296	0.286	2302	tags=69%, list=33%, signal=103%
GOMF_LIGAND_GATED_ION_CHANNEL_ACTIVITY	64	0.232886	2.17169	0.00188324	0.00989137	0.334	893	tags=36%, list=13%, signal=41%
GOMF_CARGO_RECEPTOR_ACTIVITY	25	0.352635	2.11828	0.00394477	0.013874	0.45	2561	tags=72%, list=37%, signal=114%
GOMF_CHOLESTEROL_BINDING	31	0.321303	2.10448	0.00205761	0.0146273	0.474	1363	tags=52%, list=20%, signal=64%
GOMF_ANTIPORTER_ACTIVITY	34	0.299544	2.09022	0.00402414	0.015745	0.502	2220	tags=62%, list=32%, signal=90%
GOMF_MOLECULAR_TRANSDUCER_ACTIVITY	264	0.112093	2.07054	0.004	0.0175428	0.553	1145	tags=27%, list=16%, signal=31%
GOMF_HYDROLASE_ACTIVITY_ACTING_ON_ESTER_BONDS	385	0.0933423	2.06806	0.0021097	0.0173963	0.556	4874	tags=79%, list=70%, signal=250%
GOMF_LIGAND_GATED_CATION_CHANNEL_ACTIVITY	46	0.246996	1.97945	0.0059761	0.0294569	0.757	2222	tags=57%, list=32%, signal=83%
GOMF_STEROID_BINDING	45	0.250752	1.96186	0.00967118	0.0318253	0.798	1202	tags=42%, list=17%, signal=51%
GOMF_MYOSIN_BINDING	38	0.262069	1.95707	0.00411523	0.0320968	0.804	4406	tags=89%, list=63%, signal=243%
GOMF_INORGANIC_ANION_TRANSMEMBRANE_TRANSPORTER_ACTIVITY	71	0.197195	1.94466	0.00420168	0.0341564	0.838	1677	tags=44%, list=24%, signal=57%
GOMF_NUCLEOBASE_CONTAINING_COMPOUND_TRANSMEMBRANE_TRANSPORTER_ACTIVITY	24	0.338988	1.94384	0.004158	0.0336622	0.839	4022	tags=92%, list=58%, signal=217%
GOMF_PHOSPHOLIPASE_ACTIVITY	52	0.228589	1.94223	0.00808081	0.0334455	0.841	3902	tags=79%, list=56%, signal=178%
GOMF_LIPASE_ACTIVITY	61	0.210759	1.93756	0.0139721	0.0336034	0.845	3902	tags=77%, list=56%, signal=174%
GOMF_ACTIN_FILAMENT_BINDING	131	0.143537	1.93104	0.011976	0.034234	0.851	1779	tags=40%, list=26%, signal=52%
GOMF_OXIDOREDUCTASE_ACTIVITY_ACTING_ON_THE_ALDEHYDE_OR_OXO_GROUP_OF_DONORS	29	0.292204	1.89172	0.00801603	0.0422071	0.915	4687	tags=97%, list=67%, signal=295%
GOMF_ACTININ_BINDING	20	0.346248	1.8718	0.00821355	0.0463096	0.934	727	tags=45%, list=10%, signal=50%
GOMF_PHOSPHORIC_ESTER_HYDROLASE_ACTIVITY	216	0.111057	1.86316	0.0152174	0.0480984	0.941	3981	tags=68%, list=57%, signal=154%
GOMF_POTASSIUM_ION_TRANSMEMBRANE_TRANSPORTER_ACTIVITY	67	0.190602	1.8491	0.0184805	0.0512396	0.954	3355	tags=67%, list=48%, signal=129%
GOMF_ORGANIC_HYDROXY_COMPOUND_TRANSMEMBRANE_TRANSPORTER_ACTIVITY	17	0.37646	1.84262	0.00782779	0.0521573	0.958	4339	tags=100%, list=62%, signal=266%
GOMF_TRANSMEMBRANE_TRANSPORTER_BINDING	82	0.172419	1.84144	0.00821355	0.0515254	0.958	4663	tags=84%, list=67%, signal=253%
GOMF_STEROL_BINDING	35	0.262204	1.84009	0.013834	0.0511007	0.959	1363	tags=46%, list=20%, signal=57%
GOMF_FLAVIN_ADENINE_DINUCLEOTIDE_BINDING	53	0.208529	1.81187	0.0138889	0.0589728	0.976	2757	tags=60%, list=40%, signal=99%
GOMF_VITAMIN_B6_BINDING	36	0.249671	1.79532	0.0117417	0.0640893	0.985	2520	tags=61%, list=36%, signal=95%
GOMF_ORGANIC_ACID_SODIUM_SYMPORTER_ACTIVITY	15	0.386061	1.79231	0.00986193	0.0639163	0.985	1955	tags=67%, list=28%, signal=93%
GOMF_PROTEIN_TRANSPORTER_ACTIVITY	23	0.305999	1.78368	0.0143443	0.0658731	0.99	4225	tags=91%, list=61%, signal=232%
GOMF_VOLTAGE_GATED_CHANNEL_ACTIVITY	100	0.14927	1.75826	0.0176125	0.0738655	0.994	3355	tags=63%, list=48%, signal=120%
GOMF_OXIDOREDUCTASE_ACTIVITY_ACTING_ON_THE_ALDEHYDE_OR_OXO_GROUP_OF_DONORS_NAD_OR_NADP_AS_ACCEPTOR	26	0.288084	1.74034	0.0138067	0.0799914	0.995	4687	tags=96%, list=67%, signal=294%
GOMF_CHANNEL_REGULATOR_ACTIVITY	79	0.169157	1.73232	0.0151844	0.0817319	0.995	4819	tags=86%, list=69%, signal=278%
GOMF_ORGANOPHOSPHATE_ESTER_TRANSMEMBRANE_TRANSPORTER_ACTIVITY	20	0.322078	1.73172	0.0222672	0.0808261	0.995	4022	tags=90%, list=58%, signal=213%
GOMF_THIOLESTER_HYDROLASE_ACTIVITY	34	0.250255	1.72892	0.0121212	0.0807748	0.995	4605	tags=91%, list=66%, signal=269%
GOMF_ATPASE_COUPLED_CATION_TRANSMEMBRANE_TRANSPORTER_ACTIVITY	27	0.279123	1.71666	0.0360721	0.0851321	0.997	3987	tags=85%, list=57%, signal=199%
GOMF_LIPID_TRANSPORTER_ACTIVITY	74	0.170448	1.71132	0.022869	0.0864463	0.997	2302	tags=50%, list=33%, signal=74%
GOMF_PHOSPHATASE_ACTIVITY	170	0.112823	1.70131	0.032882	0.0894968	0.997	3772	tags=65%, list=54%, signal=139%
GOMF_NAD_BINDING	36	0.23364	1.68978	0.0375	0.0934454	0.998	3210	tags=69%, list=46%, signal=128%
GOMF_POTASSIUM_CHANNEL_REGULATOR_ACTIVITY	28	0.272258	1.68628	0.032882	0.0937889	0.998	4568	tags=93%, list=66%, signal=270%
GOMF_NUCLEOTIDE_TRANSMEMBRANE_TRANSPORTER_ACTIVITY	19	0.316754	1.66465	0.028866	0.103427	1	4022	tags=89%, list=58%, signal=212%
GOMF_LYSOPHOSPHOLIPASE_ACTIVITY	15	0.34237	1.63058	0.0373281	0.120715	1	3648	tags=87%, list=52%, signal=182%
GOMF_CARBOXYLIC_ACID_BINDING	66	0.171575	1.61271	0.0365854	0.130117	1	3030	tags=61%, list=44%, signal=106%
GOMF_VITAMIN_BINDING	68	0.168325	1.60523	0.0425101	0.133104	1	2520	tags=53%, list=36%, signal=82%
GOMF_PDZ_DOMAIN_BINDING	48	0.186993	1.5517	0.049904	0.169796	1	1749	tags=44%, list=25%, signal=58%
GOMF_PROTEIN_TYROSINE_SERINE_THREONINE_PHOSPHATASE_ACTIVITY	20	0.292424	1.54675	0.0560166	0.171713	1	1795	tags=55%, list=26%, signal=74%
GOMF_MACROMOLECULE_TRANSMEMBRANE_TRANSPORTER_ACTIVITY	19	0.291877	1.51824	0.0750507	0.191583	1	4926	tags=100%, list=71%, signal=342%
GOMF_MOLECULAR_ADAPTOR_ACTIVITY	227	0.0872093	1.51729	0.0604167	0.190161	1	2903	tags=50%, list=42%, signal=83%
GOMF_AMINO_ACID_BINDING	32	0.2181	1.50212	0.0748988	0.200971	1	1748	tags=47%, list=25%, signal=62%
GOMF_IMMUNE_RECEPTOR_ACTIVITY	15	0.31651	1.5017	0.0546875	0.19909	1	584	tags=40%, list=8%, signal=44%
GOMF_CALCIUM_ION_BINDING	278	0.0759892	1.48608	0.07	0.211019	1	2417	tags=42%, list=35%, signal=62%
GOMF_ALCOHOL_BINDING	49	0.176529	1.48125	0.0679406	0.212953	1	1192	tags=35%, list=17%, signal=42%
GOMF_SULFUR_COMPOUND_TRANSMEMBRANE_TRANSPORTER_ACTIVITY	23	0.264949	1.47555	0.0884086	0.215752	1	3905	tags=83%, list=56%, signal=188%
GOMF_INTEGRIN_BINDING	80	0.136772	1.46895	0.0795918	0.219563	1	3490	tags=64%, list=50%, signal=127%
GOMF_CARBOXYLIC_ESTER_HYDROLASE_ACTIVITY	67	0.150984	1.46667	0.0890269	0.219255	1	4665	tags=82%, list=67%, signal=247%
GOMF_ACID_THIOL_LIGASE_ACTIVITY	18	0.286369	1.44691	0.0875764	0.235679	1	1875	tags=56%, list=27%, signal=76%
GOMF_PROTEIN_TRANSMEMBRANE_TRANSPORTER_ACTIVITY	16	0.302116	1.43758	0.0905263	0.243178	1	3551	tags=81%, list=51%, signal=166%
GOMF_GLUTAMATE_RECEPTOR_BINDING	35	0.206218	1.43267	0.10387	0.245849	1	1353	tags=40%, list=19%, signal=49%
GOMF_CYSTEINE_TYPE_ENDOPEPTIDASE_REGULATOR_ACTIVITY_INVOLVED_IN_APOPTOTIC_PROCESS	15	0.301226	1.43136	0.0810811	0.244744	1	690	tags=40%, list=10%, signal=44%
GOMF_ALPHA_ACTININ_BINDING	15	0.296515	1.4202	0.102296	0.254107	1	1186	tags=47%, list=17%, signal=56%
GOMF_CARBOHYDRATE_DERIVATIVE_TRANSMEMBRANE_TRANSPORTER_ACTIVITY	16	0.296834	1.41978	0.0995935	0.251963	1	4022	tags=88%, list=58%, signal=207%
GOMF_PALMITOYLTRANSFERASE_ACTIVITY	15	0.296996	1.40842	0.11946	0.262106	1	4426	tags=93%, list=64%, signal=256%
GOMF_TETRAPYRROLE_BINDING	49	0.166418	1.40825	0.118609	0.259788	1	3673	tags=69%, list=53%, signal=146%
GOMF_PHOSPHATASE_REGULATOR_ACTIVITY	70	0.143771	1.40429	0.107212	0.2615	1	5662	tags=96%, list=81%, signal=511%
GOMF_PROTEIN_HETERODIMERIZATION_ACTIVITY	119	0.109605	1.38611	0.106589	0.279329	1	1236	tags=29%, list=18%, signal=34%
GOMF_SCAFFOLD_PROTEIN_BINDING	45	0.171711	1.38072	0.131579	0.28259	1	1130	tags=33%, list=16%, signal=40%
GOMF_PEPTIDE_BINDING	138	0.0989303	1.37018	0.128514	0.292401	1	2649	tags=48%, list=38%, signal=76%
GOMF_CLATHRIN_BINDING	51	0.164181	1.36082	0.109589	0.300887	1	2682	tags=55%, list=39%, signal=89%
GOMF_COA_HYDROLASE_ACTIVITY	15	0.286181	1.34861	0.106557	0.312662	1	4501	tags=93%, list=65%, signal=264%
GOMF_2_IRON_2_SULFUR_CLUSTER_BINDING	19	0.262923	1.34794	0.15261	0.310489	1	1103	tags=42%, list=16%, signal=50%
GOMF_AMIDE_BINDING	178	0.0872313	1.33259	0.155378	0.326376	1	2649	tags=47%, list=38%, signal=73%
GOMF_ION_GATED_CHANNEL_ACTIVITY	18	0.255322	1.322	0.151639	0.33663	1	4793	tags=94%, list=69%, signal=304%
GOMF_TRANSFERASE_ACTIVITY_TRANSFERRING_NITROGENOUS_GROUPS	16	0.274986	1.31462	0.158317	0.34316	1	2436	tags=63%, list=35%, signal=96%
GOMF_INTRAMEMBRANE_LIPID_TRANSPORTER_ACTIVITY	21	0.240081	1.3105	0.166341	0.345734	1	1645	tags=48%, list=24%, signal=62%
GOMF_O_ACYLTRANSFERASE_ACTIVITY	27	0.20629	1.29089	0.169102	0.36858	1	3719	tags=74%, list=54%, signal=159%
GOMF_THREONINE_TYPE_PEPTIDASE_ACTIVITY	15	0.276857	1.28969	0.153527	0.367092	1	2249	tags=60%, list=32%, signal=89%
GOMF_METALLOENDOPEPTIDASE_ACTIVITY	29	0.204037	1.2797	0.164609	0.378438	1	2661	tags=59%, list=38%, signal=95%
GOMF_CARBOHYDRATE_BINDING	93	0.116348	1.27057	0.172764	0.388268	1	3984	tags=69%, list=57%, signal=159%
GOMF_MONOOXYGENASE_ACTIVITY	31	0.19574	1.26523	0.194499	0.392989	1	1335	tags=39%, list=19%, signal=48%
GOMF_MODIFIED_AMINO_ACID_BINDING	49	0.150522	1.26394	0.169811	0.391481	1	2648	tags=53%, list=38%, signal=85%
GOMF_ACTIN_BINDING	264	0.0684549	1.2639	0.207243	0.38826	1	1779	tags=32%, list=26%, signal=42%
GOMF_METAL_CLUSTER_BINDING	41	0.167777	1.25935	0.194059	0.391588	1	1213	tags=34%, list=17%, signal=41%
GOMF_LIGASE_ACTIVITY_FORMING_CARBON_SULFUR_BONDS	27	0.200507	1.25509	0.195358	0.394583	1	2472	tags=56%, list=36%, signal=86%
GOMF_PHOSPHOLIPID_TRANSPORTER_ACTIVITY	32	0.186073	1.25202	0.180723	0.395487	1	4793	tags=88%, list=69%, signal=281%
GOMF_PROTEIN_MACROMOLECULE_ADAPTOR_ACTIVITY	180	0.0805761	1.24772	0.196296	0.398451	1	2581	tags=45%, list=37%, signal=70%
GOMF_NUCLEOSIDE_MONOPHOSPHATE_KINASE_ACTIVITY	15	0.26013	1.24161	0.183158	0.404267	1	3755	tags=80%, list=54%, signal=174%
GOMF_ORGANIC_ACID_BINDING	56	0.140567	1.22521	0.23617	0.42429	1	3746	tags=68%, list=54%, signal=146%
GOMF_MONOCARBOXYLIC_ACID_TRANSMEMBRANE_TRANSPORTER_ACTIVITY	19	0.233793	1.21482	0.212724	0.436827	1	4597	tags=89%, list=66%, signal=264%
GOMF_S_ADENOSYLMETHIONINE_DEPENDENT_METHYLTRANSFERASE_ACTIVITY	67	0.128174	1.21353	0.219089	0.435537	1	4822	tags=82%, list=69%, signal=266%
GOMF_FAD_BINDING	18	0.236151	1.20972	0.217304	0.438135	1	1837	tags=50%, list=26%, signal=68%
GOMF_SODIUM_CHANNEL_REGULATOR_ACTIVITY	19	0.230133	1.20802	0.228457	0.437525	1	3525	tags=74%, list=51%, signal=149%
GOMF_ADP_BINDING	24	0.204218	1.20479	0.22379	0.439111	1	1770	tags=46%, list=25%, signal=61%
GOMF_POTASSIUM_CHANNEL_ACTIVITY	53	0.140838	1.20158	0.223529	0.440805	1	3355	tags=62%, list=48%, signal=119%
GOMF_SERINE_HYDROLASE_ACTIVITY	46	0.151317	1.19101	0.248509	0.453736	1	3638	tags=67%, list=52%, signal=140%
GOMF_MONOCARBOXYLIC_ACID_BINDING	29	0.185348	1.17613	0.255403	0.474588	1	3030	tags=62%, list=44%, signal=110%
GOMF_PROTEIN_HOMODIMERIZATION_ACTIVITY	340	0.0560158	1.1726	0.254098	0.476729	1	2143	tags=36%, list=31%, signal=50%
GOMF_PHOSPHATIDYLINOSITOL_PHOSPHATE_PHOSPHATASE_ACTIVITY	27	0.185811	1.16423	0.269777	0.486366	1	4633	tags=85%, list=67%, signal=255%
GOMF_PHOSPHORIC_DIESTER_HYDROLASE_ACTIVITY	44	0.149508	1.16272	0.280164	0.485214	1	4179	tags=75%, list=60%, signal=187%
GOMF_EXTRACELLULAR_MATRIX_BINDING	25	0.193357	1.16225	0.274354	0.482484	1	4498	tags=84%, list=65%, signal=237%
GOMF_CYTOKINE_ACTIVITY	16	0.239202	1.16118	0.263261	0.480714	1	1381	tags=44%, list=20%, signal=54%
GOMF_PHOSPHATIDYLINOSITOL_3_4_5_TRISPHOSPHATE_BINDING	23	0.203081	1.16091	0.255319	0.477668	1	1614	tags=43%, list=23%, signal=56%
GOMF_PROTEIN_PHOSPHATASE_REGULATOR_ACTIVITY	55	0.131676	1.15013	0.275449	0.491419	1	5662	tags=95%, list=81%, signal=506%
GOMF_TELOMERIC_DNA_BINDING	21	0.208722	1.14472	0.268085	0.497066	1	3848	tags=76%, list=55%, signal=170%
GOMF_PROTEIN_DIMERIZATION_ACTIVITY	432	0.0490657	1.14232	0.281664	0.497607	1	2205	tags=36%, list=32%, signal=50%
GOMF_AMINOPEPTIDASE_ACTIVITY	25	0.193069	1.13689	0.301397	0.502726	1	4222	tags=80%, list=61%, signal=203%
GOMF_QUATERNARY_AMMONIUM_GROUP_BINDING	22	0.20364	1.13263	0.296146	0.506429	1	2695	tags=59%, list=39%, signal=96%
GOMF_COPPER_ION_BINDING	34	0.160829	1.12206	0.300412	0.520315	1	522	tags=24%, list=8%, signal=25%
GOMF_SYNTAXIN_1_BINDING	16	0.230549	1.12203	0.333984	0.516803	1	1441	tags=44%, list=21%, signal=55%
GOMF_RNA_METHYLTRANSFERASE_ACTIVITY	25	0.186715	1.11986	0.306288	0.517075	1	4822	tags=88%, list=69%, signal=286%
GOMF_HEXOSYLTRANSFERASE_ACTIVITY	70	0.113185	1.11748	0.328846	0.517523	1	3986	tags=69%, list=57%, signal=159%
GOMF_PROTEIN_SELF_ASSOCIATION	31	0.168242	1.1171	0.307692	0.514597	1	3543	tags=68%, list=51%, signal=138%
GOMF_GAMMA_TUBULIN_BINDING	17	0.225664	1.10792	0.319018	0.526637	1	4158	tags=82%, list=60%, signal=204%
GOMF_TRANSITION_METAL_ION_TRANSMEMBRANE_TRANSPORTER_ACTIVITY	21	0.201774	1.1026	0.330724	0.532477	1	4889	tags=90%, list=70%, signal=304%
GOMF_OXIDOREDUCTASE_ACTIVITY_ACTING_ON_THE_CH_CH_GROUP_OF_DONORS	41	0.146151	1.10133	0.321083	0.53106	1	2549	tags=51%, list=37%, signal=80%
GOMF_HYDROLASE_ACTIVITY_ACTING_ON_GLYCOSYL_BONDS	60	0.117562	1.08714	0.363071	0.551622	1	579	tags=20%, list=8%, signal=22%
GOMF_LYASE_ACTIVITY	108	0.0890605	1.081	0.347648	0.558876	1	2929	tags=51%, list=42%, signal=87%
GOMF_OXIDOREDUCTASE_ACTIVITY_ACTING_ON_CH_OH_GROUP_OF_DONORS	79	0.104223	1.0806	0.373737	0.555909	1	2362	tags=44%, list=34%, signal=66%
GOMF_OXIDOREDUCTASE_ACTIVITY_ACTING_ON_PEROXIDE_AS_ACCEPTOR	27	0.176909	1.07572	0.348515	0.561006	1	3665	tags=70%, list=53%, signal=148%
GOMF_ATP_DEPENDENT_ACTIVITY	244	0.0598229	1.06507	0.348748	0.576257	1	1905	tags=33%, list=27%, signal=44%
GOMF_PHOSPHOPROTEIN_PHOSPHATASE_ACTIVITY	102	0.0883155	1.05982	0.396917	0.581777	1	3755	tags=63%, list=54%, signal=134%
GOMF_G_PROTEIN_COUPLED_RECEPTOR_BINDING	84	0.0992295	1.05579	0.367387	0.585412	1	2379	tags=44%, list=34%, signal=66%
GOMF_OXIDOREDUCTASE_ACTIVITY_ACTING_ON_A_SULFUR_GROUP_OF_DONORS	42	0.13706	1.04966	0.383534	0.59275	1	376	tags=19%, list=5%, signal=20%
GOMF_ENDOPEPTIDASE_ACTIVITY	129	0.078632	1.04939	0.375712	0.589527	1	4958	tags=79%, list=71%, signal=271%
GOMF_PROTEIN_TYROSINE_PHOSPHATASE_ACTIVITY	57	0.117742	1.04787	0.368	0.588682	1	1626	tags=35%, list=23%, signal=45%
GOMF_ACYLTRANSFERASE_ACTIVITY	110	0.0852738	1.04081	0.385246	0.597386	1	4028	tags=66%, list=58%, signal=155%
GOMF_AMYLOID_BETA_BINDING	45	0.131467	1.04026	0.369565	0.59476	1	1099	tags=29%, list=16%, signal=34%
GOMF_SULFUR_COMPOUND_BINDING	103	0.0891355	1.03712	0.387164	0.596545	1	2695	tags=48%, list=39%, signal=77%
GOMF_GLYCOLIPID_BINDING	16	0.214847	1.03484	0.397463	0.597244	1	2853	tags=63%, list=41%, signal=106%
GOMF_MOLECULAR_FUNCTION_INHIBITOR_ACTIVITY	26	0.166345	1.02588	0.4	0.609918	1	4728	tags=85%, list=68%, signal=264%
GOMF_FATTY_ACID_DERIVATIVE_BINDING	16	0.204536	1.01863	0.415094	0.619674	1	4662	tags=88%, list=67%, signal=265%
GOMF_SIGNALING_RECEPTOR_COMPLEX_ADAPTOR_ACTIVITY	31	0.152833	1.01324	0.412731	0.625971	1	4098	tags=74%, list=59%, signal=180%
GOMF_PROTEIN_SERINE_THREONINE_PHOSPHATASE_ACTIVITY	54	0.117884	1.00634	0.426667	0.634208	1	3562	tags=63%, list=51%, signal=128%
GOMF_INOSITOL_PHOSPHATE_PHOSPHATASE_ACTIVITY	16	0.208718	1.00632	0.423077	0.630529	1	4633	tags=88%, list=67%, signal=262%
GOMF_NUCLEOSOMAL_DNA_BINDING	18	0.195182	1.00492	0.411043	0.62912	1	5596	tags=100%, list=81%, signal=512%
GOMF_DOUBLE_STRANDED_RNA_BINDING	44	0.128748	1.0026	0.435052	0.629741	1	5586	tags=93%, list=80%, signal=472%
GOMF_STEROL_TRANSPORTER_ACTIVITY	22	0.178997	0.998396	0.446809	0.633753	1	1918	tags=45%, list=28%, signal=63%
GOMF_PEPTIDE_RECEPTOR_ACTIVITY	17	0.196867	0.995025	0.422535	0.635949	1	3540	tags=71%, list=51%, signal=144%
GOMF_IONOTROPIC_GLUTAMATE_RECEPTOR_BINDING	19	0.191246	0.990866	0.435294	0.639689	1	1234	tags=37%, list=18%, signal=45%
GOMF_ATPASE_BINDING	56	0.114851	0.983589	0.456033	0.64935	1	2434	tags=46%, list=35%, signal=71%
GOMF_CYCLIC_NUCLEOTIDE_BINDING	19	0.181146	0.982093	0.452869	0.648419	1	1304	tags=37%, list=19%, signal=45%
GOMF_ACYL_COA_BINDING	16	0.204536	0.979659	0.466535	0.649084	1	4662	tags=88%, list=67%, signal=265%
GOMF_PHOSPHOTRANSFERASE_ACTIVITY_PHOSPHATE_GROUP_AS_ACCEPTOR	23	0.172269	0.978898	0.470472	0.646949	1	4547	tags=83%, list=65%, signal=238%
GOMF_CALMODULIN_BINDING	124	0.0746127	0.971676	0.4846	0.657192	1	1003	tags=22%, list=14%, signal=25%
GOMF_CALMODULIN_DEPENDENT_PROTEIN_KINASE_ACTIVITY	20	0.176551	0.96502	0.496932	0.665666	1	2598	tags=55%, list=37%, signal=88%
GOMF_HYDROLASE_ACTIVITY_HYDROLYZING_O_GLYCOSYL_COMPOUNDS	40	0.123842	0.947874	0.507099	0.693695	1	707	tags=23%, list=10%, signal=25%
GOMF_CARBON_CARBON_LYASE_ACTIVITY	31	0.140376	0.936967	0.522	0.71057	1	3960	tags=71%, list=57%, signal=164%
GOMF_VOLTAGE_GATED_POTASSIUM_CHANNEL_ACTIVITY	44	0.120113	0.931358	0.526096	0.717359	1	4382	tags=75%, list=63%, signal=202%
GOMF_SMAD_BINDING	32	0.136447	0.926222	0.538168	0.722951	1	141	tags=16%, list=2%, signal=16%
GOMF_GROWTH_FACTOR_ACTIVITY	24	0.157161	0.922907	0.537549	0.725168	1	4123	tags=75%, list=59%, signal=184%
GOMF_EXOGENOUS_PROTEIN_BINDING	32	0.136085	0.918464	0.542969	0.729181	1	5356	tags=91%, list=77%, signal=393%
GOMF_OXIDOREDUCTASE_ACTIVITY_ACTING_ON_PAIRED_DONORS_WITH_INCORPORATION_OR_REDUCTION_OF_MOLECULAR_OXYGEN_NAD_P_H_AS_ONE_DONOR_AND_INCORPORATION_OF_ONE_ATOM_OF_OXYGEN	15	0.195049	0.904944	0.559838	0.7504	1	963	tags=33%, list=14%, signal=39%
GOMF_PHOSPHATIDIC_ACID_BINDING	15	0.194088	0.903846	0.583026	0.748268	1	5603	tags=100%, list=81%, signal=515%
GOMF_DAMAGED_DNA_BINDING	28	0.142971	0.903584	0.56746	0.744861	1	3229	tags=61%, list=46%, signal=113%
GOMF_CHANNEL_INHIBITOR_ACTIVITY	20	0.170058	0.903316	0.57551	0.741475	1	4728	tags=85%, list=68%, signal=265%
GOMF_ACETYLGLUCOSAMINYLTRANSFERASE_ACTIVITY	16	0.185751	0.891526	0.588353	0.759414	1	2186	tags=50%, list=31%, signal=73%
GOMF_OXIDOREDUCTASE_ACTIVITY_ACTING_ON_PAIRED_DONORS_WITH_INCORPORATION_OR_REDUCTION_OF_MOLECULAR_OXYGEN	58	0.101002	0.890108	0.583984	0.758006	1	621	tags=19%, list=9%, signal=21%
GOMF_HYDROLASE_ACTIVITY_HYDROLYZING_N_GLYCOSYL_COMPOUNDS	21	0.162258	0.888396	0.583497	0.757339	1	3839	tags=71%, list=55%, signal=159%
GOMF_FATTY_ACID_BINDING	22	0.155286	0.870387	0.632495	0.78559	1	3030	tags=59%, list=44%, signal=104%
GOMF_OXIDOREDUCTASE_ACTIVITY_ACTING_ON_THE_CH_NH_GROUP_OF_DONORS	18	0.170065	0.86681	0.609037	0.787739	1	1909	tags=44%, list=27%, signal=61%
GOMF_ENZYME_ACTIVATOR_ACTIVITY	288	0.0434898	0.86337	0.624016	0.790276	1	4415	tags=68%, list=64%, signal=178%
GOMF_PHOSPHATIDYLCHOLINE_BINDING	18	0.168077	0.860054	0.623247	0.79214	1	2695	tags=56%, list=39%, signal=91%
GOMF_CARBOXY_LYASE_ACTIVITY	21	0.155619	0.858584	0.64257	0.790881	1	3885	tags=71%, list=56%, signal=161%
GOMF_DISULFIDE_OXIDOREDUCTASE_ACTIVITY	33	0.128182	0.854641	0.635593	0.793681	1	376	tags=18%, list=5%, signal=19%
GOMF_ADENYLYLTRANSFERASE_ACTIVITY	16	0.177549	0.854195	0.634888	0.790633	1	3546	tags=69%, list=51%, signal=140%
GOMF_ANION_CHANNEL_ACTIVITY	45	0.109759	0.847249	0.636183	0.799131	1	940	tags=24%, list=14%, signal=28%
GOMF_GLUTATHIONE_TRANSFERASE_ACTIVITY	15	0.183129	0.840588	0.669404	0.806946	1	2899	tags=60%, list=42%, signal=103%
GOMF_CORECEPTOR_ACTIVITY	18	0.163525	0.834226	0.660079	0.813565	1	796	tags=28%, list=11%, signal=31%
GOMF_LAMININ_BINDING	16	0.165543	0.825781	0.685658	0.82442	1	4498	tags=81%, list=65%, signal=230%
GOMF_HISTONE_METHYLTRANSFERASE_ACTIVITY	26	0.133904	0.823921	0.674556	0.82366	1	4418	tags=77%, list=64%, signal=210%
GOMF_CYTOSKELETAL_MOTOR_ACTIVITY	43	0.105639	0.819668	0.690196	0.827017	1	724	tags=21%, list=10%, signal=23%
GOMF_PHOSPHATIDYLSERINE_BINDING	37	0.112698	0.812562	0.695021	0.834751	1	2601	tags=49%, list=37%, signal=77%
GOMF_PHOSPHATIDYLINOSITOL_BISPHOSPHATE_PHOSPHATASE_ACTIVITY	21	0.149104	0.811466	0.699374	0.832509	1	4923	tags=86%, list=71%, signal=293%
GOMF_KINESIN_BINDING	30	0.126975	0.811101	0.694444	0.829263	1	3522	tags=63%, list=51%, signal=128%
GOMF_SYNTAXIN_BINDING	55	0.0933219	0.802304	0.723282	0.840017	1	1251	tags=27%, list=18%, signal=33%
GOMF_SODIUM_CHANNEL_ACTIVITY	22	0.144552	0.801475	0.736735	0.837451	1	893	tags=27%, list=13%, signal=31%
GOMF_PROTEIN_KINASE_A_REGULATORY_SUBUNIT_BINDING	16	0.167165	0.797728	0.71097	0.839771	1	3618	tags=69%, list=52%, signal=143%
GOMF_LIPID_TRANSFER_ACTIVITY	27	0.131114	0.797262	0.717949	0.836684	1	2695	tags=52%, list=39%, signal=84%
GOMF_NUCLEOSIDE_TRIPHOSPHATASE_REGULATOR_ACTIVITY	283	0.0411934	0.782246	0.736742	0.857577	1	4415	tags=67%, list=64%, signal=178%
GOMF_SH3_DOMAIN_BINDING	87	0.0705214	0.771087	0.7357	0.871266	1	4388	tags=70%, list=63%, signal=188%
GOMF_HISTONE_DEACETYLASE_BINDING	46	0.0951182	0.770908	0.75098	0.867525	1	4026	tags=67%, list=58%, signal=159%
GOMF_EXOPEPTIDASE_ACTIVITY	56	0.0859236	0.764116	0.787879	0.874258	1	5612	tags=89%, list=81%, signal=460%
GOMF_TRNA_BINDING	49	0.0918382	0.757834	0.792261	0.879957	1	3904	tags=65%, list=56%, signal=148%
GOMF_GTPASE_ACTIVATOR_ACTIVITY	165	0.0511109	0.757035	0.795635	0.877237	1	4791	tags=74%, list=69%, signal=232%
GOMF_SIGNALING_ADAPTOR_ACTIVITY	51	0.0890666	0.753551	0.772374	0.878721	1	611	tags=18%, list=9%, signal=19%
GOMF_PHOSPHATIDYLINOSITOL_MONOPHOSPHATE_PHOSPHATASE_ACTIVITY	15	0.15852	0.748544	0.764587	0.882299	1	4923	tags=87%, list=71%, signal=297%
GOMF_2_OXOGLUTARATE_DEPENDENT_DIOXYGENASE_ACTIVITY	19	0.145001	0.747269	0.798058	0.880125	1	5944	tags=100%, list=86%, signal=689%
GOMF_LYSOPHOSPHOLIPID_ACYLTRANSFERASE_ACTIVITY	15	0.160154	0.74669	0.80916	0.877015	1	3985	tags=73%, list=57%, signal=172%
GOMF_LIPID_BINDING	400	0.0333969	0.743248	0.778431	0.878015	1	1066	tags=19%, list=15%, signal=21%
GOMF_UDP_GLYCOSYLTRANSFERASE_ACTIVITY	40	0.100724	0.742352	0.761252	0.875452	1	2778	tags=50%, list=40%, signal=83%
GOMF_VOLTAGE_GATED_SODIUM_CHANNEL_ACTIVITY	15	0.159289	0.739664	0.795501	0.875557	1	3991	tags=73%, list=57%, signal=172%
GOMF_SH2_DOMAIN_BINDING	27	0.118975	0.736617	0.791339	0.876113	1	1492	tags=33%, list=21%, signal=42%
GOMF_LIPOPROTEIN_PARTICLE_RECEPTOR_BINDING	19	0.140657	0.735044	0.820116	0.874612	1	2682	tags=53%, list=39%, signal=85%
GOMF_UBIQUITIN_CONJUGATING_ENZYME_BINDING	15	0.158327	0.734157	0.794626	0.872061	1	5851	tags=100%, list=84%, signal=631%
GOMF_IRON_ION_BINDING	48	0.0901309	0.732925	0.794769	0.869977	1	1404	tags=29%, list=20%, signal=36%
GOMF_PROTEIN_CARRIER_CHAPERONE	18	0.14046	0.719021	0.810865	0.885507	1	4817	tags=83%, list=69%, signal=271%
GOMF_PEPTIDASE_ACTIVATOR_ACTIVITY	22	0.128254	0.718558	0.82268	0.882241	1	690	tags=23%, list=10%, signal=25%
GOMF_METALLOPEPTIDASE_ACTIVITY	72	0.0690043	0.707153	0.836935	0.89342	1	5123	tags=81%, list=74%, signal=303%
GOMF_CYTOKINE_BINDING	27	0.115188	0.702743	0.826613	0.895407	1	746	tags=22%, list=11%, signal=25%
GOMF_PROTEIN_DISULFIDE_ISOMERASE_ACTIVITY	16	0.144433	0.697365	0.849802	0.898586	1	4210	tags=75%, list=61%, signal=190%
GOMF_ANTIOXIDANT_ACTIVITY	49	0.085693	0.696075	0.871845	0.896358	1	826	tags=20%, list=12%, signal=23%
GOMF_PROTEIN_KINASE_A_BINDING	31	0.105343	0.691424	0.851648	0.898412	1	3754	tags=65%, list=54%, signal=140%
GOMF_CARBOXYPEPTIDASE_ACTIVITY	19	0.12165	0.640864	0.895161	0.949507	1	619	tags=21%, list=9%, signal=23%
GOMF_GLYCOSYLTRANSFERASE_ACTIVITY	90	0.053207	0.585458	0.967413	0.992147	1	3804	tags=60%, list=55%, signal=131%
GOMF_NF_KAPPAB_BINDING	19	0.108399	0.577355	0.960663	0.993084	1	2174	tags=42%, list=31%, signal=61%
GOMF_KINASE_ACTIVATOR_ACTIVITY	51	0.0678416	0.573967	0.957831	0.99107	1	2529	tags=43%, list=36%, signal=67%
GOMF_INTRAMOLECULAR_OXIDOREDUCTASE_ACTIVITY	37	0.0804282	0.562746	0.965795	0.993408	1	6393	tags=100%, list=92%, signal=1241%
GOMF_LIGASE_ACTIVITY_FORMING_CARBON_OXYGEN_BONDS	22	0.101682	0.557751	0.961847	0.991919	1	4665	tags=77%, list=67%, signal=234%
GOMF_GUANYL_NUCLEOTIDE_BINDING	235	0.0319006	0.557281	0.965385	0.988082	1	3245	tags=50%, list=47%, signal=90%
GOMF_PROTEIN_PHOSPHATASE_1_BINDING	16	0.105567	0.508756	0.978587	1	1	2742	tags=50%, list=39%, signal=82%
GOMF_SIGNALING_RECEPTOR_REGULATOR_ACTIVITY	84	0.0471336	0.504973	0.994071	0.999759	1	2323	tags=38%, list=33%, signal=57%
GOMF_MONOSACCHARIDE_BINDING	32	0.0729528	0.491478	0.983936	0.998759	1	1449	tags=28%, list=21%, signal=35%
GOMF_CALCIUM_DEPENDENT_PROTEIN_BINDING	43	0.0616597	0.4829	0.993737	0.996366	1	58	tags=7%, list=1%, signal=7%
GOMF_G_PROTEIN_ACTIVITY	29	0.070819	0.458006	0.998028	0.996061	1	3583	tags=59%, list=52%, signal=120%

## Sheet: Total_up_ASD_RISK
Supplementary Dataset 5. Results of the PSEA
NAME	SIZE	ES	NES	NOM p-val	FDR q-val	FWER p-val	RANK AT MAX	LEADING EDGE
SCHIZOPHRENIA_SZGENE	448	0.108134	2.58672	0	0.002	0.001	1716	tags=35%, list=25%, signal=43%
ASD_AUTISMKB	106	0.126068	1.49571	0.0753968	0.480985	0.506	1431	tags=33%, list=21%, signal=41%
ALZHEIMER	72	0.141478	1.40085	0.114967	0.488308	0.65	1053	tags=29%, list=15%, signal=34%
SFARIGENE(HIGH CONFIDENCE)	278	0.0702938	1.34311	0.125	0.468839	0.737	780	tags=18%, list=11%, signal=19%
SFARIGENE	567	0.0500039	1.30014	0.151899	0.436288	0.794	783	tags=16%, list=11%, signal=16%
COEX_UP_M16_VOINEAGU	183	0.0821594	1.28401	0.15735	0.385682	0.813	1228	tags=26%, list=18%, signal=30%
FMRPTARGETS	603	0.0466511	1.27495	0.166667	0.341596	0.829	2884	tags=46%, list=41%, signal=71%
DENOVOMISS	769	0.0410125	1.23399	0.210526	0.346924	0.872	3939	tags=60%, list=57%, signal=124%
DEG_DOWN_VOINEAGU	84	0.103689	1.10008	0.30888	0.498232	0.963	4996	tags=82%, list=72%, signal=289%
BIPOLAR	532	0.0363346	0.945486	0.535124	0.71957	0.996	419	tags=9%, list=6%, signal=9%
NEUROGENERATIVE	34	0.130133	0.904223	0.533333	0.721505	0.997	6049	tags=100%, list=87%, signal=768%
HUNTINGTON	93	0.0721796	0.807745	0.690428	0.820966	0.999	1746	tags=32%, list=25%, signal=43%
SCHIZOPHRENIA_GWAS	165	0.0531029	0.780904	0.756436	0.79765	0.999	1829	tags=32%, list=26%, signal=42%
INTELLECTUALDISABILITY	25	0.0934296	0.560448	0.967807	0.968462	1	4912	tags=80%, list=71%, signal=272%

## Sheet: Total_up_Celltype
Supplementary Dataset 5. Results of the PSEA
NAME	SIZE	ES	NES	NOM p-val	FDR q-val	FWER p-val	RANK AT MAX	LEADING EDGE
ASTROCYTES_CAHOY	1053	0.0946743	3.28307	0	0	0	2721	tags=47%, list=39%, signal=66%
INTERNEURONS_ZEISEL	152	0.180657	2.59862	0	0.0006875	0.001	2063	tags=47%, list=30%, signal=66%
MICROGLIA_ALBRIGHT	283	0.0780406	1.51049	0.0606061	0.236156	0.411	2131	tags=38%, list=31%, signal=53%
ASTROCYTES_ZEISEL	123	0.105642	1.33292	0.132184	0.381086	0.686	2329	tags=44%, list=34%, signal=65%
NEURONS_CAHOY	975	0.0377041	1.29291	0.150794	0.357911	0.75	1235	tags=21%, list=18%, signal=22%
MICROGLIA_ZEISEL	102	0.0972175	1.13411	0.290722	0.533666	0.93	4171	tags=70%, list=60%, signal=172%
MURAL_ZEISEL	43	0.13675	1.02814	0.405941	0.633346	0.974	994	tags=28%, list=14%, signal=32%
OLIGODENDROCYTES_ZEISEL	213	0.0609116	1.01775	0.427083	0.570516	0.976	2460	tags=41%, list=35%, signal=62%
CA1_PYRNEURONS_ZEISEL	184	0.0611771	0.941866	0.516765	0.628241	0.993	756	tags=17%, list=11%, signal=18%
OLIGODENDROCYTES_CAHOY	931	0.0285012	0.934058	0.522449	0.577764	0.994	2597	tags=40%, list=37%, signal=55%
ENDOTHELIAL_ZEISEL	106	0.047655	0.579065	0.95935	0.958649	1	1312	tags=24%, list=19%, signal=29%
GABA_CALB2	60	0.305346	2.81271	0	0	0	2181	tags=62%, list=31%, signal=89%
GABA_CALB1	72	0.271885	2.6917	0	0	0	3438	tags=76%, list=49%, signal=150%
OLIGODENDROCYTES_PROGE	75	0.257261	2.63489	0	0	0	3049	tags=69%, list=44%, signal=122%
ASTROCYTES	71	0.262446	2.52154	0.0020202	0.000818182	0.003	3088	tags=70%, list=44%, signal=125%
MICROGLIA	35	0.350749	2.45701	0	0.000654546	0.003	1545	tags=57%, list=22%, signal=73%
GABAPAN_GAD1-2	81	0.209713	2.24304	0.00205761	0.00279394	0.012	2677	tags=59%, list=39%, signal=95%
SUBCTX_GLU	73	0.195085	1.94833	0.00568182	0.0110609	0.061	2180	tags=51%, list=31%, signal=73%
OLIGODENDROCYTES_MATURE	59	0.21313	1.91401	0.00806452	0.0133355	0.082	2771	tags=61%, list=40%, signal=101%
GABA_NOS1	71	0.17212	1.72548	0.0188679	0.0299928	0.194	4884	tags=87%, list=70%, signal=291%
GABA_PVALB	59	0.176469	1.60759	0.0368852	0.050716	0.321	3966	tags=75%, list=57%, signal=172%
GABA_CCK	63	0.0944153	0.873599	0.641393	0.667895	1	4644	tags=76%, list=67%, signal=228%
GABA_VIP	63	0.0866759	0.803588	0.720077	0.714044	1	2160	tags=40%, list=31%, signal=57%
IN-PV	52	0.292827	2.48914	0	0	0	2256	tags=62%, list=32%, signal=90%
IN-SST	64	0.239349	2.22189	0.00590551	0.0102574	0.01	2586	tags=61%, list=37%, signal=96%
IN-VIP	45	0.268952	2.1292	0.00417537	0.0121483	0.018	3393	tags=76%, list=49%, signal=147%
NEU-MAT	103	0.163462	1.92294	0.0100402	0.0367736	0.075	1039	tags=31%, list=15%, signal=36%
AST-PP	122	0.125056	1.61855	0.0354331	0.139656	0.311	1082	tags=28%, list=16%, signal=32%
OLIGODENDROCYTES	160	0.106508	1.55593	0.0515873	0.151209	0.388	2968	tags=53%, list=43%, signal=91%
NEU-NRGN-II	260	0.0781246	1.47731	0.0633663	0.183515	0.515	1695	tags=32%, list=24%, signal=41%
IN-SV2C	73	0.125652	1.2996	0.149621	0.325772	0.771	1039	tags=27%, list=15%, signal=32%
AST-FB	64	0.136155	1.2956	0.156313	0.294485	0.779	3188	tags=59%, list=46%, signal=109%
L5-6	27	0.185105	1.15524	0.283465	0.432336	0.91	1549	tags=41%, list=22%, signal=52%
NEU-NRGN-I	282	0.0598168	1.15323	0.273486	0.395864	0.912	1695	tags=30%, list=24%, signal=38%
L5-6-CC	15	0.230522	1.07776	0.335354	0.461096	0.96	2107	tags=53%, list=30%, signal=76%
OPC	100	0.0864963	1.00932	0.427403	0.521014	0.981	449	tags=15%, list=6%, signal=16%
ENDOTHELIAL	100	0.0818978	0.956649	0.478958	0.556747	0.987	2913	tags=50%, list=42%, signal=85%
MICROGLIA	88	0.079933	0.878996	0.588727	0.63678	0.997	1188	tags=25%, list=17%, signal=30%
L2-3	29	0.125615	0.793834	0.700587	0.726588	0.999	5121	tags=86%, list=74%, signal=326%

## Sheet: Total_down_C5BP
Supplementary Dataset 5. Results of the PSEA
NAME	SIZE	ES	NES	NOM p-val	FDR q-val	FWER p-val	RANK AT MAX	LEADING EDGE
GOBP_MRNA_METABOLIC_PROCESS	421	-0.153353	-3.59057	0	0	0	3457	tags=64%, list=50%, signal=120%
GOBP_RNA_PROCESSING	497	-0.140799	-3.52476	0	0	0	3805	tags=68%, list=55%, signal=139%
GOBP_REGULATION_OF_MRNA_METABOLIC_PROCESS	188	-0.220045	-3.51048	0	0	0	3208	tags=68%, list=46%, signal=122%
GOBP_CYTOPLASMIC_TRANSLATION	126	-0.264968	-3.4179	0	0	0	4150	tags=86%, list=60%, signal=209%
GOBP_REGULATION_OF_RNA_SPLICING	100	-0.292774	-3.35439	0	0	0	3069	tags=73%, list=44%, signal=129%
GOBP_MICROTUBULE_CYTOSKELETON_ORGANIZATION	283	-0.163359	-3.13943	0	0	0	1908	tags=43%, list=27%, signal=57%
GOBP_MRNA_PROCESSING	302	-0.155172	-3.12786	0	0	0	3457	tags=65%, list=50%, signal=123%
GOBP_REGULATION_OF_MRNA_SPLICING_VIA_SPLICEOSOME	77	-0.302169	-3.08097	0	0	0	3069	tags=74%, list=44%, signal=131%
GOBP_REGULATION_OF_MRNA_PROCESSING	104	-0.25468	-2.97805	0	0.000199614	0.002	3069	tags=69%, list=44%, signal=122%
GOBP_RNA_SPLICING	252	-0.159586	-2.91974	0	0.000179653	0.002	3069	tags=60%, list=44%, signal=103%
GOBP_RNA_SPLICING_VIA_TRANSESTERIFICATION_REACTIONS	195	-0.184243	-2.91048	0	0.000163321	0.002	3069	tags=62%, list=44%, signal=108%
GOBP_NEGATIVE_REGULATION_OF_PROTEOLYSIS	136	-0.212249	-2.88712	0	0.000298356	0.004	3154	tags=66%, list=45%, signal=119%
GOBP_PEPTIDE_BIOSYNTHETIC_PROCESS	433	-0.122127	-2.84132	0	0.000552729	0.008	4229	tags=72%, list=61%, signal=173%
GOBP_PROTEIN_MODIFICATION_BY_SMALL_PROTEIN_CONJUGATION_OR_REMOVAL	453	-0.116478	-2.80934	0	0.000841999	0.013	4614	tags=77%, list=66%, signal=215%
GOBP_ALTERNATIVE_MRNA_SPLICING_VIA_SPLICEOSOME	52	-0.322535	-2.7729	0	0.00115444	0.019	2855	tags=73%, list=41%, signal=123%
GOBP_RNA_LOCALIZATION	136	-0.206217	-2.76036	0	0.00113961	0.02	3144	tags=65%, list=45%, signal=117%
GOBP_REGULATION_OF_MICROTUBULE_BASED_PROCESS	130	-0.206395	-2.69311	0	0.0022529	0.042	1908	tags=48%, list=27%, signal=65%
GOBP_REGULATION_OF_CELLULAR_AMIDE_METABOLIC_PROCESS	273	-0.139915	-2.67781	0	0.00237872	0.047	3471	tags=63%, list=50%, signal=122%
GOBP_MICROTUBULE_BASED_PROCESS	405	-0.115868	-2.6435	0	0.00287829	0.059	1954	tags=39%, list=28%, signal=51%
GOBP_REGULATION_OF_ERBB_SIGNALING_PATHWAY	42	-0.341902	-2.62284	0	0.00337173	0.072	2107	tags=64%, list=30%, signal=92%
GOBP_REGULATION_OF_MICROTUBULE_CYTOSKELETON_ORGANIZATION	103	-0.224078	-2.6109	0	0.00373271	0.083	1908	tags=50%, list=27%, signal=67%
GOBP_MITOTIC_CELL_CYCLE_PROCESS	300	-0.133985	-2.61032	0	0.00360451	0.084	4392	tags=76%, list=63%, signal=198%
GOBP_PROTEIN_MODIFICATION_BY_SMALL_PROTEIN_CONJUGATION	383	-0.118231	-2.59026	0	0.0043212	0.103	4614	tags=78%, list=66%, signal=218%
GOBP_MRNA_CATABOLIC_PROCESS	140	-0.191777	-2.56399	0	0.00497758	0.12	3560	tags=70%, list=51%, signal=141%
GOBP_MITOTIC_CELL_CYCLE	370	-0.114857	-2.54077	0	0.00547176	0.136	4392	tags=74%, list=63%, signal=190%
GOBP_STEROL_BIOSYNTHETIC_PROCESS	45	-0.317773	-2.512	0	0.00721083	0.181	1359	tags=51%, list=20%, signal=63%
GOBP_NEURON_PROJECTION_GUIDANCE	135	-0.18443	-2.49354	0	0.00830295	0.215	1833	tags=44%, list=26%, signal=59%
GOBP_MODIFICATION_DEPENDENT_MACROMOLECULE_CATABOLIC_PROCESS	379	-0.112564	-2.4788	0	0.00888982	0.238	4781	tags=79%, list=69%, signal=241%
GOBP_REGULATION_OF_ALTERNATIVE_MRNA_SPLICING_VIA_SPLICEOSOME	42	-0.329439	-2.46746	0	0.00943299	0.26	2855	tags=74%, list=41%, signal=125%
GOBP_CELL_MORPHOGENESIS_INVOLVED_IN_NEURON_DIFFERENTIATION	357	-0.116469	-2.45829	0	0.00979008	0.275	1725	tags=36%, list=25%, signal=45%
GOBP_ORGANELLE_ASSEMBLY	452	-0.102953	-2.42059	0	0.0123433	0.343	2684	tags=48%, list=39%, signal=73%
GOBP_CELL_CYCLE_PROCESS	465	-0.0988451	-2.40866	0	0.0130194	0.365	2693	tags=48%, list=39%, signal=73%
GOBP_PROTEIN_POLYMERIZATION	177	-0.154791	-2.40828	0	0.0126249	0.365	1230	tags=33%, list=18%, signal=39%
GOBP_NEGATIVE_REGULATION_OF_PEPTIDASE_ACTIVITY	88	-0.219566	-2.40772	0	0.0123894	0.367	3154	tags=67%, list=45%, signal=121%
GOBP_MITOTIC_NUCLEAR_DIVISION	124	-0.187797	-2.38885	0	0.0140843	0.413	2082	tags=48%, list=30%, signal=68%
GOBP_RIBONUCLEOPROTEIN_COMPLEX_BIOGENESIS	232	-0.136604	-2.36875	0	0.0157428	0.454	3457	tags=63%, list=50%, signal=121%
GOBP_MICROTUBULE_BUNDLE_FORMATION	32	-0.34824	-2.36761	0	0.0154656	0.457	2370	tags=69%, list=34%, signal=104%
GOBP_ENDOMEMBRANE_SYSTEM_ORGANIZATION	335	-0.112751	-2.35606	0	0.0161949	0.482	2865	tags=52%, list=41%, signal=84%
GOBP_CHROMOSOME_ORGANIZATION	355	-0.110333	-2.34575	0	0.0168653	0.508	4618	tags=77%, list=66%, signal=217%
GOBP_AXON_DEVELOPMENT	306	-0.116112	-2.32603	0	0.0188729	0.556	2432	tags=46%, list=35%, signal=68%
GOBP_POSTTRANSCRIPTIONAL_REGULATION_OF_GENE_EXPRESSION	297	-0.117435	-2.32248	0	0.0186796	0.564	2566	tags=48%, list=37%, signal=73%
GOBP_ESTABLISHMENT_OF_MITOCHONDRION_LOCALIZATION	22	-0.420573	-2.32187	0	0.0183229	0.567	1510	tags=64%, list=22%, signal=81%
GOBP_RNA_CATABOLIC_PROCESS	162	-0.156607	-2.31511	0	0.0187697	0.583	4129	tags=75%, list=59%, signal=180%
GOBP_TELOMERASE_RNA_LOCALIZATION	15	-0.496852	-2.31463	0	0.0184261	0.586	3042	tags=93%, list=44%, signal=166%
GOBP_ESTABLISHMENT_OF_ORGANELLE_LOCALIZATION	232	-0.134169	-2.31331	0	0.018199	0.591	2335	tags=47%, list=34%, signal=68%
GOBP_REGULATION_OF_EXTENT_OF_CELL_GROWTH	78	-0.225307	-2.29565	0	0.0201511	0.637	2195	tags=54%, list=32%, signal=78%
GOBP_REGULATION_OF_MICROTUBULE_POLYMERIZATION_OR_DEPOLYMERIZATION	64	-0.243479	-2.27389	0.00207469	0.0230349	0.699	1908	tags=52%, list=27%, signal=70%
GOBP_NEGATIVE_REGULATION_OF_PROTEIN_CATABOLIC_PROCESS	74	-0.220843	-2.26994	0	0.0232011	0.707	2521	tags=58%, list=36%, signal=90%
GOBP_NEGATIVE_REGULATION_OF_NUCLEOBASE_CONTAINING_COMPOUND_METABOLIC_PROCESS	416	-0.0998343	-2.26585	0	0.0234586	0.72	2122	tags=40%, list=31%, signal=54%
GOBP_UBIQUITIN_DEPENDENT_PROTEIN_CATABOLIC_PROCESS_VIA_THE_MULTIVESICULAR_BODY_SORTING_PATHWAY	27	-0.365293	-2.26072	0.00208333	0.0237254	0.73	1848	tags=63%, list=27%, signal=85%
GOBP_MICROTUBULE_POLYMERIZATION_OR_DEPOLYMERIZATION	79	-0.221804	-2.25587	0	0.0238897	0.741	1908	tags=49%, list=27%, signal=67%
GOBP_NUCLEAR_CHROMOSOME_SEGREGATION	94	-0.200263	-2.251	0	0.0241736	0.751	2103	tags=50%, list=30%, signal=71%
GOBP_CELL_PART_MORPHOGENESIS	439	-0.096612	-2.24836	0.00185185	0.0242516	0.757	1810	tags=35%, list=26%, signal=44%
GOBP_REGULATION_OF_MRNA_CATABOLIC_PROCESS	98	-0.195385	-2.24436	0.0019802	0.0242093	0.764	3201	tags=65%, list=46%, signal=119%
GOBP_POSITIVE_REGULATION_OF_WNT_SIGNALING_PATHWAY	63	-0.242318	-2.24376	0	0.0238516	0.766	1752	tags=49%, list=25%, signal=65%
GOBP_NEGATIVE_REGULATION_OF_AMYLOID_PRECURSOR_PROTEIN_CATABOLIC_PROCESS	18	-0.442393	-2.23771	0	0.0245882	0.78	2726	tags=83%, list=39%, signal=137%
GOBP_CELL_MORPHOGENESIS_INVOLVED_IN_DIFFERENTIATION	432	-0.0958641	-2.2204	0.00191571	0.027069	0.816	1725	tags=34%, list=25%, signal=42%
GOBP_NEGATIVE_REGULATION_OF_PROTEASOMAL_PROTEIN_CATABOLIC_PROCESS	35	-0.313294	-2.21188	0	0.0283777	0.837	4586	tags=97%, list=66%, signal=284%
GOBP_REGULATION_OF_CELL_CYCLE	402	-0.0965181	-2.20769	0	0.0286751	0.846	2844	tags=50%, list=41%, signal=80%
GOBP_ESTABLISHMENT_OF_RNA_LOCALIZATION	111	-0.175853	-2.2022	0.00195695	0.0291333	0.856	3056	tags=61%, list=44%, signal=108%
GOBP_REGULATION_OF_AMYLOID_PRECURSOR_PROTEIN_CATABOLIC_PROCESS	30	-0.342726	-2.19949	0	0.0291216	0.857	2726	tags=73%, list=39%, signal=120%
GOBP_REGULATION_OF_PROTEIN_POLYMERIZATION	134	-0.16574	-2.19944	0	0.0286519	0.857	1309	tags=35%, list=19%, signal=42%
GOBP_CELL_GROWTH	254	-0.12183	-2.19752	0	0.0284732	0.859	1812	tags=38%, list=26%, signal=49%
GOBP_ERBB_SIGNALING_PATHWAY	70	-0.23071	-2.19519	0	0.0283721	0.865	2683	tags=61%, list=39%, signal=99%
GOBP_AXON_EXTENSION	88	-0.199958	-2.18364	0.00200401	0.0301287	0.88	1709	tags=44%, list=25%, signal=58%
GOBP_NEGATIVE_REGULATION_OF_HYDROLASE_ACTIVITY	145	-0.157856	-2.16888	0	0.0321994	0.9	1563	tags=38%, list=22%, signal=48%
GOBP_MEIOSIS_I_CELL_CYCLE_PROCESS	16	-0.451723	-2.16494	0	0.0327322	0.904	2950	tags=88%, list=42%, signal=152%
GOBP_REGULATION_OF_GROWTH	293	-0.110394	-2.14574	0.00195695	0.036919	0.932	1733	tags=35%, list=25%, signal=45%
GOBP_NEGATIVE_REGULATION_OF_CELLULAR_PROTEIN_CATABOLIC_PROCESS	49	-0.260492	-2.13232	0.00193798	0.0396854	0.948	4586	tags=92%, list=66%, signal=268%
GOBP_NEGATIVE_REGULATION_OF_MITOTIC_CELL_CYCLE_PHASE_TRANSITION	50	-0.253333	-2.13181	0.00194553	0.0392609	0.948	1172	tags=42%, list=17%, signal=50%
GOBP_RIBONUCLEOPROTEIN_COMPLEX_SUBUNIT_ORGANIZATION	132	-0.15676	-2.12997	0	0.0392134	0.951	1986	tags=44%, list=29%, signal=60%
GOBP_POSITIVE_REGULATION_OF_PROTEIN_BINDING	43	-0.274066	-2.12285	0.00201613	0.0404734	0.957	3765	tags=81%, list=54%, signal=177%
GOBP_POSITIVE_REGULATION_OF_BINDING	78	-0.203733	-2.12227	0.00378072	0.0401066	0.957	3858	tags=76%, list=56%, signal=168%
GOBP_AMYLOID_BETA_FORMATION	33	-0.306338	-2.12139	0.004	0.0397355	0.958	2726	tags=70%, list=39%, signal=114%
GOBP_NUCLEOTIDE_SUGAR_METABOLIC_PROCESS	24	-0.363666	-2.11338	0.00390625	0.0414443	0.963	1826	tags=63%, list=26%, signal=84%
GOBP_NEGATIVE_REGULATION_OF_BIOSYNTHETIC_PROCESS	479	-0.0847981	-2.11215	0.002	0.0412378	0.963	2122	tags=38%, list=31%, signal=51%
GOBP_NEGATIVE_REGULATION_OF_CATABOLIC_PROCESS	171	-0.1406	-2.10729	0.00218341	0.0420951	0.968	4616	tags=80%, list=66%, signal=233%
GOBP_POSITIVE_REGULATION_OF_AXON_EXTENSION	32	-0.310729	-2.10318	0	0.0426252	0.97	892	tags=44%, list=13%, signal=50%
GOBP_NON_MEMBRANE_BOUNDED_ORGANELLE_ASSEMBLY	188	-0.131379	-2.10315	0.0019084	0.0420856	0.97	2144	tags=44%, list=31%, signal=61%
GOBP_NEGATIVE_REGULATION_OF_PROTEOLYSIS_INVOLVED_IN_CELLULAR_PROTEIN_CATABOLIC_PROCESS	43	-0.272204	-2.10179	0	0.0420053	0.97	4586	tags=93%, list=66%, signal=272%
GOBP_NCRNA_PROCESSING	172	-0.137123	-2.08681	0.00401606	0.0456362	0.978	4971	tags=85%, list=72%, signal=291%
GOBP_PROTEIN_LOCALIZATION_TO_CHROMOSOME	38	-0.289885	-2.0847	0.00200401	0.045762	0.98	2021	tags=58%, list=29%, signal=81%
GOBP_NEURON_MIGRATION	90	-0.185326	-2.0817	0.00411523	0.0460256	0.983	1973	tags=47%, list=28%, signal=64%
GOBP_CELLULAR_METABOLIC_COMPOUND_SALVAGE	21	-0.374829	-2.07521	0.00198807	0.0474646	0.984	3030	tags=81%, list=44%, signal=143%
GOBP_REGULATION_OF_NEURON_PROJECTION_DEVELOPMENT	289	-0.108255	-2.07259	0	0.0478112	0.985	1805	tags=36%, list=26%, signal=47%
GOBP_REGULATION_OF_CELLULAR_MACROMOLECULE_BIOSYNTHETIC_PROCESS	361	-0.0955521	-2.07	0	0.048044	0.986	2548	tags=46%, list=37%, signal=68%
GOBP_DENDRITE_MORPHOGENESIS	104	-0.167453	-2.06671	0	0.0484506	0.989	1795	tags=42%, list=26%, signal=56%
GOBP_MICROTUBULE_POLYMERIZATION	60	-0.225109	-2.06594	0	0.0481393	0.989	1230	tags=40%, list=18%, signal=48%
GOBP_PROTEIN_FOLDING	145	-0.148253	-2.06536	0.00393701	0.0477722	0.989	3258	tags=61%, list=47%, signal=113%
GOBP_NEGATIVE_REGULATION_OF_CELLULAR_CATABOLIC_PROCESS	144	-0.151613	-2.06217	0.00206186	0.0480055	0.99	4616	tags=81%, list=66%, signal=237%
GOBP_ORGANELLE_LOCALIZATION	328	-0.101092	-2.05868	0.002	0.0484443	0.991	2743	tags=49%, list=39%, signal=77%
GOBP_CELL_CELL_RECOGNITION	20	-0.391847	-2.05815	0.00210084	0.0480581	0.991	1108	tags=55%, list=16%, signal=65%
GOBP_PROTEIN_LOCALIZATION_TO_CHROMOSOME_TELOMERIC_REGION	16	-0.428775	-2.04301	0.00604839	0.0519981	0.996	1806	tags=69%, list=26%, signal=93%
GOBP_AMYLOID_PRECURSOR_PROTEIN_CATABOLIC_PROCESS	39	-0.27613	-2.04023	0.00585938	0.0522256	0.996	2726	tags=67%, list=39%, signal=109%
GOBP_TRANSLATIONAL_INITIATION	81	-0.191756	-2.03864	0.00209205	0.0521966	0.997	4690	tags=86%, list=67%, signal=263%
GOBP_PROTEIN_K48_LINKED_DEUBIQUITINATION	22	-0.369148	-2.03552	0.00410678	0.0526459	0.998	2814	tags=77%, list=40%, signal=129%
GOBP_CELLULAR_COMPONENT_MORPHOGENESIS	477	-0.0841214	-2.02927	0.00396825	0.054018	0.999	1846	tags=34%, list=27%, signal=44%
GOBP_ORGANELLE_FISSION	180	-0.132751	-2.02877	0.00394477	0.0536171	0.999	4392	tags=76%, list=63%, signal=201%
GOBP_REGULATION_OF_CYTOSKELETON_ORGANIZATION	311	-0.0998548	-2.02862	0.00200803	0.0531405	0.999	1908	tags=37%, list=27%, signal=49%
GOBP_MITOTIC_SISTER_CHROMATID_SEGREGATION	68	-0.208476	-2.02439	0.00193424	0.0540653	1	4392	tags=84%, list=63%, signal=226%
GOBP_ENDOPLASMIC_RETICULUM_ORGANIZATION	65	-0.208279	-2.01788	0.004	0.0559199	1	2737	tags=60%, list=39%, signal=98%
GOBP_NEGATIVE_REGULATION_OF_MRNA_METABOLIC_PROCESS	54	-0.228968	-2.017	0.00604839	0.0556343	1	4085	tags=81%, list=59%, signal=196%
GOBP_PROTEIN_POLYUBIQUITINATION	122	-0.155524	-2.01657	0.00757576	0.0552113	1	4294	tags=77%, list=62%, signal=198%
GOBP_NEGATIVE_REGULATION_OF_CELL_CYCLE_G2_M_PHASE_TRANSITION	18	-0.401952	-2.0051	0.00590551	0.0584815	1	1848	tags=67%, list=27%, signal=91%
GOBP_LATE_ENDOSOME_TO_VACUOLE_TRANSPORT	16	-0.410784	-2.00275	0.0083682	0.0588236	1	1062	tags=56%, list=15%, signal=66%
GOBP_NUCLEOSIDE_MONOPHOSPHATE_BIOSYNTHETIC_PROCESS	29	-0.312537	-1.99403	0.00403226	0.0612785	1	3350	tags=79%, list=48%, signal=152%
GOBP_REGULATION_OF_MICROTUBULE_POLYMERIZATION	44	-0.256608	-1.99205	0.0136187	0.061348	1	1230	tags=43%, list=18%, signal=52%
GOBP_MRNA_TRANSPORT	85	-0.186239	-1.99201	0.00403226	0.0607884	1	3056	tags=62%, list=44%, signal=110%
GOBP_NEGATIVE_REGULATION_OF_CATALYTIC_ACTIVITY	345	-0.0948644	-1.9843	0.00952381	0.0628102	1	3625	tags=61%, list=52%, signal=121%
GOBP_RETROGRADE_VESICLE_MEDIATED_TRANSPORT_GOLGI_TO_ENDOPLASMIC_RETICULUM	41	-0.259425	-1.97871	0.00392157	0.0641673	1	3294	tags=73%, list=47%, signal=138%
GOBP_REGULATION_OF_CYTOPLASMIC_TRANSLATION	21	-0.360376	-1.97492	0.004	0.0650447	1	4123	tags=95%, list=59%, signal=233%
GOBP_POSITIVE_REGULATION_OF_CANONICAL_WNT_SIGNALING_PATHWAY	51	-0.228908	-1.97163	0.00835073	0.0658218	1	2510	tags=59%, list=36%, signal=91%
GOBP_PROTEIN_LOCALIZATION_TO_CYTOSKELETON	30	-0.295954	-1.97131	0.00185874	0.0653689	1	1428	tags=50%, list=21%, signal=63%
GOBP_SISTER_CHROMATID_SEGREGATION	77	-0.193201	-1.97081	0.00385356	0.0650349	1	2103	tags=49%, list=30%, signal=70%
GOBP_MITOTIC_SPINDLE_ORGANIZATION	65	-0.210525	-1.9708	0.0141988	0.0644774	1	2080	tags=51%, list=30%, signal=72%
GOBP_DENDRITE_DEVELOPMENT	165	-0.134102	-1.96498	0.00206186	0.0660283	1	1829	tags=39%, list=26%, signal=52%
GOBP_POSITIVE_REGULATION_OF_ORGANELLE_ORGANIZATION	267	-0.102869	-1.95088	0.00397614	0.0713802	1	4936	tags=81%, list=71%, signal=268%
GOBP_NEGATIVE_REGULATION_OF_GENE_EXPRESSION	400	-0.0879771	-1.95054	0.00787402	0.0708918	1	3560	tags=60%, list=51%, signal=115%
GOBP_PROTEIN_DEPOLYMERIZATION	83	-0.179235	-1.95	0.00625	0.0705273	1	2622	tags=55%, list=38%, signal=88%
GOBP_POSITIVE_REGULATION_OF_MRNA_METABOLIC_PROCESS	78	-0.191121	-1.94521	0.0117647	0.071965	1	5103	tags=92%, list=73%, signal=343%
GOBP_POSITIVE_REGULATION_OF_ERBB_SIGNALING_PATHWAY	15	-0.416583	-1.94195	0.0143443	0.0727407	1	2672	tags=80%, list=38%, signal=130%
GOBP_GROWTH	403	-0.085065	-1.94152	0.00395257	0.0723097	1	2738	tags=47%, list=39%, signal=74%
GOBP_MITOTIC_DNA_INTEGRITY_CHECKPOINT_SIGNALING	20	-0.357936	-1.93716	0.00826446	0.0734756	1	1343	tags=55%, list=19%, signal=68%
GOBP_POSITIVE_REGULATION_OF_MICROTUBULE_POLYMERIZATION_OR_DEPOLYMERIZATION	26	-0.314158	-1.93616	0.00801603	0.0732767	1	2370	tags=65%, list=34%, signal=99%
GOBP_PROTEASOME_MEDIATED_UBIQUITIN_DEPENDENT_PROTEIN_CATABOLIC_PROCESS	244	-0.106758	-1.93155	0.00782779	0.0743993	1	4640	tags=77%, list=67%, signal=224%
GOBP_TRANSMEMBRANE_RECEPTOR_PROTEIN_TYROSINE_KINASE_SIGNALING_PATHWAY	275	-0.101995	-1.9304	0.0021692	0.0742663	1	2176	tags=41%, list=31%, signal=57%
GOBP_REGULATION_OF_BINDING	161	-0.130815	-1.92887	0	0.0743531	1	3516	tags=63%, list=51%, signal=125%
GOBP_REGULATION_OF_PROTEASOMAL_PROTEIN_CATABOLIC_PROCESS	113	-0.158097	-1.92541	0.00806452	0.0752455	1	4640	tags=82%, list=67%, signal=244%
GOBP_POSITIVE_REGULATION_OF_TRANSCRIPTION_BY_RNA_POLYMERASE_II	313	-0.0951294	-1.92532	0.00590551	0.0746691	1	3211	tags=55%, list=46%, signal=98%
GOBP_NUCLEOTIDE_SUGAR_BIOSYNTHETIC_PROCESS	15	-0.404951	-1.92459	0.00806452	0.0743924	1	1826	tags=67%, list=26%, signal=90%
GOBP_NUCLEUS_ORGANIZATION	76	-0.192629	-1.92229	0.00617284	0.0748257	1	2792	tags=59%, list=40%, signal=98%
GOBP_ENDOSOME_TRANSPORT_VIA_MULTIVESICULAR_BODY_SORTING_PATHWAY	21	-0.345559	-1.91976	0.00980392	0.0753353	1	1909	tags=62%, list=27%, signal=85%
GOBP_REGULATION_OF_ORGANELLE_ASSEMBLY	129	-0.14763	-1.91746	0.00826446	0.0759127	1	5082	tags=88%, list=73%, signal=320%
GOBP_NON_CANONICAL_WNT_SIGNALING_PATHWAY	26	-0.31258	-1.91686	0.0141988	0.0756804	1	1579	tags=54%, list=23%, signal=69%
GOBP_NUCLEAR_TRANSCRIBED_MRNA_CATABOLIC_PROCESS	77	-0.18734	-1.9154	0.0164234	0.0758536	1	4129	tags=78%, list=59%, signal=190%
GOBP_CELLULAR_PROTEIN_CATABOLIC_PROCESS	471	-0.0771111	-1.91501	0.00816326	0.0755721	1	5448	tags=86%, list=78%, signal=369%
GOBP_NEGATIVE_REGULATION_OF_VIRAL_PROCESS	23	-0.335737	-1.91354	0.0147059	0.0755981	1	4021	tags=91%, list=58%, signal=216%
GOBP_PROTEIN_LOCALIZATION_TO_MICROTUBULE_ORGANIZING_CENTER	17	-0.38385	-1.91262	0.0122449	0.0754945	1	1428	tags=59%, list=21%, signal=74%
GOBP_CELLULAR_NITROGEN_COMPOUND_CATABOLIC_PROCESS	242	-0.106656	-1.90638	0.0159681	0.0776413	1	3737	tags=64%, list=54%, signal=134%
GOBP_NEGATIVE_REGULATION_OF_CELLULAR_AMIDE_METABOLIC_PROCESS	120	-0.150244	-1.8984	0.00959693	0.0804343	1	3029	tags=58%, list=44%, signal=102%
GOBP_REGULATION_OF_PROTEIN_CONTAINING_COMPLEX_ASSEMBLY	226	-0.111897	-1.89695	0.0163265	0.0805188	1	1309	tags=30%, list=19%, signal=35%
GOBP_NUCLEAR_ENVELOPE_ORGANIZATION	40	-0.249711	-1.89555	0.00610998	0.080738	1	2098	tags=55%, list=30%, signal=78%
GOBP_REGULATION_OF_DENDRITE_DEVELOPMENT	71	-0.193109	-1.89519	0.0102881	0.0802957	1	1805	tags=45%, list=26%, signal=60%
GOBP_NUCLEOSIDE_TRIPHOSPHATE_METABOLIC_PROCESS	61	-0.203425	-1.88503	0.0126582	0.0843237	1	4866	tags=90%, list=70%, signal=298%
GOBP_REGULATION_OF_EXOSOMAL_SECRETION	15	-0.401778	-1.88149	0.00590551	0.0854589	1	1848	tags=67%, list=27%, signal=91%
GOBP_NUCLEAR_MEMBRANE_ORGANIZATION	31	-0.283898	-1.87597	0.006	0.0873554	1	1848	tags=55%, list=27%, signal=74%
GOBP_POSITIVE_REGULATION_OF_PROTEIN_POLYMERIZATION	60	-0.208297	-1.87491	0.00625	0.0873086	1	1230	tags=38%, list=18%, signal=46%
GOBP_NEGATIVE_REGULATION_OF_CELLULAR_COMPONENT_ORGANIZATION	384	-0.0826083	-1.87168	0.0123967	0.0884823	1	2825	tags=48%, list=41%, signal=77%
GOBP_REGULATION_OF_PROTEIN_BINDING	96	-0.163165	-1.86127	0.0143443	0.0934776	1	3516	tags=67%, list=51%, signal=133%
GOBP_REGULATION_OF_CHROMOSOME_ORGANIZATION	98	-0.156433	-1.85441	0.0116054	0.0963818	1	4248	tags=77%, list=61%, signal=194%
GOBP_REGULATION_OF_AXONOGENESIS	113	-0.148784	-1.8541	0.00828157	0.0959379	1	2305	tags=48%, list=33%, signal=70%
GOBP_ALCOHOL_BIOSYNTHETIC_PROCESS	76	-0.180677	-1.85016	0.00831601	0.0975404	1	1411	tags=38%, list=20%, signal=47%
GOBP_POSITIVE_REGULATION_OF_DNA_METABOLIC_PROCESS	92	-0.169786	-1.84794	0.01	0.0980781	1	4729	tags=85%, list=68%, signal=262%
GOBP_REGULATION_OF_WNT_SIGNALING_PATHWAY	131	-0.14001	-1.8475	0.0138067	0.0976852	1	1752	tags=39%, list=25%, signal=51%
GOBP_NEGATIVE_REGULATION_OF_RNA_SPLICING	21	-0.32822	-1.84561	0.015534	0.0981585	1	3022	tags=76%, list=43%, signal=134%
GOBP_REGULATION_OF_CELL_PROJECTION_ORGANIZATION	412	-0.0793361	-1.84547	0.0155945	0.0976232	1	1709	tags=32%, list=25%, signal=40%
GOBP_MITOTIC_CELL_CYCLE_CHECKPOINT_SIGNALING	35	-0.265386	-1.84366	0.00803213	0.0979451	1	1343	tags=46%, list=19%, signal=56%
GOBP_MITOCHONDRION_LOCALIZATION	33	-0.274155	-1.84106	0.015444	0.0987552	1	2738	tags=67%, list=39%, signal=109%
GOBP_NEGATIVE_REGULATION_OF_PROTEASOMAL_UBIQUITIN_DEPENDENT_PROTEIN_CATABOLIC_PROCESS	26	-0.30296	-1.83951	0.00782779	0.0990609	1	4586	tags=96%, list=66%, signal=282%
GOBP_CHROMOSOME_SEGREGATION	121	-0.141753	-1.83708	0.0117417	0.0997689	1	2709	tags=53%, list=39%, signal=85%
GOBP_POSITIVE_REGULATION_OF_CELL_PROJECTION_ORGANIZATION	218	-0.107332	-1.83572	0.0167598	0.0999125	1	1000	tags=25%, list=14%, signal=28%
GOBP_CELL_CELL_SIGNALING_BY_WNT	180	-0.117774	-1.83483	0.0133333	0.0998099	1	1752	tags=37%, list=25%, signal=48%
GOBP_GOLGI_VESICLE_TRANSPORT	219	-0.10683	-1.83441	0.0239044	0.0993893	1	2868	tags=52%, list=41%, signal=85%
GOBP_REGULATION_OF_VIRAL_PROCESS	59	-0.196087	-1.83234	0.0159681	0.0999471	1	4304	tags=81%, list=62%, signal=212%
GOBP_NEGATIVE_CHEMOTAXIS	31	-0.271585	-1.83201	0.011236	0.099518	1	1709	tags=52%, list=25%, signal=68%
GOBP_RIBOSOME_BIOGENESIS	141	-0.134606	-1.82714	0.0134875	0.101648	1	4260	tags=74%, list=61%, signal=188%
GOBP_AUTOPHAGOSOME_ORGANIZATION	77	-0.179315	-1.82687	0.0138889	0.10116	1	2740	tags=57%, list=39%, signal=93%
GOBP_NEGATIVE_REGULATION_OF_MITOTIC_CELL_CYCLE	66	-0.19391	-1.8198	0.0167715	0.104309	1	1404	tags=39%, list=20%, signal=49%
GOBP_MITOTIC_CELL_CYCLE_PHASE_TRANSITION	162	-0.124182	-1.81926	0.0203666	0.103982	1	4392	tags=75%, list=63%, signal=200%
GOBP_RRNA_METABOLIC_PROCESS	116	-0.14829	-1.81817	0.0176471	0.103924	1	4260	tags=76%, list=61%, signal=193%
GOBP_MICROTUBULE_DEPOLYMERIZATION	29	-0.289857	-1.81521	0.01417	0.104925	1	2788	tags=69%, list=40%, signal=115%
GOBP_REGULATION_OF_CANONICAL_WNT_SIGNALING_PATHWAY	105	-0.150329	-1.81274	0.0100806	0.105562	1	1752	tags=40%, list=25%, signal=53%
GOBP_POSITIVE_REGULATION_OF_AXONOGENESIS	59	-0.199673	-1.80716	0.0153846	0.108171	1	392	tags=25%, list=6%, signal=27%
GOBP_SPINDLE_ORGANIZATION	95	-0.161703	-1.80706	0.0141988	0.107639	1	1892	tags=43%, list=27%, signal=58%
GOBP_PROTEIN_K63_LINKED_DEUBIQUITINATION	22	-0.323549	-1.80683	0.011976	0.107133	1	2814	tags=73%, list=40%, signal=122%
GOBP_NEGATIVE_REGULATION_OF_CELLULAR_MACROMOLECULE_BIOSYNTHETIC_PROCESS	134	-0.132255	-1.80341	0.0139165	0.108584	1	3560	tags=64%, list=51%, signal=129%
GOBP_CELLULAR_RESPONSE_TO_DNA_DAMAGE_STIMULUS	298	-0.0914636	-1.8018	0.0242915	0.108837	1	4780	tags=78%, list=69%, signal=238%
GOBP_POSITIVE_REGULATION_OF_CELLULAR_COMPONENT_BIOGENESIS	284	-0.090852	-1.80018	0.00819672	0.109224	1	2332	tags=42%, list=34%, signal=61%
GOBP_CHROMOSOME_SEPARATION	31	-0.273259	-1.79985	0.0167015	0.108854	1	2370	tags=61%, list=34%, signal=93%
GOBP_POSITIVE_REGULATION_OF_NEURON_PROJECTION_DEVELOPMENT	97	-0.155542	-1.79899	0.0179283	0.108771	1	2016	tags=44%, list=29%, signal=62%
GOBP_REGULATION_OF_CELL_CYCLE_PROCESS	253	-0.0972797	-1.7972	0.013308	0.109275	1	4926	tags=80%, list=71%, signal=265%
GOBP_REGULATION_OF_PROTEASOMAL_UBIQUITIN_DEPENDENT_PROTEIN_CATABOLIC_PROCESS	82	-0.167504	-1.79407	0.0102249	0.110572	1	4614	tags=83%, list=66%, signal=244%
GOBP_NEGATIVE_REGULATION_OF_MRNA_CATABOLIC_PROCESS	30	-0.28025	-1.79279	0.0101626	0.110734	1	4085	tags=87%, list=59%, signal=209%
GOBP_CILIUM_ORGANIZATION	156	-0.122189	-1.79179	0.02	0.110685	1	4517	tags=77%, list=65%, signal=215%
GOBP_NUCLEAR_TRANSCRIBED_MRNA_CATABOLIC_PROCESS_DEADENYLATION_DEPENDENT_DECAY	37	-0.245186	-1.79088	0.011976	0.110572	1	4129	tags=84%, list=59%, signal=205%
GOBP_NUCLEOSIDE_TRIPHOSPHATE_BIOSYNTHETIC_PROCESS	44	-0.227529	-1.78829	0.0176125	0.11139	1	4274	tags=84%, list=61%, signal=217%
GOBP_RNA_DESTABILIZATION	54	-0.203924	-1.78008	0.0149893	0.115601	1	4129	tags=80%, list=59%, signal=195%
GOBP_KERATINOCYTE_DIFFERENTIATION	32	-0.260579	-1.76783	0.0127119	0.122711	1	3628	tags=78%, list=52%, signal=163%
GOBP_VIRAL_PROCESS	200	-0.109222	-1.76635	0.0117188	0.122884	1	4511	tags=76%, list=65%, signal=209%
GOBP_NEGATIVE_REGULATION_OF_UBIQUITIN_DEPENDENT_PROTEIN_CATABOLIC_PROCESS	33	-0.255427	-1.76378	0.0195695	0.123851	1	4763	tags=94%, list=69%, signal=297%
GOBP_MICROTUBULE_CYTOSKELETON_ORGANIZATION_INVOLVED_IN_MITOSIS	77	-0.171371	-1.76086	0.00756144	0.125064	1	1892	tags=44%, list=27%, signal=60%
GOBP_RIBONUCLEOSIDE_MONOPHOSPHATE_BIOSYNTHETIC_PROCESS	26	-0.288439	-1.76026	0.0257426	0.124783	1	3350	tags=77%, list=48%, signal=148%
GOBP_NCRNA_METABOLIC_PROCESS	231	-0.100826	-1.75403	0.0275424	0.12826	1	5040	tags=82%, list=73%, signal=289%
GOBP_EPHRIN_RECEPTOR_SIGNALING_PATHWAY	36	-0.245388	-1.75149	0.019685	0.129243	1	3903	tags=81%, list=56%, signal=183%
GOBP_NEURON_PROJECTION_EXTENSION	125	-0.134125	-1.74784	0.0210526	0.13112	1	1810	tags=39%, list=26%, signal=52%
GOBP_AMYLOID_BETA_METABOLIC_PROCESS	38	-0.240809	-1.74569	0.0247423	0.131993	1	2726	tags=63%, list=39%, signal=103%
GOBP_AMYLOID_PRECURSOR_PROTEIN_METABOLIC_PROCESS	50	-0.20942	-1.74468	0.0240481	0.131967	1	2726	tags=60%, list=39%, signal=98%
GOBP_CYTOSKELETON_DEPENDENT_INTRACELLULAR_TRANSPORT	140	-0.128456	-1.74315	0.0275049	0.132279	1	1658	tags=36%, list=24%, signal=47%
GOBP_POSITIVE_REGULATION_OF_PROTEIN_CONTAINING_COMPLEX_ASSEMBLY	106	-0.146149	-1.74233	0.0100806	0.132163	1	1230	tags=32%, list=18%, signal=38%
GOBP_NEGATIVE_REGULATION_OF_I_KAPPAB_KINASE_NF_KAPPAB_SIGNALING	18	-0.332147	-1.74065	0.0184426	0.132565	1	2718	tags=72%, list=39%, signal=118%
GOBP_PROTEIN_STABILIZATION	109	-0.141442	-1.737	0.0196078	0.134386	1	1010	tags=28%, list=15%, signal=33%
GOBP_NEGATIVE_REGULATION_OF_ERBB_SIGNALING_PATHWAY	23	-0.306689	-1.73346	0.0122449	0.136122	1	2107	tags=61%, list=30%, signal=87%
GOBP_CHROMOSOME_LOCALIZATION	38	-0.239949	-1.72671	0.0186335	0.140253	1	4378	tags=87%, list=63%, signal=233%
GOBP_CANONICAL_WNT_SIGNALING_PATHWAY	116	-0.138297	-1.72609	0.0263158	0.140041	1	1752	tags=39%, list=25%, signal=51%
GOBP_PEPTIDYL_LYSINE_MODIFICATION	152	-0.124295	-1.72339	0.0171103	0.141215	1	3134	tags=57%, list=45%, signal=102%
GOBP_REGULATION_OF_UBIQUITIN_DEPENDENT_PROTEIN_CATABOLIC_PROCESS	97	-0.152992	-1.72098	0.0189753	0.142182	1	5401	tags=93%, list=78%, signal=410%
GOBP_NEGATIVE_REGULATION_OF_TRANSFERASE_ACTIVITY	134	-0.130107	-1.71821	0.026694	0.143518	1	2278	tags=46%, list=33%, signal=66%
GOBP_RIBONUCLEOSIDE_TRIPHOSPHATE_METABOLIC_PROCESS	48	-0.212408	-1.7177	0.0256917	0.143145	1	4761	tags=90%, list=69%, signal=282%
GOBP_REGULATION_OF_NEURON_MIGRATION	23	-0.300387	-1.71697	0.0332681	0.143001	1	2755	tags=70%, list=40%, signal=115%
GOBP_RESPONSE_TO_INTERLEUKIN_1	39	-0.235938	-1.71382	0.0137795	0.144635	1	4073	tags=82%, list=59%, signal=197%
GOBP_DEVELOPMENTAL_GROWTH_INVOLVED_IN_MORPHOGENESIS	148	-0.12066	-1.71215	0.0310559	0.145082	1	1810	tags=38%, list=26%, signal=50%
GOBP_RECEPTOR_SIGNALING_PATHWAY_VIA_STAT	52	-0.203459	-1.71014	0.0120724	0.145854	1	4211	tags=81%, list=61%, signal=203%
GOBP_BIOLOGICAL_PROCESS_INVOLVED_IN_SYMBIOTIC_INTERACTION	124	-0.131093	-1.70869	0.0248963	0.146134	1	4711	tags=81%, list=68%, signal=246%
GOBP_PROTEASOMAL_PROTEIN_CATABOLIC_PROCESS	295	-0.0856652	-1.70659	0.0293542	0.147149	1	5627	tags=89%, list=81%, signal=448%
GOBP_REGULATION_OF_PROTEIN_CATABOLIC_PROCESS	230	-0.0984472	-1.70228	0.0243408	0.149786	1	5534	tags=89%, list=80%, signal=423%
GOBP_SUBSTRATE_DEPENDENT_CELL_MIGRATION	15	-0.364047	-1.7004	0.0205761	0.150511	1	1183	tags=53%, list=17%, signal=64%
GOBP_CHAPERONE_MEDIATED_PROTEIN_FOLDING	53	-0.201685	-1.70024	0.0140845	0.149953	1	3593	tags=72%, list=52%, signal=147%
GOBP_POSITIVE_REGULATION_OF_CYTOSKELETON_ORGANIZATION	115	-0.13394	-1.70011	0.032882	0.149365	1	3739	tags=67%, list=54%, signal=143%
GOBP_PROTEIN_DNA_COMPLEX_SUBUNIT_ORGANIZATION	67	-0.175297	-1.69152	0.0253165	0.155237	1	3981	tags=75%, list=57%, signal=173%
GOBP_RNA_STABILIZATION	33	-0.248947	-1.69088	0.0327198	0.155066	1	4176	tags=85%, list=60%, signal=212%
GOBP_ORGANELLE_TRANSPORT_ALONG_MICROTUBULE	67	-0.172601	-1.68656	0.0335968	0.157774	1	1510	tags=39%, list=22%, signal=49%
GOBP_CELL_DIVISION	257	-0.0914266	-1.6865	0.031068	0.15712	1	4392	tags=72%, list=63%, signal=188%
GOBP_CELL_CYCLE_PHASE_TRANSITION	196	-0.105881	-1.68536	0.0360721	0.15729	1	4392	tags=73%, list=63%, signal=194%
GOBP_DNA_REPAIR	177	-0.107511	-1.68471	0.0246914	0.157175	1	4770	tags=79%, list=69%, signal=246%
GOBP_NEGATIVE_REGULATION_OF_PROTEIN_SECRETION	26	-0.278296	-1.68398	0.0216535	0.157043	1	2351	tags=62%, list=34%, signal=93%
GOBP_POSITIVE_REGULATION_OF_FAT_CELL_DIFFERENTIATION	17	-0.341054	-1.67452	0.0304762	0.163522	1	3360	tags=82%, list=48%, signal=159%
GOBP_INTRA_GOLGI_VESICLE_MEDIATED_TRANSPORT	29	-0.261588	-1.67406	0.0265655	0.163184	1	2744	tags=66%, list=39%, signal=108%
GOBP_VIRAL_RELEASE_FROM_HOST_CELL	19	-0.316761	-1.67406	0.0306122	0.162472	1	2195	tags=63%, list=32%, signal=92%
GOBP_STRESS_GRANULE_ASSEMBLY	25	-0.282744	-1.67311	0.0321888	0.16259	1	2491	tags=64%, list=36%, signal=99%
GOBP_PROTEIN_MODIFICATION_BY_SMALL_PROTEIN_REMOVAL	85	-0.154621	-1.67266	0.0343434	0.162263	1	4336	tags=78%, list=62%, signal=204%
GOBP_POSITIVE_REGULATION_OF_ORGANELLE_ASSEMBLY	51	-0.198486	-1.66884	0.0321932	0.164738	1	4764	tags=88%, list=69%, signal=278%
GOBP_MULTIVESICULAR_BODY_ORGANIZATION	26	-0.27373	-1.66659	0.0430328	0.165814	1	1848	tags=54%, list=27%, signal=73%
GOBP_CELL_PROJECTION_ASSEMBLY	283	-0.0869978	-1.66457	0.0357143	0.166708	1	1533	tags=30%, list=22%, signal=37%
GOBP_REGULATION_OF_UBIQUITIN_PROTEIN_TRANSFERASE_ACTIVITY	28	-0.263889	-1.66452	0.0441459	0.166019	1	2394	tags=61%, list=34%, signal=92%
GOBP_NEGATIVE_REGULATION_OF_TRANSCRIPTION_BY_RNA_POLYMERASE_II	228	-0.0971293	-1.66339	0.0323232	0.166259	1	2122	tags=40%, list=31%, signal=56%
GOBP_IMPORT_INTO_NUCLEUS	92	-0.143869	-1.66223	0.0365385	0.16655	1	5360	tags=91%, list=77%, signal=394%
GOBP_ACTIN_FILAMENT_POLYMERIZATION	105	-0.139525	-1.66089	0.0328185	0.166867	1	1495	tags=35%, list=22%, signal=44%
GOBP_REGULATION_OF_DENDRITE_MORPHOGENESIS	45	-0.209896	-1.66083	0.0360721	0.166212	1	1795	tags=47%, list=26%, signal=63%
GOBP_REGULATION_OF_VACUOLE_ORGANIZATION	35	-0.235657	-1.65918	0.0374016	0.16692	1	2740	tags=63%, list=39%, signal=103%
GOBP_N_TERMINAL_PROTEIN_AMINO_ACID_MODIFICATION	16	-0.348843	-1.65846	0.0306122	0.16683	1	3229	tags=81%, list=46%, signal=151%
GOBP_ENZYME_LINKED_RECEPTOR_PROTEIN_SIGNALING_PATHWAY	391	-0.0739419	-1.65321	0.0297619	0.170306	1	3782	tags=61%, list=54%, signal=127%
GOBP_PROTEIN_LOCALIZATION_TO_NUCLEUS	157	-0.113262	-1.65233	0.0358566	0.170277	1	2109	tags=41%, list=30%, signal=58%
GOBP_NEGATIVE_REGULATION_OF_MOLECULAR_FUNCTION	483	-0.0670734	-1.64819	0.0322581	0.173006	1	3625	tags=58%, list=52%, signal=114%
GOBP_SUPRAMOLECULAR_FIBER_ORGANIZATION	397	-0.0723114	-1.64566	0.0389105	0.174374	1	1908	tags=34%, list=27%, signal=45%
GOBP_DEVELOPMENTAL_CELL_GROWTH	144	-0.117139	-1.64468	0.027668	0.174389	1	1810	tags=38%, list=26%, signal=50%
GOBP_POSITIVE_REGULATION_OF_CELLULAR_AMIDE_METABOLIC_PROCESS	99	-0.142424	-1.64204	0.0422535	0.176017	1	4150	tags=74%, list=60%, signal=180%
GOBP_RESPONSE_TO_VIRUS	134	-0.121345	-1.64136	0.0373444	0.175882	1	4931	tags=83%, list=71%, signal=280%
GOBP_REGULATION_OF_PROTEOLYSIS	324	-0.079701	-1.63601	0.0425101	0.179793	1	2905	tags=49%, list=42%, signal=81%
GOBP_POSITIVE_REGULATION_OF_TRANSLATION	83	-0.151823	-1.63586	0.0320641	0.179207	1	4150	tags=75%, list=60%, signal=183%
GOBP_MITOTIC_CYTOKINESIS	44	-0.201603	-1.63573	0.0346939	0.178597	1	4611	tags=86%, list=66%, signal=255%
GOBP_RIBOSOMAL_LARGE_SUBUNIT_ASSEMBLY	18	-0.317833	-1.63566	0.026	0.177933	1	2045	tags=61%, list=29%, signal=86%
GOBP_GENE_SILENCING_BY_RNA	55	-0.190573	-1.6353	0.0352697	0.17748	1	5637	tags=100%, list=81%, signal=525%
GOBP_CHROMATIN_REMODELING	83	-0.151514	-1.63165	0.0373281	0.179912	1	4822	tags=84%, list=69%, signal=272%
GOBP_NEGATIVE_REGULATION_OF_MRNA_SPLICING_VIA_SPLICEOSOME	17	-0.330839	-1.62854	0.0332031	0.181762	1	3022	tags=76%, list=43%, signal=135%
GOBP_POSITIVE_REGULATION_OF_RNA_SPLICING	29	-0.256291	-1.62691	0.0292398	0.182338	1	2541	tags=62%, list=37%, signal=97%
GOBP_T_CELL_RECEPTOR_SIGNALING_PATHWAY	48	-0.198228	-1.62512	0.0451866	0.183201	1	2687	tags=58%, list=39%, signal=94%
GOBP_PURINE_NUCLEOSIDE_MONOPHOSPHATE_BIOSYNTHETIC_PROCESS	17	-0.327742	-1.62329	0.058	0.183989	1	1817	tags=59%, list=26%, signal=79%
GOBP_ACUTE_INFLAMMATORY_RESPONSE	28	-0.256408	-1.62175	0.0423892	0.184582	1	2694	tags=64%, list=39%, signal=105%
GOBP_SPINDLE_ASSEMBLY	59	-0.176942	-1.61771	0.0390947	0.187493	1	2080	tags=47%, list=30%, signal=67%
GOBP_REGULATION_OF_MITOTIC_NUCLEAR_DIVISION	38	-0.213587	-1.60939	0.0417495	0.194333	1	4926	tags=92%, list=71%, signal=315%
GOBP_REGULATION_OF_PROTEIN_STABILITY	168	-0.10508	-1.6091	0.0472279	0.19383	1	4294	tags=72%, list=62%, signal=184%
GOBP_REGULATION_OF_CELL_CYCLE_G2_M_PHASE_TRANSITION	34	-0.231781	-1.6057	0.0502901	0.196309	1	1873	tags=50%, list=27%, signal=68%
GOBP_RIBONUCLEOSIDE_TRIPHOSPHATE_BIOSYNTHETIC_PROCESS	36	-0.222833	-1.60535	0.0318725	0.195911	1	4252	tags=83%, list=61%, signal=214%
GOBP_CHROMATIN_ORGANIZATION	192	-0.0995903	-1.60224	0.0420842	0.198037	1	5735	tags=92%, list=83%, signal=513%
GOBP_MAINTENANCE_OF_CELL_NUMBER	39	-0.219527	-1.60032	0.044	0.199192	1	3830	tags=77%, list=55%, signal=170%
GOBP_IMMUNE_RESPONSE	452	-0.0665126	-1.60031	0.0497238	0.198443	1	4074	tags=65%, list=59%, signal=146%
GOBP_NUCLEAR_TRANSPORT	187	-0.10161	-1.59811	0.0325671	0.199657	1	5409	tags=88%, list=78%, signal=385%
GOBP_MULTIVESICULAR_BODY_SORTING_PATHWAY	24	-0.26806	-1.59784	0.0608696	0.199164	1	1909	tags=54%, list=27%, signal=74%
GOBP_COPII_COATED_VESICLE_BUDDING	22	-0.286518	-1.5971	0.0230126	0.199174	1	4966	tags=100%, list=71%, signal=349%
GOBP_REGULATION_OF_MICROTUBULE_DEPOLYMERIZATION	23	-0.276944	-1.59313	0.0519751	0.202063	1	500	tags=35%, list=7%, signal=37%
GOBP_RESPONSE_TO_IONIZING_RADIATION	55	-0.182174	-1.59283	0.0400763	0.201655	1	4684	tags=85%, list=67%, signal=260%
GOBP_REGULATION_OF_ESTABLISHMENT_OF_PLANAR_POLARITY	21	-0.297659	-1.59243	0.0329218	0.201295	1	1579	tags=52%, list=23%, signal=68%
GOBP_NEGATIVE_REGULATION_OF_MRNA_PROCESSING	25	-0.267004	-1.59158	0.0438247	0.201398	1	3156	tags=72%, list=45%, signal=131%
GOBP_CHAPERONE_COFACTOR_DEPENDENT_PROTEIN_REFOLDING	23	-0.27503	-1.59073	0.0606695	0.201447	1	3535	tags=78%, list=51%, signal=159%
GOBP_REGULATION_OF_SPINDLE_ORGANIZATION	23	-0.2842	-1.58782	0.0455446	0.203247	1	4378	tags=91%, list=63%, signal=246%
GOBP_REGULATION_OF_DNA_METABOLIC_PROCESS	154	-0.110714	-1.5876	0.0414201	0.202726	1	4258	tags=72%, list=61%, signal=182%
GOBP_DEFENSE_RESPONSE_TO_SYMBIONT	92	-0.141735	-1.58411	0.0397614	0.205367	1	5148	tags=88%, list=74%, signal=335%
GOBP_NUCLEAR_MEMBRANE_REASSEMBLY	17	-0.323271	-1.58286	0.0414938	0.20588	1	1848	tags=59%, list=27%, signal=80%
GOBP_RETROGRADE_TRANSPORT_ENDOSOME_TO_GOLGI	67	-0.165641	-1.58091	0.0480769	0.207046	1	3840	tags=72%, list=55%, signal=159%
GOBP_NEGATIVE_REGULATION_OF_PROTEIN_POLYMERIZATION	56	-0.174453	-1.58041	0.0448065	0.206772	1	5376	tags=95%, list=77%, signal=415%
GOBP_REGULATION_OF_EPIDERMIS_DEVELOPMENT	16	-0.325137	-1.57822	0.0455446	0.20819	1	2959	tags=75%, list=43%, signal=130%
GOBP_DE_NOVO_PROTEIN_FOLDING	31	-0.234492	-1.57732	0.061753	0.208277	1	3535	tags=74%, list=51%, signal=150%
GOBP_ENDOSOMAL_TRANSPORT	166	-0.106702	-1.5773	0.0445344	0.20757	1	2794	tags=51%, list=40%, signal=83%
GOBP_NEGATIVE_REGULATION_OF_CELL_CYCLE_PROCESS	95	-0.141503	-1.57606	0.0494071	0.208096	1	3201	tags=60%, list=46%, signal=110%
GOBP_CELLULAR_RESPONSE_TO_RADIATION	67	-0.163748	-1.57545	0.0350515	0.207931	1	5409	tags=94%, list=78%, signal=420%
GOBP_RIBOSOMAL_LARGE_SUBUNIT_BIOGENESIS	43	-0.2024	-1.57085	0.053407	0.211653	1	4260	tags=81%, list=61%, signal=209%
GOBP_REGULATION_OF_PROTEIN_MODIFICATION_BY_SMALL_PROTEIN_CONJUGATION_OR_REMOVAL	132	-0.120263	-1.57035	0.0547945	0.21141	1	2814	tags=52%, list=40%, signal=86%
GOBP_CELL_CYCLE_G1_S_PHASE_TRANSITION	88	-0.142322	-1.5703	0.0492813	0.210727	1	3842	tags=69%, list=55%, signal=153%
GOBP_GOLGI_TO_PLASMA_MEMBRANE_PROTEIN_TRANSPORT	34	-0.230557	-1.5691	0.0443548	0.211158	1	4130	tags=82%, list=59%, signal=202%
GOBP_NEGATIVE_REGULATION_OF_ORGANELLE_ASSEMBLY	16	-0.326453	-1.5675	0.056	0.212052	1	4253	tags=94%, list=61%, signal=241%
GOBP_POSITIVE_REGULATION_OF_MRNA_PROCESSING	25	-0.260072	-1.56653	0.0461847	0.212317	1	2926	tags=68%, list=42%, signal=117%
GOBP_REGULATION_OF_SUPRAMOLECULAR_FIBER_ORGANIZATION	233	-0.0894764	-1.56247	0.0673469	0.215593	1	1309	tags=27%, list=19%, signal=33%
GOBP_MICROTUBULE_ANCHORING	15	-0.339197	-1.56206	0.0533049	0.215273	1	2282	tags=67%, list=33%, signal=99%
GOBP_REGULATION_OF_CELLULAR_PROTEIN_CATABOLIC_PROCESS	149	-0.112333	-1.56105	0.0487329	0.215477	1	5534	tags=91%, list=80%, signal=435%
GOBP_BIOLOGICAL_PROCESS_INVOLVED_IN_INTERACTION_WITH_SYMBIONT	41	-0.206955	-1.559	0.0449898	0.216858	1	3487	tags=71%, list=50%, signal=141%
GOBP_ACTIN_POLYMERIZATION_OR_DEPOLYMERIZATION	129	-0.117053	-1.559	0.0631365	0.216132	1	1627	tags=35%, list=23%, signal=45%
GOBP_POSITIVE_REGULATION_OF_CELL_GROWTH	94	-0.137084	-1.55894	0.038055	0.215451	1	392	tags=19%, list=6%, signal=20%
GOBP_MICROTUBULE_BASED_TRANSPORT	121	-0.119415	-1.55542	0.0564854	0.218201	1	4757	tags=80%, list=68%, signal=250%
GOBP_TRANSPORT_ALONG_MICROTUBULE	115	-0.121784	-1.5522	0.0645833	0.220763	1	1586	tags=35%, list=23%, signal=44%
GOBP_REGULATION_OF_CHROMOSOME_SEPARATION	27	-0.255659	-1.55072	0.0605428	0.221508	1	2607	tags=63%, list=38%, signal=100%
GOBP_VIRAL_GENE_EXPRESSION	48	-0.187983	-1.54674	0.05	0.2249	1	4640	tags=85%, list=67%, signal=255%
GOBP_DNA_METABOLIC_PROCESS	304	-0.0776585	-1.54568	0.0423387	0.225312	1	4926	tags=78%, list=71%, signal=257%
GOBP_NEGATIVE_REGULATION_OF_RNA_CATABOLIC_PROCESS	37	-0.211216	-1.54225	0.0506823	0.228057	1	4176	tags=81%, list=60%, signal=202%
GOBP_REGULATION_OF_PROTEIN_DEPOLYMERIZATION	63	-0.164047	-1.53713	0.0517241	0.232742	1	2622	tags=54%, list=38%, signal=86%
GOBP_MITOCHONDRIAL_OUTER_MEMBRANE_PERMEABILIZATION	16	-0.315745	-1.53348	0.0628931	0.235936	1	1721	tags=56%, list=25%, signal=75%
GOBP_MODIFICATION_OF_SYNAPTIC_STRUCTURE	18	-0.295554	-1.53282	0.0559702	0.235898	1	655	tags=39%, list=9%, signal=43%
GOBP_NEGATIVE_REGULATION_OF_KINASE_ACTIVITY	116	-0.125052	-1.52808	0.0587084	0.240159	1	2202	tags=44%, list=32%, signal=63%
GOBP_ISOPRENOID_BIOSYNTHETIC_PROCESS	16	-0.31241	-1.52622	0.0566406	0.241455	1	441	tags=38%, list=6%, signal=40%
GOBP_NEGATIVE_REGULATION_OF_PHOSPHORYLATION	179	-0.0982031	-1.52609	0.072	0.240861	1	2714	tags=49%, list=39%, signal=78%
GOBP_REGULATION_OF_CHROMOSOME_SEGREGATION	34	-0.219108	-1.52508	0.0597938	0.241201	1	1143	tags=38%, list=16%, signal=46%
GOBP_PYRIMIDINE_NUCLEOSIDE_TRIPHOSPHATE_METABOLIC_PROCESS	16	-0.315835	-1.52484	0.0678643	0.240664	1	4761	tags=100%, list=69%, signal=317%
GOBP_ENDODERM_FORMATION	18	-0.304786	-1.52407	0.0795229	0.240738	1	4066	tags=89%, list=59%, signal=214%
GOBP_NEGATIVE_REGULATION_OF_AXON_EXTENSION_INVOLVED_IN_AXON_GUIDANCE	16	-0.317475	-1.52154	0.0764463	0.242599	1	1709	tags=56%, list=25%, signal=74%
GOBP_CELLULAR_RESPONSE_TO_INTERLEUKIN_1	25	-0.255018	-1.52082	0.0783133	0.242655	1	4073	tags=84%, list=59%, signal=202%
GOBP_RNA_3_END_PROCESSING	71	-0.151527	-1.52046	0.0707071	0.242262	1	4734	tags=83%, list=68%, signal=258%
GOBP_NEGATIVE_REGULATION_OF_PROTEIN_CONTAINING_COMPLEX_ASSEMBLY	88	-0.13745	-1.51661	0.0813008	0.245786	1	5376	tags=91%, list=77%, signal=396%
GOBP_DNA_REPLICATION	89	-0.134417	-1.51567	0.0645161	0.245992	1	1890	tags=40%, list=27%, signal=55%
GOBP_PEPTIDYL_TYROSINE_MODIFICATION	155	-0.104133	-1.51442	0.0736434	0.246656	1	4136	tags=70%, list=60%, signal=168%
GOBP_REGULATION_OF_TRANSLATIONAL_INITIATION	52	-0.176043	-1.51134	0.0670732	0.249235	1	5603	tags=98%, list=81%, signal=502%
GOBP_NEGATIVE_REGULATION_OF_PROTEIN_TYROSINE_KINASE_ACTIVITY	18	-0.296628	-1.51013	0.064	0.249727	1	2192	tags=61%, list=32%, signal=89%
GOBP_NUCLEOBASE_CONTAINING_COMPOUND_TRANSPORT	137	-0.110046	-1.50945	0.0622642	0.249665	1	3056	tags=55%, list=44%, signal=96%
GOBP_METAPHASE_PLATE_CONGRESSION	29	-0.233258	-1.5075	0.0641283	0.251061	1	4378	tags=86%, list=63%, signal=232%
GOBP_CYTOPLASMIC_MICROTUBULE_ORGANIZATION	37	-0.205961	-1.50619	0.0662526	0.251817	1	4588	tags=86%, list=66%, signal=253%
GOBP_TRANSLATIONAL_ELONGATION	41	-0.202959	-1.50577	0.0716981	0.251494	1	1989	tags=49%, list=29%, signal=68%
GOBP_RNA_EXPORT_FROM_NUCLEUS	64	-0.155615	-1.50571	0.0843373	0.250815	1	3056	tags=59%, list=44%, signal=105%
GOBP_MICROTUBULE_BASED_MOVEMENT	161	-0.103862	-1.5041	0.06875	0.251769	1	4217	tags=71%, list=61%, signal=176%
GOBP_POSITIVE_REGULATION_OF_PROTEIN_LOCALIZATION_TO_NUCLEUS	49	-0.179453	-1.4977	0.0790514	0.258377	1	1883	tags=45%, list=27%, signal=61%
GOBP_POSITIVE_REGULATION_OF_GROWTH	120	-0.117606	-1.49689	0.0903733	0.258484	1	414	tags=18%, list=6%, signal=18%
GOBP_GOLGI_TO_PLASMA_MEMBRANE_TRANSPORT	51	-0.180722	-1.49674	0.0712831	0.25789	1	4614	tags=84%, list=66%, signal=249%
GOBP_CELL_CYCLE_CHECKPOINT_SIGNALING	56	-0.169024	-1.49663	0.0702811	0.257209	1	4917	tags=88%, list=71%, signal=297%
GOBP_POSITIVE_REGULATION_OF_SUPRAMOLECULAR_FIBER_ORGANIZATION	108	-0.122877	-1.49228	0.0623742	0.261462	1	1670	tags=36%, list=24%, signal=47%
GOBP_REGULATION_OF_ENDOPLASMIC_RETICULUM_UNFOLDED_PROTEIN_RESPONSE	16	-0.313041	-1.49046	0.0592734	0.262826	1	871	tags=44%, list=13%, signal=50%
GOBP_CELL_CYCLE_G2_M_PHASE_TRANSITION	52	-0.174259	-1.49019	0.0661157	0.262358	1	1873	tags=44%, list=27%, signal=60%
GOBP_REGULATION_OF_IMMUNE_SYSTEM_PROCESS	434	-0.0630557	-1.48971	0.0715706	0.262121	1	4074	tags=65%, list=59%, signal=146%
GOBP_CELLULAR_COMPONENT_DISASSEMBLY	299	-0.0747201	-1.48941	0.0717132	0.261678	1	643	tags=16%, list=9%, signal=17%
GOBP_MRNA_SPLICE_SITE_SELECTION	24	-0.25361	-1.48799	0.0708333	0.262499	1	3457	tags=75%, list=50%, signal=149%
GOBP_HISTONE_MRNA_METABOLIC_PROCESS	15	-0.326027	-1.48728	0.0797546	0.26255	1	4690	tags=100%, list=67%, signal=307%
GOBP_POSITIVE_REGULATION_OF_DEVELOPMENTAL_GROWTH	80	-0.142212	-1.48686	0.075	0.262309	1	414	tags=20%, list=6%, signal=21%
GOBP_VESICLE_TARGETING_TO_FROM_OR_WITHIN_GOLGI	15	-0.31478	-1.48482	0.0843137	0.263758	1	4768	tags=100%, list=69%, signal=318%
GOBP_NUCLEOSIDE_MONOPHOSPHATE_METABOLIC_PROCESS	52	-0.174861	-1.47747	0.109015	0.271616	1	3740	tags=71%, list=54%, signal=153%
GOBP_MRNA_EXPORT_FROM_NUCLEUS	50	-0.181739	-1.47604	0.0752475	0.27259	1	3056	tags=62%, list=44%, signal=110%
GOBP_METAPHASE_ANAPHASE_TRANSITION_OF_CELL_CYCLE	24	-0.255583	-1.47599	0.0706861	0.27186	1	2285	tags=58%, list=33%, signal=87%
GOBP_NEGATIVE_REGULATION_OF_ORGANELLE_ORGANIZATION	185	-0.093454	-1.47314	0.0700389	0.274563	1	2825	tags=50%, list=41%, signal=82%
GOBP_ENDODERMAL_CELL_DIFFERENTIATION	17	-0.29819	-1.47096	0.0659575	0.276133	1	4066	tags=88%, list=59%, signal=212%
GOBP_PYRIMIDINE_CONTAINING_COMPOUND_METABOLIC_PROCESS	41	-0.194303	-1.46315	0.082495	0.284774	1	4761	tags=88%, list=69%, signal=277%
GOBP_REGULATION_OF_MACROPHAGE_MIGRATION	16	-0.297538	-1.46096	0.0851927	0.286491	1	2716	tags=69%, list=39%, signal=113%
GOBP_RIBOSOMAL_SMALL_SUBUNIT_BIOGENESIS	29	-0.225466	-1.46094	0.0916335	0.285684	1	2994	tags=66%, list=43%, signal=115%
GOBP_NUCLEOSOME_ASSEMBLY	21	-0.266279	-1.45858	0.068323	0.287876	1	4775	tags=95%, list=69%, signal=303%
GOBP_REGULATION_OF_PEPTIDASE_ACTIVITY	171	-0.0981557	-1.45811	0.0818713	0.287582	1	3278	tags=57%, list=47%, signal=105%
GOBP_EXTRACELLULAR_VESICLE_BIOGENESIS	18	-0.290553	-1.45723	0.0785124	0.287877	1	1848	tags=56%, list=27%, signal=75%
GOBP_STEROID_BIOSYNTHETIC_PROCESS	82	-0.137254	-1.45692	0.083499	0.287412	1	1262	tags=32%, list=18%, signal=38%
GOBP_POSITIVE_REGULATION_OF_PROTEIN_DEPOLYMERIZATION	15	-0.309925	-1.45685	0.0838323	0.286673	1	2485	tags=67%, list=36%, signal=104%
GOBP_MATURATION_OF_5_8S_RRNA	18	-0.2768	-1.45344	0.0903733	0.290026	1	4260	tags=89%, list=61%, signal=229%
GOBP_REGULATION_OF_DEFENSE_RESPONSE	199	-0.0904374	-1.45269	0.0905263	0.290116	1	4699	tags=76%, list=68%, signal=229%
GOBP_CYTOPLASMIC_TRANSLATIONAL_INITIATION	24	-0.246306	-1.45173	0.0892857	0.290473	1	3218	tags=71%, list=46%, signal=131%
GOBP_RESPONSE_TO_MISFOLDED_PROTEIN	18	-0.286994	-1.45083	0.0705882	0.290786	1	3031	tags=72%, list=44%, signal=128%
GOBP_ORGANIC_CYCLIC_COMPOUND_CATABOLIC_PROCESS	259	-0.0793009	-1.45036	0.089613	0.290488	1	3737	tags=61%, list=54%, signal=128%
GOBP_NEGATIVE_REGULATION_OF_ERK1_AND_ERK2_CASCADE	33	-0.213142	-1.45001	0.0785855	0.290133	1	2107	tags=52%, list=30%, signal=74%
GOBP_REGULATION_OF_NEUROGENESIS	202	-0.0885	-1.44766	0.0844794	0.292323	1	1709	tags=33%, list=25%, signal=43%
GOBP_VESICLE_BUDDING_FROM_MEMBRANE	45	-0.181945	-1.44482	0.0956175	0.29506	1	4768	tags=87%, list=69%, signal=274%
GOBP_PYRIMIDINE_NUCLEOTIDE_METABOLIC_PROCESS	26	-0.239079	-1.44455	0.0898438	0.29453	1	4761	tags=92%, list=69%, signal=292%
GOBP_PYRIMIDINE_CONTAINING_COMPOUND_BIOSYNTHETIC_PROCESS	23	-0.255591	-1.44015	0.098	0.29936	1	4274	tags=87%, list=61%, signal=225%
GOBP_SPLICEOSOMAL_COMPLEX_ASSEMBLY	41	-0.18779	-1.43778	0.0891089	0.301578	1	4806	tags=88%, list=69%, signal=283%
GOBP_REGULATION_OF_DEVELOPMENTAL_GROWTH	154	-0.100603	-1.4357	0.0869565	0.303373	1	2341	tags=44%, list=34%, signal=64%
GOBP_RIBOSOME_ASSEMBLY	42	-0.184617	-1.43387	0.0919765	0.304959	1	3359	tags=67%, list=48%, signal=128%
GOBP_REGULATION_OF_CILIUM_ASSEMBLY	42	-0.189359	-1.43057	0.0929752	0.308423	1	4981	tags=90%, list=72%, signal=317%
GOBP_NEGATIVE_REGULATION_OF_PROTEIN_MODIFICATION_BY_SMALL_PROTEIN_CONJUGATION_OR_REMOVAL	57	-0.159267	-1.42983	0.0892495	0.30854	1	2683	tags=54%, list=39%, signal=88%
GOBP_PYRIMIDINE_RIBONUCLEOTIDE_BIOSYNTHETIC_PROCESS	15	-0.305984	-1.42879	0.0815109	0.309051	1	3439	tags=80%, list=49%, signal=158%
GOBP_NEGATIVE_REGULATION_OF_MICROTUBULE_POLYMERIZATION_OR_DEPOLYMERIZATION	33	-0.211464	-1.42636	0.0833333	0.311329	1	1908	tags=48%, list=27%, signal=67%
GOBP_SYNAPSE_MATURATION	18	-0.284494	-1.42348	0.0887574	0.314286	1	1890	tags=56%, list=27%, signal=76%
GOBP_PROTEIN_LOCALIZATION_TO_CILIUM	30	-0.220665	-1.42216	0.0791506	0.315121	1	1949	tags=50%, list=28%, signal=69%
GOBP_NEGATIVE_REGULATION_OF_CELL_PROJECTION_ORGANIZATION	118	-0.113484	-1.41964	0.0903955	0.317506	1	5410	tags=89%, list=78%, signal=395%
GOBP_MUSCLE_HYPERTROPHY	40	-0.190014	-1.41598	0.114286	0.321609	1	4248	tags=80%, list=61%, signal=205%
GOBP_ENDOPLASMIC_RETICULUM_TO_GOLGI_VESICLE_MEDIATED_TRANSPORT	86	-0.125871	-1.41572	0.103792	0.321061	1	4794	tags=81%, list=69%, signal=259%
GOBP_POSITIVE_REGULATION_OF_DNA_REPAIR	39	-0.186626	-1.41501	0.10099	0.321124	1	4592	tags=85%, list=66%, signal=248%
GOBP_PRODUCTION_OF_MOLECULAR_MEDIATOR_INVOLVED_IN_INFLAMMATORY_RESPONSE	27	-0.230183	-1.41408	0.121756	0.321463	1	3813	tags=78%, list=55%, signal=172%
GOBP_I_KAPPAB_KINASE_NF_KAPPAB_SIGNALING	107	-0.1168	-1.40905	0.100823	0.327531	1	4398	tags=75%, list=63%, signal=200%
GOBP_INFLAMMATORY_RESPONSE	218	-0.0835064	-1.4088	0.104126	0.327021	1	3137	tags=53%, list=45%, signal=94%
GOBP_SINGLE_FERTILIZATION	41	-0.182766	-1.40808	0.128571	0.327114	1	1959	tags=46%, list=28%, signal=64%
GOBP_MANNOSYLATION	18	-0.274187	-1.40763	0.106122	0.326919	1	3892	tags=83%, list=56%, signal=189%
GOBP_POSITIVE_REGULATION_OF_MRNA_SPLICING_VIA_SPLICEOSOME	19	-0.266841	-1.40763	0.0846154	0.326061	1	2541	tags=63%, list=37%, signal=99%
GOBP_REGULATION_OF_MUSCLE_ADAPTATION	40	-0.190014	-1.40651	0.108607	0.326728	1	4248	tags=80%, list=61%, signal=205%
GOBP_POSITIVE_REGULATION_OF_NEUROGENESIS	135	-0.105557	-1.40475	0.106157	0.328351	1	1032	tags=25%, list=15%, signal=29%
GOBP_NEGATIVE_REGULATION_OF_PROTEIN_CONTAINING_COMPLEX_DISASSEMBLY	54	-0.161167	-1.40416	0.103175	0.328294	1	2622	tags=54%, list=38%, signal=86%
GOBP_RESPONSE_TO_INTERLEUKIN_6	18	-0.27587	-1.40309	0.109731	0.328877	1	2722	tags=67%, list=39%, signal=109%
GOBP_NEGATIVE_REGULATION_OF_CELL_CYCLE_PHASE_TRANSITION	77	-0.134853	-1.40043	0.107422	0.3317	1	4580	tags=79%, list=66%, signal=230%
GOBP_AMINO_SUGAR_METABOLIC_PROCESS	20	-0.264214	-1.39742	0.107071	0.33487	1	3730	tags=80%, list=54%, signal=172%
GOBP_CELL_SURFACE_RECEPTOR_SIGNALING_PATHWAY_INVOLVED_IN_CELL_CELL_SIGNALING	231	-0.0797113	-1.39669	0.104822	0.334933	1	1752	tags=33%, list=25%, signal=43%
GOBP_NEGATIVE_REGULATION_OF_CELL_CYCLE_G1_S_PHASE_TRANSITION	25	-0.232347	-1.39459	0.0968992	0.336961	1	1172	tags=40%, list=17%, signal=48%
GOBP_POSITIVE_REGULATION_OF_LIPASE_ACTIVITY	25	-0.232058	-1.39438	0.0989899	0.336418	1	5066	tags=96%, list=73%, signal=353%
GOBP_NEGATIVE_REGULATION_OF_TRANSFORMING_GROWTH_FACTOR_BETA_RECEPTOR_SIGNALING_PATHWAY	23	-0.241481	-1.39397	0.114228	0.336056	1	1350	tags=43%, list=19%, signal=54%
GOBP_POSITIVE_REGULATION_OF_DNA_RECOMBINATION	22	-0.249305	-1.39332	0.116424	0.336253	1	4592	tags=91%, list=66%, signal=267%
GOBP_NEGATIVE_REGULATION_OF_PHOSPHORUS_METABOLIC_PROCESS	211	-0.0828368	-1.39283	0.0903733	0.336015	1	3593	tags=60%, list=52%, signal=120%
GOBP_COCHLEA_DEVELOPMENT	17	-0.274111	-1.3926	0.118952	0.335463	1	1780	tags=53%, list=26%, signal=71%
GOBP_PROTEIN_K63_LINKED_UBIQUITINATION	26	-0.231913	-1.39221	0.101961	0.335208	1	4276	tags=85%, list=62%, signal=219%
GOBP_POSITIVE_REGULATION_OF_NEURON_DIFFERENTIATION	27	-0.222784	-1.39032	0.112	0.33692	1	3092	tags=67%, list=44%, signal=120%
GOBP_ANTIGEN_RECEPTOR_MEDIATED_SIGNALING_PATHWAY	64	-0.148349	-1.38555	0.0880503	0.342775	1	3649	tags=67%, list=53%, signal=140%
GOBP_MACROPHAGE_MIGRATION	18	-0.276736	-1.38514	0.113402	0.34251	1	2716	tags=67%, list=39%, signal=109%
GOBP_MRNA_CIS_SPLICING_VIA_SPLICEOSOME	18	-0.269603	-1.38308	0.112621	0.344407	1	4696	tags=94%, list=68%, signal=290%
GOBP_PLATELET_DERIVED_GROWTH_FACTOR_RECEPTOR_SIGNALING_PATHWAY	34	-0.197947	-1.38298	0.124756	0.343658	1	2107	tags=50%, list=30%, signal=71%
GOBP_SECONDARY_ALCOHOL_METABOLIC_PROCESS	81	-0.128703	-1.38068	0.124236	0.346144	1	1262	tags=31%, list=18%, signal=37%
GOBP_REGULATION_OF_RESPONSE_TO_BIOTIC_STIMULUS	124	-0.108218	-1.38014	0.121723	0.346047	1	4699	tags=78%, list=68%, signal=237%
GOBP_PROTEIN_SUMOYLATION	21	-0.248418	-1.37853	0.121951	0.347353	1	3244	tags=71%, list=47%, signal=134%
GOBP_REGULATION_OF_SPINDLE_ASSEMBLY	16	-0.284792	-1.37748	0.127413	0.347998	1	2370	tags=63%, list=34%, signal=95%
GOBP_TAXIS	260	-0.0741578	-1.37653	0.119097	0.348532	1	2472	tags=43%, list=36%, signal=64%
GOBP_REGULATION_OF_DNA_BIOSYNTHETIC_PROCESS	53	-0.159126	-1.37586	0.107724	0.348666	1	3362	tags=64%, list=48%, signal=123%
GOBP_POSITIVE_REGULATION_OF_TELOMERE_MAINTENANCE	29	-0.217992	-1.37536	0.118126	0.348508	1	4244	tags=83%, list=61%, signal=212%
GOBP_NEURON_PROJECTION_EXTENSION_INVOLVED_IN_NEURON_PROJECTION_GUIDANCE	25	-0.23509	-1.37441	0.124506	0.349044	1	1709	tags=48%, list=25%, signal=63%
GOBP_REGULATION_OF_INTRACELLULAR_STEROID_HORMONE_RECEPTOR_SIGNALING_PATHWAY	38	-0.187949	-1.37415	0.105578	0.34848	1	1994	tags=47%, list=29%, signal=66%
GOBP_REGULATION_OF_RECEPTOR_SIGNALING_PATHWAY_VIA_STAT	32	-0.207701	-1.37402	0.115385	0.347847	1	4211	tags=81%, list=61%, signal=205%
GOBP_POSITIVE_REGULATION_OF_CELL_DIFFERENTIATION	323	-0.0681045	-1.37274	0.132673	0.348886	1	1228	tags=24%, list=18%, signal=28%
GOBP_NEGATIVE_REGULATION_OF_CELL_GROWTH	86	-0.131065	-1.37158	0.12549	0.349613	1	2738	tags=52%, list=39%, signal=85%
GOBP_TYPE_I_INTERFERON_PRODUCTION	35	-0.19874	-1.37129	0.125969	0.349152	1	4981	tags=91%, list=72%, signal=321%
GOBP_CYTOKINETIC_PROCESS	24	-0.235826	-1.36922	0.107784	0.351221	1	3001	tags=67%, list=43%, signal=117%
GOBP_IMMUNE_RESPONSE_REGULATING_SIGNALING_PATHWAY	151	-0.094563	-1.36919	0.133858	0.350417	1	2718	tags=48%, list=39%, signal=78%
GOBP_MEMBRANE_BIOGENESIS	43	-0.177201	-1.36867	0.11306	0.350302	1	1848	tags=44%, list=27%, signal=60%
GOBP_CELL_RECOGNITION	69	-0.139237	-1.3665	0.0943026	0.352642	1	2669	tags=52%, list=38%, signal=84%
GOBP_POSITIVE_REGULATION_OF_CHROMOSOME_ORGANIZATION	41	-0.176987	-1.36645	0.107486	0.351878	1	3016	tags=61%, list=43%, signal=107%
GOBP_PROTEIN_DNA_COMPLEX_ASSEMBLY	39	-0.185932	-1.36623	0.123364	0.351335	1	4775	tags=87%, list=69%, signal=277%
GOBP_REGULATION_OF_CELLULAR_RESPONSE_TO_TRANSFORMING_GROWTH_FACTOR_BETA_STIMULUS	42	-0.176421	-1.36081	0.128107	0.358108	1	768	tags=29%, list=11%, signal=32%
GOBP_DNA_RECOMBINATION	85	-0.126473	-1.35985	0.097561	0.358596	1	4611	tags=79%, list=66%, signal=231%
GOBP_CELLULAR_RESPONSE_TO_HORMONE_STIMULUS	258	-0.0747532	-1.35817	0.129363	0.360175	1	2868	tags=48%, list=41%, signal=79%
GOBP_TOXIN_TRANSPORT	22	-0.242455	-1.35785	0.12831	0.359806	1	2744	tags=64%, list=39%, signal=105%
GOBP_DEFENSE_RESPONSE_TO_OTHER_ORGANISM	294	-0.0698158	-1.35749	0.13308	0.359483	1	4146	tags=66%, list=60%, signal=157%
GOBP_NEGATIVE_REGULATION_OF_PHOSPHATASE_ACTIVITY	21	-0.24971	-1.35672	0.133909	0.359715	1	3566	tags=76%, list=51%, signal=156%
GOBP_PROCESS_UTILIZING_AUTOPHAGIC_MECHANISM	353	-0.0623225	-1.35192	0.114851	0.36612	1	2740	tags=45%, list=39%, signal=71%
GOBP_NEGATIVE_REGULATION_OF_PEPTIDYL_TYROSINE_PHOSPHORYLATION	28	-0.219683	-1.34937	0.133065	0.368789	1	2700	tags=61%, list=39%, signal=99%
GOBP_NEGATIVE_REGULATION_OF_CELL_CYCLE	121	-0.104862	-1.34628	0.12766	0.372445	1	3363	tags=59%, list=48%, signal=112%
GOBP_VESICLE_CARGO_LOADING	15	-0.286229	-1.33994	0.143737	0.38083	1	4966	tags=100%, list=71%, signal=350%
GOBP_ER_NUCLEUS_SIGNALING_PATHWAY	24	-0.22584	-1.33923	0.121756	0.380973	1	2491	tags=58%, list=36%, signal=91%
GOBP_TAIL_ANCHORED_MEMBRANE_PROTEIN_INSERTION_INTO_ER_MEMBRANE	17	-0.268723	-1.33871	0.130435	0.380783	1	2635	tags=65%, list=38%, signal=104%
GOBP_STEROL_METABOLIC_PROCESS	81	-0.128703	-1.33862	0.128655	0.380031	1	1262	tags=31%, list=18%, signal=37%
GOBP_NUCLEOSOME_ORGANIZATION	49	-0.163183	-1.33844	0.140756	0.379396	1	3981	tags=73%, list=57%, signal=171%
GOBP_NCRNA_CATABOLIC_PROCESS	25	-0.227292	-1.33819	0.145455	0.378892	1	3709	tags=76%, list=53%, signal=162%
GOBP_REGULATION_OF_DNA_REPAIR	63	-0.143648	-1.33734	0.130268	0.379324	1	1549	tags=37%, list=22%, signal=47%
GOBP_REGULATION_OF_PRODUCTION_OF_MOLECULAR_MEDIATOR_OF_IMMUNE_RESPONSE	37	-0.18865	-1.33727	0.142023	0.378554	1	4332	tags=81%, list=62%, signal=214%
GOBP_REGULATION_OF_IMMUNE_RESPONSE	263	-0.0716156	-1.33666	0.122449	0.378585	1	4728	tags=75%, list=68%, signal=225%
GOBP_PYRIMIDINE_RIBONUCLEOTIDE_METABOLIC_PROCESS	18	-0.260226	-1.33196	0.145383	0.384798	1	4761	tags=94%, list=69%, signal=299%
GOBP_NEGATIVE_REGULATION_OF_ACTIN_FILAMENT_POLYMERIZATION	41	-0.178894	-1.33131	0.151163	0.38486	1	5376	tags=95%, list=77%, signal=418%
GOBP_RESPONSE_TO_RADIATION	170	-0.0862658	-1.32941	0.138776	0.386821	1	5712	tags=91%, list=82%, signal=496%
GOBP_POSITIVE_REGULATION_OF_IMMUNE_SYSTEM_PROCESS	261	-0.0719761	-1.32753	0.147727	0.38877	1	4073	tags=66%, list=59%, signal=152%
GOBP_VIRAL_BUDDING	22	-0.234988	-1.32735	0.137652	0.388189	1	1848	tags=50%, list=27%, signal=68%
GOBP_PROTEIN_IMPORT	132	-0.100018	-1.32621	0.144814	0.389002	1	5374	tags=87%, list=77%, signal=377%
GOBP_AXO_DENDRITIC_TRANSPORT	63	-0.143839	-1.32597	0.145068	0.388473	1	1658	tags=38%, list=24%, signal=50%
GOBP_POSITIVE_REGULATION_OF_ACTIN_FILAMENT_POLYMERIZATION	33	-0.192753	-1.32511	0.147752	0.38884	1	1195	tags=36%, list=17%, signal=44%
GOBP_IMMUNE_RESPONSE_REGULATING_CELL_SURFACE_RECEPTOR_SIGNALING_PATHWAY	93	-0.120514	-1.32405	0.149284	0.389584	1	2687	tags=51%, list=39%, signal=81%
GOBP_MUSCLE_ADAPTATION	45	-0.167785	-1.31934	0.151874	0.395952	1	4248	tags=78%, list=61%, signal=199%
GOBP_REGULATION_OF_CARBOHYDRATE_BIOSYNTHETIC_PROCESS	41	-0.175416	-1.31857	0.177083	0.396314	1	5061	tags=90%, list=73%, signal=330%
GOBP_REGULATION_OF_MITOTIC_CELL_CYCLE	172	-0.0891993	-1.31602	0.144578	0.399465	1	2831	tags=49%, list=41%, signal=81%
GOBP_INTRINSIC_APOPTOTIC_SIGNALING_PATHWAY_BY_P53_CLASS_MEDIATOR	30	-0.198507	-1.31553	0.14741	0.399358	1	2334	tags=53%, list=34%, signal=80%
GOBP_CELL_FATE_COMMITMENT	47	-0.162782	-1.3155	0.148297	0.398525	1	2722	tags=55%, list=39%, signal=90%
GOBP_NEGATIVE_REGULATION_OF_CELLULAR_RESPONSE_TO_GROWTH_FACTOR_STIMULUS	35	-0.188989	-1.3135	0.163022	0.400745	1	1077	tags=34%, list=15%, signal=40%
GOBP_DETECTION_OF_STIMULUS_INVOLVED_IN_SENSORY_PERCEPTION	19	-0.250879	-1.31009	0.165067	0.405279	1	3749	tags=79%, list=54%, signal=171%
GOBP_DOUBLE_STRAND_BREAK_REPAIR	87	-0.1198	-1.30981	0.156379	0.404801	1	4611	tags=78%, list=66%, signal=229%
GOBP_PROTEIN_LOCALIZATION_TO_ENDOPLASMIC_RETICULUM	46	-0.164347	-1.30758	0.16632	0.407383	1	5212	tags=91%, list=75%, signal=363%
GOBP_ENDOSOME_ORGANIZATION	60	-0.141775	-1.30638	0.162602	0.408409	1	2615	tags=52%, list=38%, signal=82%
GOBP_REGULATION_OF_TRANSFERASE_ACTIVITY	391	-0.058326	-1.30615	0.154639	0.407857	1	3760	tags=60%, list=54%, signal=123%
GOBP_POSITIVE_REGULATION_OF_RESPONSE_TO_DNA_DAMAGE_STIMULUS	51	-0.155027	-1.30603	0.168297	0.407154	1	4655	tags=82%, list=67%, signal=248%
GOBP_VESICLE_CYTOSKELETAL_TRAFFICKING	50	-0.158116	-1.30592	0.164241	0.406459	1	1134	tags=32%, list=16%, signal=38%
GOBP_NEGATIVE_REGULATION_OF_RESPONSE_TO_EXTERNAL_STIMULUS	156	-0.0891058	-1.30468	0.170385	0.407539	1	5811	tags=92%, list=84%, signal=551%
GOBP_TRNA_PROCESSING	55	-0.148869	-1.30254	0.145283	0.409941	1	5040	tags=87%, list=73%, signal=315%
GOBP_VESICLE_ORGANIZATION	199	-0.0787458	-1.30168	0.134969	0.410425	1	2892	tags=49%, list=42%, signal=82%
GOBP_REGULATION_OF_HISTONE_MODIFICATION	72	-0.130731	-1.29859	0.159596	0.41444	1	3156	tags=58%, list=45%, signal=106%
GOBP_REGULATION_OF_STEM_CELL_DIFFERENTIATION	24	-0.223915	-1.29786	0.156942	0.414727	1	4821	tags=92%, list=69%, signal=298%
GOBP_REGULATION_OF_PROTEIN_POLYUBIQUITINATION	17	-0.263404	-1.29638	0.17004	0.416228	1	4716	tags=94%, list=68%, signal=292%
GOBP_SEMAPHORIN_PLEXIN_SIGNALING_PATHWAY	32	-0.192632	-1.29501	0.152918	0.417506	1	1709	tags=44%, list=25%, signal=58%
GOBP_REGULATION_OF_NUCLEOCYTOPLASMIC_TRANSPORT	65	-0.135143	-1.2938	0.177686	0.418566	1	5379	tags=91%, list=77%, signal=398%
GOBP_NUCLEOBASE_CONTAINING_SMALL_MOLECULE_METABOLIC_PROCESS	316	-0.0641164	-1.29307	0.154	0.418825	1	1841	tags=33%, list=26%, signal=42%
GOBP_DNA_CONFORMATION_CHANGE	95	-0.113509	-1.29121	0.172414	0.420951	1	5295	tags=87%, list=76%, signal=362%
GOBP_CELLULAR_RESPONSE_TO_IONIZING_RADIATION	26	-0.211594	-1.29088	0.158228	0.420686	1	4684	tags=88%, list=67%, signal=270%
GOBP_ENDODERM_DEVELOPMENT	28	-0.201635	-1.28582	0.159763	0.42784	1	4066	tags=79%, list=59%, signal=189%
GOBP_DNA_TEMPLATED_TRANSCRIPTION_INITIATION	47	-0.155643	-1.2858	0.177551	0.426961	1	4250	tags=77%, list=61%, signal=196%
GOBP_DNA_BIOSYNTHETIC_PROCESS	70	-0.132018	-1.28516	0.162264	0.427038	1	3362	tags=61%, list=48%, signal=118%
GOBP_REGULATION_OF_TRANSCRIPTION_REGULATORY_REGION_DNA_BINDING	15	-0.274261	-1.28405	0.16763	0.427904	1	879	tags=40%, list=13%, signal=46%
GOBP_DEVELOPMENTAL_GROWTH	279	-0.0676856	-1.2837	0.150602	0.427565	1	2738	tags=46%, list=39%, signal=73%
GOBP_THYMUS_DEVELOPMENT	17	-0.260188	-1.28181	0.158397	0.429818	1	3103	tags=71%, list=45%, signal=127%
GOBP_REGULATION_OF_FAT_CELL_DIFFERENTIATION	32	-0.192704	-1.28065	0.186508	0.430866	1	3446	tags=69%, list=50%, signal=136%
GOBP_GTP_METABOLIC_PROCESS	17	-0.256913	-1.27831	0.185804	0.4337	1	4761	tags=94%, list=69%, signal=298%
GOBP_REGULATION_OF_LIPASE_ACTIVITY	34	-0.183887	-1.27686	0.179134	0.435113	1	5066	tags=91%, list=73%, signal=335%
GOBP_NEURON_APOPTOTIC_PROCESS	124	-0.0985653	-1.27396	0.173196	0.438802	1	2579	tags=47%, list=37%, signal=73%
GOBP_REGULATION_OF_RESPONSE_TO_DNA_DAMAGE_STIMULUS	106	-0.106222	-1.27281	0.178715	0.439777	1	4716	tags=78%, list=68%, signal=240%
GOBP_NEURAL_CREST_CELL_MIGRATION	29	-0.201057	-1.27095	0.190083	0.442065	1	1725	tags=45%, list=25%, signal=59%
GOBP_REGULATION_OF_MRNA_3_END_PROCESSING	21	-0.230783	-1.27084	0.204771	0.441313	1	4690	tags=90%, list=67%, signal=277%
GOBP_MRNA_3_END_PROCESSING	42	-0.167963	-1.26826	0.176923	0.444648	1	3805	tags=71%, list=55%, signal=157%
GOBP_REGULATION_OF_CELLULAR_RESPONSE_TO_GROWTH_FACTOR_STIMULUS	101	-0.109047	-1.26516	0.187891	0.448808	1	768	tags=22%, list=11%, signal=24%
GOBP_REGULATION_OF_GLUCOSE_IMPORT	29	-0.195557	-1.26404	0.176923	0.449836	1	3201	tags=66%, list=46%, signal=121%
GOBP_REGULATION_OF_MRNA_POLYADENYLATION	16	-0.26343	-1.26159	0.188119	0.453127	1	4690	tags=94%, list=67%, signal=288%
GOBP_RESPONSE_TO_TYPE_I_INTERFERON	30	-0.193593	-1.26022	0.186408	0.454435	1	5148	tags=93%, list=74%, signal=358%
GOBP_NEGATIVE_REGULATION_OF_CHROMOSOME_ORGANIZATION	35	-0.183163	-1.25849	0.194215	0.456481	1	3103	tags=63%, list=45%, signal=113%
GOBP_NEGATIVE_REGULATION_OF_DNA_BIOSYNTHETIC_PROCESS	16	-0.262529	-1.25777	0.193676	0.456821	1	2090	tags=56%, list=30%, signal=80%
GOBP_REGULATION_OF_ENDOPLASMIC_RETICULUM_STRESS_INDUCED_INTRINSIC_APOPTOTIC_SIGNALING_PATHWAY	16	-0.260077	-1.25732	0.20122	0.456744	1	2107	tags=56%, list=30%, signal=81%
GOBP_REGULATION_OF_NERVOUS_SYSTEM_DEVELOPMENT	248	-0.0713052	-1.25709	0.184211	0.456195	1	1709	tags=31%, list=25%, signal=40%
GOBP_REGULATION_OF_MITOTIC_CELL_CYCLE_PHASE_TRANSITION	110	-0.103535	-1.2563	0.197652	0.456652	1	2831	tags=51%, list=41%, signal=85%
GOBP_NUCLEIC_ACID_PHOSPHODIESTER_BOND_HYDROLYSIS	93	-0.115444	-1.25618	0.189189	0.455926	1	3768	tags=66%, list=54%, signal=141%
GOBP_PROTEIN_PEPTIDYL_PROLYL_ISOMERIZATION	26	-0.208428	-1.254	0.186898	0.458776	1	429	tags=27%, list=6%, signal=29%
GOBP_REGULATION_OF_NUCLEAR_TRANSCRIBED_MRNA_CATABOLIC_PROCESS_DEADENYLATION_DEPENDENT_DECAY	15	-0.274165	-1.25132	0.208333	0.46225	1	4123	tags=87%, list=59%, signal=213%
GOBP_NEGATIVE_REGULATION_OF_RESPONSE_TO_BIOTIC_STIMULUS	38	-0.170139	-1.24961	0.206478	0.464176	1	5775	tags=100%, list=83%, signal=588%
GOBP_PRODUCTION_OF_MOLECULAR_MEDIATOR_OF_IMMUNE_RESPONSE	48	-0.151478	-1.24934	0.195609	0.463672	1	4168	tags=75%, list=60%, signal=186%
GOBP_VIRAL_LIFE_CYCLE	149	-0.0880595	-1.24864	0.193939	0.464018	1	5186	tags=83%, list=75%, signal=321%
GOBP_TRANSCRIPTION_ELONGATION_FROM_RNA_POLYMERASE_II_PROMOTER	34	-0.17926	-1.2481	0.193059	0.463989	1	5098	tags=91%, list=73%, signal=340%
GOBP_POSITIVE_REGULATION_OF_TYPE_I_INTERFERON_PRODUCTION	22	-0.221735	-1.247	0.195122	0.464974	1	4783	tags=91%, list=69%, signal=291%
GOBP_REGULATION_OF_PHOSPHOLIPASE_C_ACTIVITY	15	-0.27181	-1.24684	0.192623	0.464333	1	5066	tags=100%, list=73%, signal=368%
GOBP_MODULATION_BY_HOST_OF_SYMBIONT_PROCESS	29	-0.195402	-1.24614	0.203522	0.464685	1	4640	tags=86%, list=67%, signal=258%
GOBP_DNA_INTEGRITY_CHECKPOINT_SIGNALING	40	-0.167113	-1.24273	0.196116	0.469648	1	4580	tags=83%, list=66%, signal=241%
GOBP_MITOTIC_METAPHASE_PLATE_CONGRESSION	25	-0.210975	-1.2418	0.204819	0.470275	1	4378	tags=84%, list=63%, signal=226%
GOBP_PHOSPHATIDYLCHOLINE_BIOSYNTHETIC_PROCESS	19	-0.234097	-1.24101	0.195609	0.470801	1	939	tags=37%, list=14%, signal=42%
GOBP_LAMELLIPODIUM_ORGANIZATION	61	-0.138881	-1.23913	0.215768	0.473187	1	1209	tags=31%, list=17%, signal=37%
GOBP_POSITIVE_REGULATION_OF_NUCLEOCYTOPLASMIC_TRANSPORT	37	-0.173054	-1.23888	0.201258	0.4727	1	5379	tags=95%, list=77%, signal=416%
GOBP_CELLULAR_RESPONSE_TO_RETINOIC_ACID	29	-0.190226	-1.23284	0.214008	0.482425	1	1081	tags=34%, list=16%, signal=41%
GOBP_POSITIVE_REGULATION_OF_RESPONSE_TO_ENDOPLASMIC_RETICULUM_STRESS	19	-0.234849	-1.23274	0.206967	0.481664	1	568	tags=32%, list=8%, signal=34%
GOBP_REGULATION_OF_DENDRITIC_SPINE_MORPHOGENESIS	35	-0.171305	-1.23272	0.202869	0.48077	1	1795	tags=43%, list=26%, signal=57%
GOBP_NEGATIVE_REGULATION_OF_COLD_INDUCED_THERMOGENESIS	22	-0.220305	-1.23253	0.193483	0.480155	1	4477	tags=86%, list=64%, signal=242%
GOBP_NEGATIVE_REGULATION_OF_NUCLEAR_DIVISION	16	-0.250613	-1.2321	0.184549	0.479966	1	2607	tags=63%, list=38%, signal=100%
GOBP_NEGATIVE_REGULATION_OF_AUTOPHAGY	49	-0.149292	-1.23085	0.202756	0.481189	1	3084	tags=59%, list=44%, signal=106%
GOBP_NEGATIVE_REGULATION_OF_ATP_METABOLIC_PROCESS	15	-0.268541	-1.23067	0.196116	0.480561	1	1382	tags=47%, list=20%, signal=58%
GOBP_NEGATIVE_REGULATION_OF_NEURON_PROJECTION_DEVELOPMENT	90	-0.112067	-1.23042	0.196226	0.480058	1	5410	tags=89%, list=78%, signal=396%
GOBP_NEGATIVE_REGULATION_OF_DEPHOSPHORYLATION	30	-0.185983	-1.22946	0.217221	0.480854	1	3579	tags=70%, list=51%, signal=144%
GOBP_REGULATION_OF_MUSCLE_HYPERTROPHY	30	-0.18974	-1.22867	0.214286	0.481341	1	4248	tags=80%, list=61%, signal=205%
GOBP_DSRNA_PROCESSING	27	-0.202513	-1.22798	0.215164	0.481569	1	5549	tags=100%, list=80%, signal=494%
GOBP_INTRACILIARY_TRANSPORT	20	-0.230159	-1.22761	0.201646	0.481354	1	4661	tags=90%, list=67%, signal=272%
GOBP_VIRAL_GENOME_REPLICATION	66	-0.125636	-1.225	0.189243	0.485092	1	5349	tags=89%, list=77%, signal=384%
GOBP_NEGATIVE_REGULATION_OF_INNATE_IMMUNE_RESPONSE	23	-0.210456	-1.22423	0.217476	0.485551	1	5191	tags=96%, list=75%, signal=377%
GOBP_REGULATION_OF_MYELOID_CELL_DIFFERENTIATION	61	-0.13361	-1.22356	0.207767	0.48582	1	3524	tags=64%, list=51%, signal=129%
GOBP_POSITIVE_REGULATION_OF_POSTTRANSCRIPTIONAL_GENE_SILENCING	18	-0.242787	-1.22338	0.208647	0.485166	1	5268	tags=100%, list=76%, signal=412%
GOBP_NEGATIVE_REGULATION_OF_SIGNALING_RECEPTOR_ACTIVITY	19	-0.226648	-1.22157	0.225743	0.487416	1	2088	tags=53%, list=30%, signal=75%
GOBP_POSITIVE_REGULATION_OF_PROTEOLYSIS	172	-0.0797364	-1.21892	0.20751	0.491113	1	5562	tags=88%, list=80%, signal=429%
GOBP_REGULATION_OF_DEFENSE_RESPONSE_TO_VIRUS	29	-0.189045	-1.2183	0.215264	0.491249	1	4684	tags=86%, list=67%, signal=263%
GOBP_REGULATION_OF_SMOOTHENED_SIGNALING_PATHWAY	31	-0.184578	-1.21795	0.218884	0.490924	1	2311	tags=52%, list=33%, signal=77%
GOBP_P_BODY_ASSEMBLY	15	-0.263158	-1.21447	0.232143	0.496366	1	5126	tags=100%, list=74%, signal=380%
GOBP_PROTEIN_K48_LINKED_UBIQUITINATION	37	-0.167241	-1.21323	0.218688	0.497664	1	4480	tags=81%, list=64%, signal=227%
GOBP_LAMELLIPODIUM_ASSEMBLY	48	-0.14829	-1.21262	0.213573	0.497754	1	715	tags=25%, list=10%, signal=28%
GOBP_POSITIVE_REGULATION_OF_NERVOUS_SYSTEM_DEVELOPMENT	168	-0.0811935	-1.21206	0.213147	0.497887	1	981	tags=22%, list=14%, signal=25%
GOBP_INNATE_IMMUNE_RESPONSE	226	-0.071286	-1.20678	0.218688	0.506398	1	4073	tags=65%, list=59%, signal=153%
GOBP_REGULATION_OF_PROTEIN_LOCALIZATION_TO_NUCLEUS	73	-0.119836	-1.20548	0.207843	0.507827	1	1081	tags=27%, list=16%, signal=32%
GOBP_PROTEIN_CONTAINING_COMPLEX_DISASSEMBLY	175	-0.0777438	-1.20456	0.194726	0.508606	1	4796	tags=77%, list=69%, signal=241%
GOBP_REGULATION_OF_GLUCOSE_TRANSMEMBRANE_TRANSPORT	37	-0.17083	-1.20419	0.243615	0.508266	1	3516	tags=68%, list=51%, signal=136%
GOBP_STEROID_HORMONE_MEDIATED_SIGNALING_PATHWAY	57	-0.1354	-1.20192	0.24015	0.511409	1	1994	tags=42%, list=29%, signal=59%
GOBP_INTRACELLULAR_RECEPTOR_SIGNALING_PATHWAY	100	-0.102555	-1.20104	0.222892	0.512043	1	1731	tags=35%, list=25%, signal=46%
GOBP_NEGATIVE_REGULATION_OF_CHEMOTAXIS	30	-0.184634	-1.20057	0.227099	0.511958	1	1735	tags=43%, list=25%, signal=58%
GOBP_REGULATION_OF_GENE_SILENCING_BY_RNA	25	-0.202455	-1.19883	0.248555	0.514188	1	5549	tags=100%, list=80%, signal=494%
GOBP_GLIAL_CELL_PROLIFERATION	19	-0.227528	-1.19819	0.2251	0.514409	1	5374	tags=100%, list=77%, signal=440%
GOBP_RAB_PROTEIN_SIGNAL_TRANSDUCTION	18	-0.232208	-1.19771	0.235043	0.514327	1	4183	tags=83%, list=60%, signal=209%
GOBP_ORGANIC_HYDROXY_COMPOUND_BIOSYNTHETIC_PROCESS	107	-0.100482	-1.19765	0.246521	0.513487	1	1262	tags=28%, list=18%, signal=34%
GOBP_NEGATIVE_REGULATION_OF_DEFENSE_RESPONSE	78	-0.119265	-1.19657	0.216599	0.514497	1	5775	tags=95%, list=83%, signal=555%
GOBP_SOMATIC_DIVERSIFICATION_OF_IMMUNOGLOBULINS	18	-0.239677	-1.19615	0.230769	0.514359	1	3359	tags=72%, list=48%, signal=139%
GOBP_MUCOPOLYSACCHARIDE_METABOLIC_PROCESS	25	-0.202888	-1.1959	0.236626	0.513902	1	3600	tags=72%, list=52%, signal=149%
GOBP_PROTEIN_INSERTION_INTO_ER_MEMBRANE	20	-0.221645	-1.19431	0.224	0.515853	1	2635	tags=60%, list=38%, signal=96%
GOBP_DNA_DEPENDENT_DNA_REPLICATION	40	-0.160456	-1.19424	0.241379	0.515051	1	1846	tags=43%, list=27%, signal=58%
GOBP_T_CELL_DIFFERENTIATION	59	-0.134049	-1.19377	0.2251	0.514955	1	1551	tags=36%, list=22%, signal=45%
GOBP_REGULATION_OF_MITOTIC_SISTER_CHROMATID_SEGREGATION	16	-0.250613	-1.19218	0.231579	0.516906	1	2607	tags=63%, list=38%, signal=100%
GOBP_MITOTIC_SPINDLE_ASSEMBLY	34	-0.172643	-1.19036	0.25641	0.519294	1	2282	tags=50%, list=33%, signal=74%
GOBP_COLLATERAL_SPROUTING	16	-0.245619	-1.18893	0.249004	0.520906	1	3076	tags=69%, list=44%, signal=123%
GOBP_CELLULAR_RESPONSE_TO_EXTRACELLULAR_STIMULUS	120	-0.0933382	-1.18742	0.234522	0.522713	1	2491	tags=45%, list=36%, signal=69%
GOBP_MYOBLAST_DIFFERENTIATION	20	-0.216162	-1.18714	0.242485	0.522255	1	4758	tags=90%, list=68%, signal=285%
GOBP_NEGATIVE_REGULATION_OF_PEPTIDE_SECRETION	17	-0.235192	-1.18572	0.247465	0.523947	1	1641	tags=47%, list=24%, signal=61%
GOBP_NEGATIVE_REGULATION_OF_DEVELOPMENTAL_GROWTH	53	-0.135345	-1.18386	0.260355	0.526358	1	5493	tags=92%, list=79%, signal=438%
GOBP_VIRION_ASSEMBLY	27	-0.192301	-1.18367	0.249505	0.525752	1	2016	tags=48%, list=29%, signal=68%
GOBP_RESPONSE_TO_INTERFERON_GAMMA	42	-0.153783	-1.18292	0.246988	0.526132	1	3572	tags=67%, list=51%, signal=136%
GOBP_POSITIVE_REGULATION_OF_PHOSPHOLIPASE_ACTIVITY	19	-0.224066	-1.18225	0.243408	0.526401	1	5398	tags=100%, list=78%, signal=447%
GOBP_NEGATIVE_REGULATION_OF_DEVELOPMENTAL_PROCESS	286	-0.063084	-1.18189	0.22561	0.526111	1	2764	tags=46%, list=40%, signal=73%
GOBP_REGULATION_OF_INFLAMMATORY_RESPONSE	104	-0.100665	-1.18071	0.237548	0.527403	1	4658	tags=77%, list=67%, signal=230%
GOBP_CELLULAR_RESPONSE_TO_LIPID	210	-0.0715416	-1.18051	0.261224	0.526811	1	975	tags=21%, list=14%, signal=24%
GOBP_ENDOPLASMIC_RETICULUM_TUBULAR_NETWORK_ORGANIZATION	16	-0.243691	-1.17819	0.261134	0.530092	1	2655	tags=63%, list=38%, signal=101%
GOBP_REGULATION_OF_RESPONSE_TO_ENDOPLASMIC_RETICULUM_STRESS	42	-0.154858	-1.17802	0.239919	0.529424	1	586	tags=24%, list=8%, signal=26%
GOBP_NEGATIVE_REGULATION_OF_PROTEIN_MODIFICATION_PROCESS	256	-0.0637652	-1.1778	0.246094	0.52894	1	2289	tags=39%, list=33%, signal=56%
GOBP_POSITIVE_REGULATION_OF_PROTEOLYSIS_INVOLVED_IN_CELLULAR_PROTEIN_CATABOLIC_PROCESS	71	-0.121628	-1.17717	0.263566	0.529136	1	5527	tags=92%, list=80%, signal=443%
GOBP_PROTEIN_AUTOPHOSPHORYLATION	112	-0.0964933	-1.17694	0.262646	0.528673	1	4926	tags=80%, list=71%, signal=271%
GOBP_BARBED_END_ACTIN_FILAMENT_CAPPING	19	-0.22724	-1.17549	0.260606	0.530308	1	5376	tags=100%, list=77%, signal=440%
GOBP_MITOCHONDRIAL_OUTER_MEMBRANE_PERMEABILIZATION_INVOLVED_IN_PROGRAMMED_CELL_DEATH	19	-0.226822	-1.17453	0.244306	0.531208	1	1721	tags=47%, list=25%, signal=63%
GOBP_POSITIVE_REGULATION_OF_TRANSLATIONAL_INITIATION	19	-0.231196	-1.17251	0.249027	0.533932	1	4617	tags=89%, list=66%, signal=266%
GOBP_PURINE_NUCLEOSIDE_METABOLIC_PROCESS	15	-0.257438	-1.17047	0.259332	0.536667	1	1459	tags=47%, list=21%, signal=59%
GOBP_COLUMNAR_CUBOIDAL_EPITHELIAL_CELL_DIFFERENTIATION	22	-0.208902	-1.16948	0.270707	0.537524	1	1081	tags=36%, list=16%, signal=43%
GOBP_HISTONE_MODIFICATION	187	-0.0732477	-1.16737	0.264706	0.540622	1	4746	tags=75%, list=68%, signal=231%
GOBP_REGULATION_OF_ANIMAL_ORGAN_MORPHOGENESIS	34	-0.169539	-1.16638	0.273267	0.541483	1	1077	tags=32%, list=15%, signal=38%
GOBP_PROTEIN_ACETYLATION	85	-0.110038	-1.16638	0.279612	0.540554	1	1535	tags=33%, list=22%, signal=42%
GOBP_FERTILIZATION	53	-0.134393	-1.16542	0.270059	0.541413	1	1959	tags=42%, list=28%, signal=57%
GOBP_REGULATION_OF_PROTEIN_CONTAINING_COMPLEX_DISASSEMBLY	86	-0.106325	-1.16519	0.264887	0.540961	1	2827	tags=51%, list=41%, signal=85%
GOBP_TRANSCRIPTION_INITIATION_FROM_RNA_POLYMERASE_II_PROMOTER	33	-0.177354	-1.16518	0.248473	0.540047	1	4250	tags=79%, list=61%, signal=202%
GOBP_GOLGI_ORGANIZATION	102	-0.100258	-1.16473	0.264414	0.539973	1	4561	tags=75%, list=66%, signal=216%
GOBP_NUCLEAR_EXPORT	104	-0.0979348	-1.16457	0.26096	0.539296	1	4944	tags=81%, list=71%, signal=276%
GOBP_REGULATION_OF_CELL_DEVELOPMENT	261	-0.0631287	-1.16449	0.25355	0.538497	1	1709	tags=31%, list=25%, signal=39%
GOBP_PROTEIN_DEGLYCOSYLATION	16	-0.238192	-1.16366	0.267894	0.539102	1	4865	tags=94%, list=70%, signal=312%
GOBP_REGULATION_OF_ANTIGEN_RECEPTOR_MEDIATED_SIGNALING_PATHWAY	22	-0.209519	-1.16209	0.246407	0.541139	1	3604	tags=73%, list=52%, signal=151%
GOBP_CELLULAR_RESPONSE_TO_PEPTIDE_HORMONE_STIMULUS	139	-0.0855968	-1.15998	0.265182	0.544128	1	2868	tags=50%, list=41%, signal=83%
GOBP_REGULATION_OF_PHOSPHOLIPASE_ACTIVITY	26	-0.19503	-1.15955	0.275142	0.54394	1	5066	tags=92%, list=73%, signal=339%
GOBP_SMOOTHENED_SIGNALING_PATHWAY	46	-0.146859	-1.15896	0.26729	0.54411	1	2311	tags=48%, list=33%, signal=71%
GOBP_REGULATION_OF_TOLL_LIKE_RECEPTOR_SIGNALING_PATHWAY	23	-0.20126	-1.15763	0.268482	0.545618	1	4046	tags=78%, list=58%, signal=187%
GOBP_ACTIN_FILAMENT_DEPOLYMERIZATION	43	-0.150407	-1.15711	0.270378	0.54569	1	5104	tags=88%, list=73%, signal=331%
GOBP_ATP_BIOSYNTHETIC_PROCESS	24	-0.192415	-1.15668	0.274319	0.545619	1	4460	tags=83%, list=64%, signal=232%
GOBP_RESPONSE_TO_ISCHEMIA	31	-0.176848	-1.15262	0.266667	0.552065	1	5279	tags=94%, list=76%, signal=387%
GOBP_CELLULAR_RESPONSE_TO_LIGHT_STIMULUS	44	-0.154668	-1.15241	0.275362	0.55155	1	5409	tags=93%, list=78%, signal=418%
GOBP_NEGATIVE_REGULATION_OF_PLASMA_MEMBRANE_BOUNDED_CELL_PROJECTION_ASSEMBLY	19	-0.217201	-1.15208	0.274029	0.551258	1	4714	tags=89%, list=68%, signal=277%
GOBP_NUCLEOSIDE_METABOLIC_PROCESS	28	-0.179036	-1.15199	0.266129	0.550501	1	3726	tags=71%, list=54%, signal=153%
GOBP_NUCLEAR_TRANSCRIBED_MRNA_POLY_A_TAIL_SHORTENING	17	-0.230136	-1.15154	0.280876	0.550355	1	4129	tags=82%, list=59%, signal=202%
GOBP_POSITIVE_REGULATION_OF_VIRAL_PROCESS	36	-0.159507	-1.15011	0.250474	0.552203	1	5269	tags=92%, list=76%, signal=377%
GOBP_FC_RECEPTOR_MEDIATED_STIMULATORY_SIGNALING_PATHWAY	19	-0.219365	-1.14845	0.272727	0.554305	1	4699	tags=89%, list=68%, signal=275%
GOBP_NEGATIVE_REGULATION_OF_NERVOUS_SYSTEM_DEVELOPMENT	76	-0.11478	-1.14782	0.3	0.554549	1	2687	tags=50%, list=39%, signal=81%
GOBP_REGULATION_OF_DOUBLE_STRAND_BREAK_REPAIR	43	-0.150289	-1.14655	0.281437	0.555942	1	1549	tags=37%, list=22%, signal=48%
GOBP_ESTABLISHMENT_OF_TISSUE_POLARITY	30	-0.179287	-1.14513	0.274	0.557687	1	1077	tags=33%, list=15%, signal=39%
GOBP_ZYMOGEN_ACTIVATION	27	-0.181997	-1.14357	0.296512	0.559786	1	4404	tags=81%, list=63%, signal=222%
GOBP_REGULATION_OF_NUCLEAR_DIVISION	42	-0.15064	-1.14302	0.27027	0.559907	1	5083	tags=88%, list=73%, signal=326%
GOBP_REGULATION_OF_ACTIN_FILAMENT_LENGTH	101	-0.0983146	-1.14245	0.296223	0.559998	1	1392	tags=30%, list=20%, signal=37%
GOBP_PROTEIN_MONOUBIQUITINATION	33	-0.176162	-1.14072	0.299587	0.562309	1	2784	tags=58%, list=40%, signal=96%
GOBP_REGULATION_OF_NEURON_DIFFERENTIATION	67	-0.119321	-1.13866	0.264368	0.565146	1	1773	tags=37%, list=26%, signal=50%
GOBP_REGULATION_OF_CELLULAR_COMPONENT_SIZE	226	-0.0661624	-1.13864	0.295688	0.564244	1	1309	tags=25%, list=19%, signal=30%
GOBP_RESPONSE_TO_DEXAMETHASONE	20	-0.214502	-1.13673	0.270955	0.566902	1	947	tags=35%, list=14%, signal=40%
GOBP_POSITIVE_REGULATION_OF_CELL_DEVELOPMENT	172	-0.0759897	-1.13624	0.27897	0.566874	1	981	tags=22%, list=14%, signal=24%
GOBP_NEGATIVE_REGULATION_OF_GROWTH	102	-0.0956798	-1.13351	0.283784	0.571068	1	5410	tags=87%, list=78%, signal=388%
GOBP_REGULATION_OF_FIBROBLAST_MIGRATION	21	-0.207437	-1.13321	0.283019	0.5707	1	3197	tags=67%, list=46%, signal=123%
GOBP_POSITIVE_REGULATION_OF_VACUOLE_ORGANIZATION	19	-0.219335	-1.13315	0.285141	0.56987	1	5065	tags=95%, list=73%, signal=348%
GOBP_PEPTIDYL_SERINE_MODIFICATION	177	-0.0727715	-1.13135	0.298569	0.572341	1	3631	tags=59%, list=52%, signal=121%
GOBP_MODULATION_BY_HOST_OF_VIRAL_PROCESS	17	-0.22821	-1.13121	0.277207	0.571664	1	4960	tags=94%, list=71%, signal=328%
GOBP_REGULATION_OF_LONG_TERM_SYNAPTIC_POTENTIATION	33	-0.165403	-1.13002	0.280561	0.573057	1	2016	tags=45%, list=29%, signal=64%
GOBP_NEGATIVE_REGULATION_OF_CYTOSKELETON_ORGANIZATION	101	-0.0945314	-1.12899	0.3	0.574078	1	5409	tags=87%, list=78%, signal=387%
GOBP_CIRCADIAN_REGULATION_OF_GENE_EXPRESSION	27	-0.179054	-1.12719	0.279297	0.576546	1	5454	tags=96%, list=78%, signal=446%
GOBP_REGULATION_OF_BMP_SIGNALING_PATHWAY	33	-0.165582	-1.12718	0.292969	0.575636	1	3489	tags=67%, list=50%, signal=133%
GOBP_NEGATIVE_REGULATION_OF_HORMONE_SECRETION	21	-0.203857	-1.12708	0.307692	0.57489	1	1898	tags=48%, list=27%, signal=65%
GOBP_INTRINSIC_APOPTOTIC_SIGNALING_PATHWAY_IN_RESPONSE_TO_ENDOPLASMIC_RETICULUM_STRESS	29	-0.174143	-1.12662	0.305835	0.574811	1	713	tags=28%, list=10%, signal=31%
GOBP_NEGATIVE_REGULATION_OF_AXONOGENESIS	45	-0.14405	-1.12598	0.29	0.575122	1	5493	tags=93%, list=79%, signal=442%
GOBP_DENDRITIC_SPINE_DEVELOPMENT	72	-0.113151	-1.12535	0.271255	0.575333	1	1829	tags=38%, list=26%, signal=50%
GOBP_REGULATION_OF_PATTERN_RECOGNITION_RECEPTOR_SIGNALING_PATHWAY	38	-0.151628	-1.12389	0.279208	0.577047	1	4074	tags=74%, list=59%, signal=177%
GOBP_REGULATION_OF_AEROBIC_RESPIRATION	21	-0.206317	-1.1235	0.31134	0.576853	1	1550	tags=43%, list=22%, signal=55%
GOBP_PROTEIN_QUALITY_CONTROL_FOR_MISFOLDED_OR_INCOMPLETELY_SYNTHESIZED_PROTEINS	20	-0.214646	-1.12277	0.307229	0.57734	1	3031	tags=65%, list=44%, signal=115%
GOBP_DEOXYRIBOSE_PHOSPHATE_METABOLIC_PROCESS	22	-0.204007	-1.121	0.305051	0.579768	1	4274	tags=82%, list=61%, signal=212%
GOBP_UBIQUITIN_DEPENDENT_ERAD_PATHWAY	60	-0.122085	-1.12079	0.303213	0.579249	1	3214	tags=58%, list=46%, signal=108%
GOBP_REGULATION_OF_MYELOID_LEUKOCYTE_DIFFERENTIATION	26	-0.186097	-1.11951	0.307851	0.580762	1	3524	tags=69%, list=51%, signal=140%
GOBP_AXONAL_TRANSPORT	52	-0.130004	-1.11841	0.295276	0.581884	1	1510	tags=35%, list=22%, signal=44%
GOBP_RIBONUCLEOSIDE_MONOPHOSPHATE_METABOLIC_PROCESS	44	-0.144749	-1.11815	0.284211	0.581446	1	3740	tags=68%, list=54%, signal=147%
GOBP_NEURON_RECOGNITION	37	-0.152681	-1.11763	0.304094	0.581485	1	5332	tags=92%, list=77%, signal=393%
GOBP_MONONUCLEAR_CELL_DIFFERENTIATION	108	-0.0939215	-1.11697	0.32216	0.581802	1	1482	tags=31%, list=21%, signal=38%
GOBP_DNA_TEMPLATED_TRANSCRIPTION_ELONGATION	46	-0.137091	-1.11669	0.314815	0.581475	1	5098	tags=87%, list=73%, signal=324%
GOBP_EXECUTION_PHASE_OF_APOPTOSIS	28	-0.178778	-1.11573	0.305835	0.582342	1	3976	tags=75%, list=57%, signal=175%
GOBP_TELOMERE_MAINTENANCE	66	-0.117308	-1.113	0.313346	0.586608	1	4248	tags=73%, list=61%, signal=185%
GOBP_POSITIVE_REGULATION_OF_GENE_EXPRESSION	392	-0.0489245	-1.11265	0.306513	0.586378	1	1985	tags=33%, list=29%, signal=44%
GOBP_PEPTIDYL_LYSINE_METHYLATION	48	-0.135377	-1.11094	0.31746	0.588685	1	2976	tags=56%, list=43%, signal=98%
GOBP_SNRNA_METABOLIC_PROCESS	22	-0.197945	-1.10944	0.330645	0.590509	1	4316	tags=82%, list=62%, signal=215%
GOBP_NEGATIVE_REGULATION_OF_SUPRAMOLECULAR_FIBER_ORGANIZATION	108	-0.093843	-1.10888	0.302419	0.59063	1	5408	tags=87%, list=78%, signal=386%
GOBP_COLUMNAR_CUBOIDAL_EPITHELIAL_CELL_DEVELOPMENT	16	-0.236047	-1.10885	0.290944	0.589757	1	2708	tags=63%, list=39%, signal=102%
GOBP_POSITIVE_REGULATION_OF_DOUBLE_STRAND_BREAK_REPAIR_VIA_HOMOLOGOUS_RECOMBINATION	17	-0.222321	-1.10581	0.320487	0.594564	1	4592	tags=88%, list=66%, signal=259%
GOBP_NEGATIVE_REGULATION_OF_MULTICELLULAR_ORGANISMAL_PROCESS	354	-0.0511438	-1.10301	0.335329	0.598861	1	2746	tags=44%, list=40%, signal=70%
GOBP_LIPID_STORAGE	41	-0.14608	-1.103	0.320248	0.597948	1	2721	tags=54%, list=39%, signal=88%
GOBP_REGULATION_OF_TELOMERE_MAINTENANCE	47	-0.134511	-1.10283	0.309859	0.597349	1	4248	tags=74%, list=61%, signal=190%
GOBP_POSITIVE_REGULATION_OF_PRODUCTION_OF_MOLECULAR_MEDIATOR_OF_IMMUNE_RESPONSE	29	-0.17065	-1.09971	0.338462	0.602509	1	4332	tags=79%, list=62%, signal=210%
GOBP_POSITIVE_REGULATION_OF_NEURON_APOPTOTIC_PROCESS	28	-0.171627	-1.09959	0.334004	0.601796	1	2288	tags=50%, list=33%, signal=74%
GOBP_NEGATIVE_REGULATION_OF_ACTIN_FILAMENT_DEPOLYMERIZATION	30	-0.166474	-1.0986	0.314402	0.602779	1	5104	tags=90%, list=73%, signal=337%
GOBP_POSITIVE_REGULATION_OF_LOCOMOTION	245	-0.0627981	-1.09755	0.324	0.603833	1	743	tags=17%, list=11%, signal=18%
GOBP_REGULATION_OF_CELL_PROJECTION_ASSEMBLY	127	-0.0818526	-1.09718	0.327619	0.603659	1	5900	tags=93%, list=85%, signal=604%
GOBP_REGULATION_OF_VIRAL_GENOME_REPLICATION	35	-0.157091	-1.0957	0.330645	0.60555	1	5269	tags=91%, list=76%, signal=376%
GOBP_CELLULAR_RESPONSE_TO_STEROID_HORMONE_STIMULUS	88	-0.0998549	-1.09542	0.32549	0.605148	1	2080	tags=40%, list=30%, signal=56%
GOBP_VIRAL_TRANSLATION	17	-0.224052	-1.09318	0.341948	0.608569	1	4580	tags=88%, list=66%, signal=258%
GOBP_REGULATION_OF_PLATELET_DERIVED_GROWTH_FACTOR_RECEPTOR_SIGNALING_PATHWAY	15	-0.23081	-1.09247	0.341365	0.609084	1	2107	tags=53%, list=30%, signal=76%
GOBP_DNA_PACKAGING	64	-0.114326	-1.09246	0.323829	0.608154	1	5295	tags=88%, list=76%, signal=364%
GOBP_ENDOPLASMIC_RETICULUM_UNFOLDED_PROTEIN_RESPONSE	36	-0.153392	-1.09234	0.345029	0.607419	1	871	tags=28%, list=13%, signal=32%
GOBP_AMP_METABOLIC_PROCESS	19	-0.209509	-1.09222	0.321862	0.606727	1	1841	tags=47%, list=26%, signal=64%
GOBP_RESPONSE_TO_EPIDERMAL_GROWTH_FACTOR	28	-0.174991	-1.09102	0.34879	0.608144	1	3754	tags=71%, list=54%, signal=155%
GOBP_POSITIVE_REGULATION_OF_NEURON_DEATH	45	-0.138499	-1.0898	0.349206	0.609541	1	2288	tags=47%, list=33%, signal=69%
GOBP_NEGATIVE_REGULATION_OF_CARBOHYDRATE_METABOLIC_PROCESS	19	-0.20843	-1.08823	0.333333	0.611526	1	4409	tags=84%, list=63%, signal=230%
GOBP_CHROMATIN_ASSEMBLY_OR_DISASSEMBLY	65	-0.115256	-1.08719	0.356137	0.612614	1	5409	tags=89%, list=78%, signal=399%
GOBP_SOMATIC_DIVERSIFICATION_OF_IMMUNE_RECEPTORS	24	-0.184137	-1.0869	0.343629	0.612227	1	3359	tags=67%, list=48%, signal=129%
GOBP_VIRAL_RNA_GENOME_REPLICATION	17	-0.222304	-1.08511	0.32	0.614777	1	2548	tags=59%, list=37%, signal=93%
GOBP_NEUROBLAST_PROLIFERATION	24	-0.184582	-1.08421	0.317025	0.615545	1	1908	tags=46%, list=27%, signal=63%
GOBP_POSITIVE_REGULATION_OF_DENDRITE_MORPHOGENESIS	25	-0.182527	-1.0841	0.348077	0.614824	1	1795	tags=44%, list=26%, signal=59%
GOBP_VESICLE_TRANSPORT_ALONG_MICROTUBULE	35	-0.153414	-1.08217	0.368317	0.617746	1	4103	tags=74%, list=59%, signal=180%
GOBP_ESTABLISHMENT_OF_PROTEIN_LOCALIZATION_TO_PLASMA_MEMBRANE	52	-0.125064	-1.08216	0.349901	0.616828	1	2346	tags=46%, list=34%, signal=69%
GOBP_POSITIVE_REGULATION_OF_PROTEIN_CONTAINING_COMPLEX_DISASSEMBLY	24	-0.183054	-1.08075	0.346072	0.618672	1	5104	tags=92%, list=73%, signal=344%
GOBP_RNA_PHOSPHODIESTER_BOND_HYDROLYSIS	69	-0.111511	-1.08059	0.343689	0.618073	1	4975	tags=83%, list=72%, signal=288%
GOBP_POSITIVE_REGULATION_OF_FIBROBLAST_PROLIFERATION	15	-0.225186	-1.08038	0.340111	0.617563	1	4926	tags=93%, list=71%, signal=320%
GOBP_VESICLE_LOCALIZATION	134	-0.0795976	-1.0796	0.347305	0.618071	1	2726	tags=47%, list=39%, signal=76%
GOBP_NEGATIVE_REGULATION_OF_CANONICAL_WNT_SIGNALING_PATHWAY	49	-0.131711	-1.07794	0.339431	0.620426	1	3489	tags=63%, list=50%, signal=126%
GOBP_POSITIVE_REGULATION_OF_BMP_SIGNALING_PATHWAY	15	-0.231963	-1.07673	0.359438	0.621894	1	3489	tags=73%, list=50%, signal=147%
GOBP_RESPONSE_TO_TUMOR_NECROSIS_FACTOR	81	-0.104348	-1.07657	0.363289	0.621302	1	5033	tags=83%, list=72%, signal=296%
GOBP_REGULATION_OF_HYDROLASE_ACTIVITY	455	-0.0442792	-1.07646	0.35503	0.620603	1	2860	tags=45%, list=41%, signal=72%
GOBP_MEIOTIC_CELL_CYCLE_PROCESS	35	-0.147857	-1.07645	0.359184	0.619704	1	2950	tags=57%, list=42%, signal=99%
GOBP_REGULATION_OF_MITOCHONDRIAL_MEMBRANE_PERMEABILITY_INVOLVED_IN_APOPTOTIC_PROCESS	20	-0.203102	-1.07639	0.348515	0.618895	1	1721	tags=45%, list=25%, signal=60%
GOBP_REGULATION_OF_POSTSYNAPSE_ORGANIZATION	62	-0.116439	-1.07556	0.336634	0.619631	1	1553	tags=34%, list=22%, signal=43%
GOBP_RESPONSE_TO_UV	60	-0.115772	-1.07468	0.355828	0.620417	1	5690	tags=93%, list=82%, signal=510%
GOBP_MACROPHAGE_ACTIVATION	26	-0.173588	-1.07394	0.341615	0.620989	1	3076	tags=62%, list=44%, signal=110%
GOBP_POSITIVE_REGULATION_OF_TELOMERE_MAINTENANCE_VIA_TELOMERE_LENGTHENING	24	-0.183704	-1.07286	0.345382	0.622253	1	3362	tags=67%, list=48%, signal=129%
GOBP_TRNA_MODIFICATION	43	-0.136272	-1.07139	0.370143	0.62407	1	5040	tags=86%, list=73%, signal=311%
GOBP_REGULATION_OF_VESICLE_FUSION	15	-0.225955	-1.0711	0.359914	0.623744	1	1214	tags=40%, list=17%, signal=48%
GOBP_INCLUSION_BODY_ASSEMBLY	16	-0.219065	-1.06823	0.349609	0.62838	1	1957	tags=50%, list=28%, signal=69%
GOBP_CELL_DEATH_IN_RESPONSE_TO_HYDROGEN_PEROXIDE	15	-0.228166	-1.06505	0.334	0.633569	1	1662	tags=47%, list=24%, signal=61%
GOBP_HISTONE_H4_ACETYLATION	28	-0.168995	-1.06364	0.384158	0.635454	1	2058	tags=46%, list=30%, signal=66%
GOBP_REGULATION_OF_PROTEIN_TYROSINE_KINASE_ACTIVITY	43	-0.136899	-1.06353	0.372671	0.634819	1	2288	tags=47%, list=33%, signal=69%
GOBP_REGULATION_OF_MITOCHONDRIAL_MEMBRANE_PERMEABILITY	33	-0.156019	-1.06179	0.376238	0.637291	1	5240	tags=91%, list=75%, signal=368%
GOBP_MYELOID_LEUKOCYTE_MEDIATED_IMMUNITY	40	-0.141896	-1.06177	0.357588	0.636403	1	4233	tags=75%, list=61%, signal=191%
GOBP_REGULATION_OF_EXTRACELLULAR_MATRIX_ORGANIZATION	15	-0.231963	-1.05973	0.378758	0.639481	1	3489	tags=73%, list=50%, signal=147%
GOBP_POSITIVE_REGULATION_OF_AMYLOID_PRECURSOR_PROTEIN_CATABOLIC_PROCESS	15	-0.226917	-1.05827	0.364839	0.641316	1	3524	tags=73%, list=51%, signal=148%
GOBP_POSITIVE_REGULATION_OF_DNA_TEMPLATED_TRANSCRIPTION_INITIATION	16	-0.218651	-1.05773	0.363095	0.641465	1	3263	tags=69%, list=47%, signal=129%
GOBP_TRNA_METABOLIC_PROCESS	89	-0.0964235	-1.05769	0.39165	0.640615	1	5040	tags=82%, list=73%, signal=295%
GOBP_CYTOKINESIS	95	-0.0920035	-1.0566	0.366803	0.641878	1	4784	tags=78%, list=69%, signal=247%
GOBP_RESPONSE_TO_TOPOLOGICALLY_INCORRECT_PROTEIN	89	-0.0964268	-1.05606	0.378323	0.641976	1	3322	tags=57%, list=48%, signal=108%
GOBP_POSITIVE_REGULATION_OF_INTRINSIC_APOPTOTIC_SIGNALING_PATHWAY	25	-0.176751	-1.0543	0.39243	0.644467	1	4615	tags=84%, list=66%, signal=249%
GOBP_REGULATION_OF_HISTONE_METHYLATION	31	-0.162983	-1.05418	0.36722	0.64376	1	3133	tags=61%, list=45%, signal=111%
GOBP_REGULATION_OF_DNA_TEMPLATED_TRANSCRIPTION_IN_RESPONSE_TO_STRESS	21	-0.19607	-1.05359	0.371486	0.644028	1	1621	tags=43%, list=23%, signal=56%
GOBP_RNA_PHOSPHODIESTER_BOND_HYDROLYSIS_EXONUCLEOLYTIC	27	-0.168756	-1.05338	0.364892	0.643529	1	2179	tags=48%, list=31%, signal=70%
GOBP_NEGATIVE_REGULATION_OF_BMP_SIGNALING_PATHWAY	16	-0.209529	-1.05059	0.379098	0.648245	1	4195	tags=81%, list=60%, signal=204%
GOBP_HETEROTYPIC_CELL_CELL_ADHESION	29	-0.161308	-1.05037	0.364839	0.647738	1	4157	tags=76%, list=60%, signal=188%
GOBP_DEFENSE_RESPONSE	476	-0.0437535	-1.04944	0.387424	0.648612	1	4244	tags=65%, list=61%, signal=156%
GOBP_LIPOPOLYSACCHARIDE_MEDIATED_SIGNALING_PATHWAY	18	-0.210714	-1.04876	0.403704	0.648981	1	4332	tags=83%, list=62%, signal=221%
GOBP_NON_MOTILE_CILIUM_ASSEMBLY	26	-0.172555	-1.04832	0.389222	0.648928	1	1212	tags=35%, list=17%, signal=42%
GOBP_FC_RECEPTOR_SIGNALING_PATHWAY	30	-0.158044	-1.04763	0.396794	0.649393	1	4699	tags=83%, list=68%, signal=256%
GOBP_IMMUNOGLOBULIN_PRODUCTION	26	-0.170299	-1.04749	0.374	0.648772	1	4168	tags=77%, list=60%, signal=191%
GOBP_RESPONSE_TO_GROWTH_FACTOR	283	-0.054302	-1.04691	0.37931	0.648982	1	916	tags=18%, list=13%, signal=20%
GOBP_REGULATION_OF_T_CELL_RECEPTOR_SIGNALING_PATHWAY	17	-0.20783	-1.04104	0.392523	0.659677	1	3466	tags=71%, list=50%, signal=140%
GOBP_DETECTION_OF_MECHANICAL_STIMULUS	18	-0.19967	-1.04021	0.39798	0.660261	1	2478	tags=56%, list=36%, signal=86%
GOBP_REGULATION_OF_MYELOID_LEUKOCYTE_MEDIATED_IMMUNITY	20	-0.197258	-1.03924	0.36952	0.661146	1	4889	tags=90%, list=70%, signal=303%
GOBP_REGULATION_OF_STEROID_METABOLIC_PROCESS	42	-0.136715	-1.03612	0.41483	0.666331	1	3028	tags=57%, list=44%, signal=101%
GOBP_REGULATION_OF_PROTEIN_LOCALIZATION_TO_SYNAPSE	17	-0.209594	-1.03436	0.411157	0.668943	1	592	tags=29%, list=9%, signal=32%
GOBP_POSITIVE_REGULATION_OF_DNA_BIOSYNTHETIC_PROCESS	33	-0.153495	-1.03415	0.398821	0.668428	1	3362	tags=64%, list=48%, signal=123%
GOBP_MITOCHONDRIAL_RNA_METABOLIC_PROCESS	35	-0.144613	-1.03396	0.379722	0.667822	1	5951	tags=100%, list=86%, signal=692%
GOBP_CELLULAR_RESPONSE_TO_TOPOLOGICALLY_INCORRECT_PROTEIN	60	-0.115022	-1.03329	0.417004	0.668257	1	3031	tags=55%, list=44%, signal=97%
GOBP_MESENCHYMAL_CELL_DIFFERENTIATION	98	-0.0909343	-1.03283	0.400394	0.668248	1	2782	tags=49%, list=40%, signal=81%
GOBP_NEGATIVE_REGULATION_OF_CALCIUM_ION_TRANSMEMBRANE_TRANSPORT	16	-0.217948	-1.03227	0.391304	0.668511	1	4571	tags=88%, list=66%, signal=255%
GOBP_PLASMA_MEMBRANE_REPAIR	15	-0.2236	-1.03151	0.407407	0.669111	1	767	tags=33%, list=11%, signal=37%
GOBP_FC_GAMMA_RECEPTOR_SIGNALING_PATHWAY	17	-0.206888	-1.03023	0.400391	0.670671	1	4699	tags=88%, list=68%, signal=272%
GOBP_REGULATION_OF_GLUCAN_BIOSYNTHETIC_PROCESS	16	-0.218741	-1.02989	0.404715	0.670379	1	2828	tags=63%, list=41%, signal=105%
GOBP_NEGATIVE_REGULATION_OF_STRIATED_MUSCLE_CELL_DIFFERENTIATION	16	-0.215118	-1.02986	0.40404	0.6695	1	5025	tags=94%, list=72%, signal=338%
GOBP_CELLULAR_RESPONSE_TO_PEPTIDE	169	-0.0693951	-1.02971	0.423301	0.668879	1	2697	tags=46%, list=39%, signal=73%
GOBP_RESPONSE_TO_VITAMIN	24	-0.178326	-1.02721	0.430584	0.672655	1	793	tags=29%, list=11%, signal=33%
GOBP_LEUKOCYTE_DIFFERENTIATION	148	-0.0708754	-1.02571	0.40668	0.674809	1	1726	tags=32%, list=25%, signal=41%
GOBP_REGULATION_OF_PROTEIN_ACETYLATION	35	-0.145935	-1.02545	0.403226	0.674374	1	779	tags=26%, list=11%, signal=29%
GOBP_POSITIVE_REGULATION_OF_I_KAPPAB_KINASE_NF_KAPPAB_SIGNALING	72	-0.104532	-1.02434	0.423828	0.675722	1	4398	tags=74%, list=63%, signal=198%
GOBP_NEURON_DEATH	183	-0.0652758	-1.02269	0.411067	0.678063	1	5256	tags=82%, list=76%, signal=327%
GOBP_NEGATIVE_REGULATION_OF_ESTABLISHMENT_OF_PROTEIN_LOCALIZATION	62	-0.112088	-1.02109	0.41954	0.680383	1	462	tags=18%, list=7%, signal=19%
GOBP_CYTOSKELETON_DEPENDENT_CYTOKINESIS	62	-0.111882	-1.02036	0.424603	0.680811	1	4611	tags=77%, list=66%, signal=228%
GOBP_TELOMERE_ORGANIZATION	67	-0.106364	-1.01876	0.427699	0.683058	1	4248	tags=72%, list=61%, signal=182%
GOBP_HEMATOPOIETIC_PROGENITOR_CELL_DIFFERENTIATION	46	-0.127399	-1.01865	0.413726	0.682292	1	5316	tags=89%, list=76%, signal=377%
GOBP_POSITIVE_REGULATION_OF_CELL_CYCLE	124	-0.0785091	-1.01738	0.402415	0.683891	1	2828	tags=48%, list=41%, signal=80%
GOBP_BIOLOGICAL_PROCESS_INVOLVED_IN_INTERACTION_WITH_HOST	84	-0.0972875	-1.01707	0.421875	0.6836	1	4711	tags=77%, list=68%, signal=237%
GOBP_MACROAUTOPHAGY	229	-0.0576242	-1.01578	0.448936	0.685212	1	4591	tags=72%, list=66%, signal=204%
GOBP_POSITIVE_REGULATION_OF_DOUBLE_STRAND_BREAK_REPAIR	26	-0.166389	-1.01534	0.451807	0.685221	1	1522	tags=38%, list=22%, signal=49%
GOBP_SPINDLE_LOCALIZATION	28	-0.15978	-1.01459	0.426923	0.685746	1	2370	tags=50%, list=34%, signal=76%
GOBP_COENZYME_A_METABOLIC_PROCESS	15	-0.214948	-1.01429	0.418972	0.685387	1	3607	tags=73%, list=52%, signal=152%
GOBP_REGULATION_OF_DNA_RECOMBINATION	39	-0.135054	-1.01402	0.428023	0.685006	1	4592	tags=79%, list=66%, signal=233%
GOBP_REGULATION_OF_LIPID_STORAGE	23	-0.174428	-1.01383	0.411647	0.68444	1	2721	tags=57%, list=39%, signal=93%
GOBP_POSITIVE_REGULATION_OF_HISTONE_MODIFICATION	41	-0.132189	-1.01302	0.434426	0.685052	1	3156	tags=59%, list=45%, signal=107%
GOBP_NEGATIVE_REGULATION_OF_CELL_DEVELOPMENT	85	-0.0945289	-1.0106	0.404715	0.688881	1	1805	tags=35%, list=26%, signal=47%
GOBP_RESPONSE_TO_FIBROBLAST_GROWTH_FACTOR	30	-0.154143	-1.00955	0.439673	0.690032	1	1946	tags=43%, list=28%, signal=60%
GOBP_ESTABLISHMENT_OF_PROTEIN_LOCALIZATION_TO_ENDOPLASMIC_RETICULUM	29	-0.155568	-1.00802	0.423002	0.692107	1	5395	tags=93%, list=78%, signal=414%
GOBP_RESPONSE_TO_TRANSFORMING_GROWTH_FACTOR_BETA	94	-0.0902549	-1.00764	0.410853	0.691931	1	787	tags=20%, list=11%, signal=22%
GOBP_CELLULAR_RESPONSE_TO_ACID_CHEMICAL	46	-0.12529	-1.00764	0.446184	0.691003	1	2611	tags=50%, list=38%, signal=80%
GOBP_TRANSFORMING_GROWTH_FACTOR_BETA_RECEPTOR_SIGNALING_PATHWAY	73	-0.101434	-1.00749	0.430556	0.690362	1	5587	tags=90%, list=80%, signal=456%
GOBP_RESPONSE_TO_AXON_INJURY	53	-0.115185	-1.00741	0.432	0.689634	1	2616	tags=49%, list=38%, signal=78%
GOBP_RESPONSE_TO_ACID_CHEMICAL	76	-0.0995666	-1.00664	0.419483	0.690193	1	2060	tags=39%, list=30%, signal=55%
GOBP_POST_GOLGI_VESICLE_MEDIATED_TRANSPORT	87	-0.0922823	-1.00544	0.437376	0.691727	1	4001	tags=67%, list=58%, signal=155%
GOBP_PEPTIDYL_PROLINE_MODIFICATION	34	-0.145009	-1.00453	0.451943	0.692609	1	429	tags=21%, list=6%, signal=22%
GOBP_GLUCAN_BIOSYNTHETIC_PROCESS	24	-0.177183	-1.00453	0.441634	0.691702	1	2828	tags=58%, list=41%, signal=98%
GOBP_NEGATIVE_REGULATION_OF_PHOSPHOPROTEIN_PHOSPHATASE_ACTIVITY	17	-0.202238	-1.00409	0.412668	0.691585	1	643	tags=29%, list=9%, signal=32%
GOBP_SKIN_DEVELOPMENT	76	-0.097618	-1.00354	0.433809	0.691696	1	3628	tags=62%, list=52%, signal=128%
GOBP_POSITIVE_REGULATION_OF_CATABOLIC_PROCESS	289	-0.0519774	-1.00281	0.410931	0.692183	1	4729	tags=73%, list=68%, signal=219%
GOBP_MITOCHONDRION_MORPHOGENESIS	19	-0.191261	-1.00237	0.434968	0.692099	1	4528	tags=84%, list=65%, signal=241%
GOBP_FEMALE_GAMETE_GENERATION	37	-0.14001	-1.00178	0.434959	0.692316	1	1475	tags=35%, list=21%, signal=44%
GOBP_FIBROBLAST_MIGRATION	31	-0.153733	-1.00076	0.411417	0.693373	1	3197	tags=61%, list=46%, signal=113%
GOBP_NEGATIVE_REGULATION_OF_GTPASE_ACTIVITY	21	-0.179199	-1.00045	0.421384	0.693089	1	1076	tags=33%, list=15%, signal=39%
GOBP_REGULATION_OF_AUTOPHAGY	210	-0.0599548	-0.998237	0.418651	0.696584	1	3105	tags=50%, list=45%, signal=88%
GOBP_INSULIN_RECEPTOR_SIGNALING_PATHWAY	67	-0.10307	-0.997745	0.452107	0.696632	1	1055	tags=25%, list=15%, signal=30%
GOBP_RESPONSE_TO_CYTOKINE	316	-0.0492515	-0.997442	0.43662	0.69626	1	4073	tags=63%, list=59%, signal=146%
GOBP_RNA_PHOSPHODIESTER_BOND_HYDROLYSIS_ENDONUCLEOLYTIC	28	-0.156767	-0.997114	0.439163	0.695998	1	4873	tags=86%, list=70%, signal=286%
GOBP_RESPONSE_TO_TESTOSTERONE	16	-0.208393	-0.996818	0.437255	0.695627	1	2031	tags=50%, list=29%, signal=70%
GOBP_ACETYL_COA_METABOLIC_PROCESS	25	-0.167653	-0.996607	0.436735	0.695086	1	2176	tags=48%, list=31%, signal=70%
GOBP_POSITIVE_REGULATION_OF_EXOCYTOSIS	54	-0.113243	-0.995187	0.43662	0.696921	1	3596	tags=63%, list=52%, signal=129%
GOBP_CELLULAR_RESPONSE_TO_EXTERNAL_STIMULUS	144	-0.0710198	-0.993979	0.43487	0.698422	1	2510	tags=43%, list=36%, signal=66%
GOBP_COLLAGEN_FIBRIL_ORGANIZATION	15	-0.211295	-0.988413	0.465619	0.708636	1	1779	tags=47%, list=26%, signal=63%
GOBP_NEGATIVE_REGULATION_OF_CALCIUM_ION_TRANSPORT	23	-0.169093	-0.988044	0.441365	0.708402	1	4571	tags=83%, list=66%, signal=241%
GOBP_PROTEIN_ACYLATION	107	-0.0823203	-0.988007	0.475904	0.707542	1	1776	tags=34%, list=26%, signal=44%
GOBP_REGULATION_OF_TRANSCRIPTION_ELONGATION_FROM_RNA_POLYMERASE_II_PROMOTER	18	-0.192393	-0.987696	0.442308	0.707227	1	4459	tags=83%, list=64%, signal=232%
GOBP_REGULATION_OF_CLATHRIN_DEPENDENT_ENDOCYTOSIS	17	-0.201067	-0.986135	0.444444	0.709409	1	5557	tags=100%, list=80%, signal=498%
GOBP_POSITIVE_REGULATION_OF_HISTONE_METHYLATION	19	-0.18795	-0.986126	0.462891	0.708498	1	2722	tags=58%, list=39%, signal=95%
GOBP_CELLULAR_RESPONSE_TO_UV	36	-0.139259	-0.986111	0.448413	0.707604	1	5409	tags=92%, list=78%, signal=411%
GOBP_PROGRAMMED_NECROTIC_CELL_DEATH	22	-0.17237	-0.980179	0.451737	0.718606	1	5125	tags=91%, list=74%, signal=345%
GOBP_REGULATION_OF_CYTOKINESIS	39	-0.135533	-0.978488	0.452525	0.721009	1	1381	tags=33%, list=20%, signal=41%
GOBP_REGULATION_OF_T_CELL_MIGRATION	18	-0.189908	-0.978292	0.44332	0.720462	1	3704	tags=72%, list=53%, signal=154%
GOBP_RNA_POLYADENYLATION	35	-0.139077	-0.97653	0.454167	0.723035	1	3805	tags=69%, list=55%, signal=151%
GOBP_TOLL_LIKE_RECEPTOR_SIGNALING_PATHWAY	40	-0.130065	-0.976287	0.478439	0.722589	1	4141	tags=73%, list=60%, signal=178%
GOBP_RESPONSE_TO_NERVE_GROWTH_FACTOR	29	-0.151448	-0.974754	0.449902	0.724713	1	2308	tags=48%, list=33%, signal=72%
GOBP_BASEMENT_MEMBRANE_ORGANIZATION	17	-0.19086	-0.974732	0.473581	0.723825	1	2766	tags=59%, list=40%, signal=97%
GOBP_INTERMEDIATE_FILAMENT_BASED_PROCESS	25	-0.161588	-0.973957	0.465021	0.724446	1	3608	tags=68%, list=52%, signal=141%
GOBP_VIRAL_TRANSCRIPTION	20	-0.183045	-0.971679	0.492958	0.727972	1	4640	tags=85%, list=67%, signal=255%
GOBP_CELLULAR_RESPONSE_TO_HYDROGEN_PEROXIDE	41	-0.128479	-0.971425	0.490683	0.727542	1	1317	tags=32%, list=19%, signal=39%
GOBP_PEPTIDYL_THREONINE_MODIFICATION	71	-0.0975514	-0.97121	0.476471	0.727043	1	2756	tags=49%, list=40%, signal=81%
GOBP_REGULATION_OF_CELL_CYCLE_PHASE_TRANSITION	140	-0.0704951	-0.970813	0.493878	0.726922	1	5627	tags=88%, list=81%, signal=452%
GOBP_MICROTUBULE_NUCLEATION	21	-0.176092	-0.97039	0.471459	0.726788	1	4738	tags=86%, list=68%, signal=268%
GOBP_NUCLEOBASE_BIOSYNTHETIC_PROCESS	15	-0.205816	-0.970161	0.471042	0.726272	1	1817	tags=47%, list=26%, signal=63%
GOBP_LYMPHOCYTE_HOMEOSTASIS	25	-0.165343	-0.967156	0.463002	0.731421	1	5806	tags=100%, list=84%, signal=605%
GOBP_REGULATION_OF_ARP2_3_COMPLEX_MEDIATED_ACTIN_NUCLEATION	16	-0.196694	-0.966955	0.484064	0.730901	1	809	tags=31%, list=12%, signal=35%
GOBP_HISTONE_DEACETYLATION	34	-0.138902	-0.965965	0.466281	0.731985	1	3333	tags=62%, list=48%, signal=118%
GOBP_POSITIVE_REGULATION_OF_HYDROLASE_ACTIVITY	267	-0.0515849	-0.96475	0.474609	0.733492	1	5513	tags=84%, list=79%, signal=392%
GOBP_REGULATION_OF_CENTROSOME_CYCLE	19	-0.181739	-0.963405	0.474088	0.73515	1	4594	tags=84%, list=66%, signal=248%
GOBP_CARTILAGE_DEVELOPMENT	37	-0.135209	-0.962771	0.489152	0.73551	1	569	tags=22%, list=8%, signal=23%
GOBP_POSITIVE_REGULATION_OF_GLUCOSE_TRANSMEMBRANE_TRANSPORT	22	-0.171583	-0.962084	0.479253	0.735934	1	3235	tags=64%, list=47%, signal=119%
GOBP_REGULATION_OF_LEUKOCYTE_PROLIFERATION	67	-0.10168	-0.959647	0.509203	0.739895	1	2828	tags=51%, list=41%, signal=85%
GOBP_MICROTUBULE_ORGANIZING_CENTER_ORGANIZATION	53	-0.112037	-0.959574	0.458333	0.739081	1	933	tags=25%, list=13%, signal=28%
GOBP_TUMOR_NECROSIS_FACTOR_MEDIATED_SIGNALING_PATHWAY	34	-0.137065	-0.959244	0.493878	0.738816	1	4981	tags=85%, list=72%, signal=300%
GOBP_CHAPERONE_MEDIATED_AUTOPHAGY	15	-0.206248	-0.958688	0.489796	0.739014	1	1814	tags=47%, list=26%, signal=63%
GOBP_PROTEIN_LOCALIZATION_TO_GOLGI_APPARATUS	17	-0.19663	-0.958466	0.505703	0.738515	1	2726	tags=59%, list=39%, signal=97%
GOBP_MIRNA_METABOLIC_PROCESS	15	-0.205672	-0.957886	0.494094	0.738733	1	3208	tags=67%, list=46%, signal=124%
GOBP_CENTRAL_NERVOUS_SYSTEM_NEURON_DIFFERENTIATION	78	-0.0921689	-0.957604	0.542857	0.738347	1	2308	tags=42%, list=33%, signal=63%
GOBP_NEGATIVE_REGULATION_OF_CYSTEINE_TYPE_ENDOPEPTIDASE_ACTIVITY	36	-0.133377	-0.957395	0.482474	0.737836	1	3133	tags=58%, list=45%, signal=106%
GOBP_PLACENTA_DEVELOPMENT	45	-0.122954	-0.957168	0.530815	0.737339	1	3322	tags=60%, list=48%, signal=114%
GOBP_MEMBRANE_DOCKING	63	-0.102422	-0.957086	0.500994	0.736567	1	3598	tags=62%, list=52%, signal=127%
GOBP_NEGATIVE_REGULATION_OF_WNT_SIGNALING_PATHWAY	57	-0.105706	-0.956801	0.5	0.736216	1	5125	tags=84%, list=74%, signal=318%
GOBP_REGULATION_OF_CELL_DIVISION	58	-0.105785	-0.956681	0.476744	0.735555	1	4784	tags=79%, list=69%, signal=252%
GOBP_TELOMERE_MAINTENANCE_VIA_TELOMERE_LENGTHENING	45	-0.117161	-0.954081	0.496269	0.739802	1	3362	tags=60%, list=48%, signal=115%
GOBP_POSITIVE_REGULATION_OF_CALCIUM_ION_TRANSMEMBRANE_TRANSPORT	32	-0.144821	-0.949797	0.502183	0.7474	1	4646	tags=81%, list=67%, signal=244%
GOBP_FIBROBLAST_PROLIFERATION	28	-0.149111	-0.948598	0.477895	0.748799	1	4926	tags=86%, list=71%, signal=293%
GOBP_HORMONE_MEDIATED_SIGNALING_PATHWAY	70	-0.0973422	-0.948451	0.511673	0.748173	1	2012	tags=39%, list=29%, signal=54%
GOBP_REGULATION_OF_PRESYNAPSE_ORGANIZATION	27	-0.151968	-0.946617	0.526419	0.750866	1	1523	tags=37%, list=22%, signal=47%
GOBP_CELLULAR_RESPONSE_TO_INTERFERON_GAMMA	39	-0.127931	-0.945639	0.535787	0.751889	1	3572	tags=64%, list=51%, signal=131%
GOBP_PEPTIDYL_LYSINE_ACETYLATION	73	-0.0953506	-0.945229	0.486434	0.751719	1	1535	tags=32%, list=22%, signal=40%
GOBP_NUCLEOSIDE_PHOSPHATE_BIOSYNTHETIC_PROCESS	140	-0.068261	-0.945184	0.51581	0.750877	1	1919	tags=34%, list=28%, signal=46%
GOBP_REGULATION_OF_RESPONSE_TO_EXTERNAL_STIMULUS	353	-0.0449427	-0.945181	0.501938	0.749962	1	4981	tags=76%, list=72%, signal=254%
GOBP_EXTRACELLULAR_MATRIX_DISASSEMBLY	22	-0.169864	-0.944305	0.486922	0.750815	1	2931	tags=59%, list=42%, signal=102%
GOBP_REGULATION_OF_MICROTUBULE_BASED_MOVEMENT	15	-0.200385	-0.941384	0.542914	0.755586	1	3708	tags=73%, list=53%, signal=157%
GOBP_LEUKOCYTE_PROLIFERATION	98	-0.0823266	-0.940058	0.526639	0.757337	1	3692	tags=61%, list=53%, signal=129%
GOBP_REGULATION_OF_GOLGI_ORGANIZATION	18	-0.185036	-0.938071	0.532319	0.760463	1	4510	tags=83%, list=65%, signal=237%
GOBP_REGULATION_OF_CHEMOTAXIS	94	-0.081522	-0.936477	0.517034	0.762664	1	699	tags=18%, list=10%, signal=20%
GOBP_EMBRYONIC_PLACENTA_DEVELOPMENT	21	-0.169453	-0.935388	0.533058	0.763865	1	4784	tags=86%, list=69%, signal=274%
GOBP_CELLULAR_RESPONSE_TO_UNFOLDED_PROTEIN	46	-0.11471	-0.93477	0.532129	0.764193	1	871	tags=24%, list=13%, signal=27%
GOBP_PATTERN_RECOGNITION_RECEPTOR_SIGNALING_PATHWAY	65	-0.0975364	-0.931585	0.554415	0.769469	1	4141	tags=69%, list=60%, signal=170%
GOBP_NEGATIVE_REGULATION_OF_AXON_EXTENSION	28	-0.147697	-0.930893	0.547368	0.769887	1	1709	tags=39%, list=25%, signal=52%
GOBP_REGULATION_OF_DNA_BINDING	36	-0.130331	-0.93072	0.542798	0.769284	1	2961	tags=56%, list=43%, signal=96%
GOBP_POSITIVE_REGULATION_OF_GTPASE_ACTIVITY	145	-0.0676227	-0.92977	0.517928	0.770303	1	2896	tags=48%, list=42%, signal=81%
GOBP_SISTER_CHROMATID_COHESION	21	-0.169371	-0.92915	0.53012	0.770649	1	1806	tags=43%, list=26%, signal=58%
GOBP_RIBOSE_PHOSPHATE_BIOSYNTHETIC_PROCESS	118	-0.0735844	-0.925682	0.543611	0.776692	1	1972	tags=36%, list=28%, signal=49%
GOBP_ESTABLISHMENT_OR_MAINTENANCE_OF_MONOPOLAR_CELL_POLARITY	18	-0.180387	-0.925632	0.534274	0.775862	1	295	tags=22%, list=4%, signal=23%
GOBP_RESPONSE_TO_ENDOPLASMIC_RETICULUM_STRESS	148	-0.0670133	-0.925352	0.533333	0.775447	1	907	tags=20%, list=13%, signal=22%
GOBP_POSITIVE_REGULATION_OF_IMMUNE_RESPONSE	159	-0.063446	-0.92462	0.523438	0.775893	1	4728	tags=74%, list=68%, signal=227%
GOBP_REGULATION_OF_DNA_TEMPLATED_TRANSCRIPTION_INITIATION	19	-0.17618	-0.924478	0.546185	0.775185	1	2072	tags=47%, list=30%, signal=67%
GOBP_POSITIVE_REGULATION_OF_MYELOID_CELL_DIFFERENTIATION	28	-0.146469	-0.924119	0.518234	0.775008	1	3455	tags=64%, list=50%, signal=127%
GOBP_POSITIVE_REGULATION_OF_UBIQUITIN_DEPENDENT_PROTEIN_CATABOLIC_PROCESS	57	-0.103644	-0.923962	0.558185	0.774392	1	5505	tags=89%, list=79%, signal=427%
GOBP_ORGAN_GROWTH	46	-0.118236	-0.923866	0.5	0.773635	1	4926	tags=83%, list=71%, signal=282%
GOBP_CYTOSOLIC_TRANSPORT	133	-0.0704651	-0.923476	0.55642	0.773467	1	2865	tags=48%, list=41%, signal=80%
GOBP_REGULATION_OF_ANATOMICAL_STRUCTURE_MORPHOGENESIS	454	-0.0387117	-0.92261	0.554167	0.774307	1	1709	tags=28%, list=25%, signal=35%
GOBP_REGULATION_OF_T_CELL_DIFFERENTIATION	30	-0.139981	-0.921625	0.547475	0.775303	1	1349	tags=33%, list=19%, signal=41%
GOBP_POSITIVE_REGULATION_OF_MEMBRANE_PERMEABILITY	22	-0.162122	-0.921137	0.554455	0.775321	1	1721	tags=41%, list=25%, signal=54%
GOBP_CELL_AGING	54	-0.108657	-0.920797	0.555985	0.775054	1	6073	tags=98%, list=87%, signal=772%
GOBP_GMP_METABOLIC_PROCESS	21	-0.167783	-0.920564	0.557087	0.774645	1	1817	tags=43%, list=26%, signal=58%
GOBP_INTRACELLULAR_ESTROGEN_RECEPTOR_SIGNALING_PATHWAY	28	-0.147036	-0.920555	0.523711	0.773745	1	2210	tags=46%, list=32%, signal=68%
GOBP_REGULATION_OF_TRANSMEMBRANE_RECEPTOR_PROTEIN_SERINE_THREONINE_KINASE_SIGNALING_PATHWAY	81	-0.0881991	-0.920122	0.552894	0.773656	1	768	tags=20%, list=11%, signal=22%
GOBP_POSITIVE_REGULATION_OF_INFLAMMATORY_RESPONSE	35	-0.131412	-0.919859	0.510597	0.773257	1	3858	tags=69%, list=56%, signal=153%
GOBP_MATURATION_OF_LSU_RRNA	19	-0.177152	-0.919818	0.538614	0.772429	1	4260	tags=79%, list=61%, signal=203%
GOBP_DOUBLE_STRAND_BREAK_REPAIR_VIA_NONHOMOLOGOUS_END_JOINING	26	-0.14868	-0.918914	0.533195	0.773291	1	4585	tags=81%, list=66%, signal=236%
GOBP_CELLULAR_RESPONSE_TO_STARVATION	86	-0.0846344	-0.917148	0.569745	0.775888	1	2491	tags=44%, list=36%, signal=68%
GOBP_CARDIAC_CELL_DEVELOPMENT	32	-0.135652	-0.916891	0.560976	0.775511	1	5361	tags=91%, list=77%, signal=395%
GOBP_NUCLEOBASE_METABOLIC_PROCESS	27	-0.149673	-0.91607	0.553942	0.776218	1	5400	tags=93%, list=78%, signal=414%
GOBP_ACTIVATION_OF_IMMUNE_RESPONSE	113	-0.0744298	-0.914106	0.554286	0.779254	1	4720	tags=75%, list=68%, signal=231%
GOBP_MESENCHYME_DEVELOPMENT	112	-0.0748444	-0.913834	0.538947	0.778848	1	2716	tags=46%, list=39%, signal=75%
GOBP_ESTABLISHMENT_OF_PROTEIN_LOCALIZATION_TO_ORGANELLE	277	-0.0479598	-0.913213	0.556886	0.779214	1	5251	tags=80%, list=76%, signal=315%
GOBP_DNA_GEOMETRIC_CHANGE	30	-0.14263	-0.913143	0.548757	0.778455	1	5269	tags=90%, list=76%, signal=370%
GOBP_OOGENESIS	29	-0.14107	-0.91285	0.557809	0.778136	1	5735	tags=97%, list=83%, signal=550%
GOBP_MEIOTIC_CELL_CYCLE	53	-0.105903	-0.910405	0.569416	0.782067	1	4647	tags=77%, list=67%, signal=232%
GOBP_POSITIVE_REGULATION_OF_VIRAL_GENOME_REPLICATION	22	-0.160521	-0.908778	0.576998	0.784322	1	5523	tags=95%, list=79%, signal=463%
GOBP_EXIT_FROM_MITOSIS	17	-0.182045	-0.908436	0.549407	0.784032	1	783	tags=29%, list=11%, signal=33%
GOBP_AMYLOID_FIBRIL_FORMATION	15	-0.192213	-0.905203	0.561644	0.789495	1	4228	tags=80%, list=61%, signal=204%
GOBP_REGULATION_OF_INNATE_IMMUNE_RESPONSE	83	-0.0848269	-0.904298	0.58046	0.790357	1	4945	tags=80%, list=71%, signal=272%
GOBP_POSITIVE_REGULATION_OF_NF_KAPPAB_TRANSCRIPTION_FACTOR_ACTIVITY	52	-0.106731	-0.902561	0.57485	0.792706	1	334	tags=15%, list=5%, signal=16%
GOBP_CYTOPLASMIC_PATTERN_RECOGNITION_RECEPTOR_SIGNALING_PATHWAY_IN_RESPONSE_TO_VIRUS	17	-0.179101	-0.901493	0.573499	0.793925	1	4074	tags=76%, list=59%, signal=184%
GOBP_RESPONSE_TO_ARSENIC_CONTAINING_SUBSTANCE	17	-0.18364	-0.901302	0.560241	0.79341	1	5269	tags=94%, list=76%, signal=388%
GOBP_POSITIVE_REGULATION_OF_B_CELL_ACTIVATION	22	-0.158474	-0.899196	0.552361	0.796578	1	2694	tags=55%, list=39%, signal=89%
GOBP_HEPARAN_SULFATE_PROTEOGLYCAN_METABOLIC_PROCESS	15	-0.198318	-0.898885	0.535497	0.796245	1	1869	tags=47%, list=27%, signal=64%
GOBP_POSITIVE_REGULATION_OF_PROTEIN_MODIFICATION_PROCESS	404	-0.039545	-0.898716	0.598394	0.795668	1	4731	tags=72%, list=68%, signal=212%
GOBP_POSITIVE_REGULATION_OF_PROTEIN_CATABOLIC_PROCESS	131	-0.0677575	-0.898383	0.583838	0.795359	1	5534	tags=86%, list=80%, signal=415%
GOBP_RESPONSE_TO_BMP	50	-0.106087	-0.896676	0.565863	0.797768	1	4968	tags=82%, list=71%, signal=285%
GOBP_POSITIVE_REGULATION_OF_CELL_DIVISION	26	-0.148447	-0.896665	0.582178	0.796876	1	577	tags=23%, list=8%, signal=25%
GOBP_PROSTATE_GLAND_DEVELOPMENT	15	-0.190099	-0.895937	0.551181	0.797446	1	536	tags=27%, list=8%, signal=29%
GOBP_REGULATION_OF_TELOMERE_MAINTENANCE_VIA_TELOMERE_LENGTHENING	38	-0.122335	-0.893769	0.563218	0.800688	1	3362	tags=61%, list=48%, signal=117%
GOBP_POSITIVE_REGULATION_OF_PROTEIN_IMPORT	25	-0.149458	-0.893113	0.548944	0.801023	1	5360	tags=92%, list=77%, signal=401%
GOBP_PROTEIN_AUTOUBIQUITINATION	36	-0.126346	-0.892356	0.570565	0.801593	1	4533	tags=78%, list=65%, signal=222%
GOBP_FOREBRAIN_GENERATION_OF_NEURONS	20	-0.168543	-0.890749	0.562628	0.80384	1	2308	tags=50%, list=33%, signal=75%
GOBP_REGULATION_OF_STRIATED_MUSCLE_CELL_DIFFERENTIATION	29	-0.139774	-0.890678	0.604289	0.803041	1	5025	tags=86%, list=72%, signal=310%
GOBP_REGULATION_OF_ACTIN_FILAMENT_BASED_PROCESS	223	-0.0530617	-0.888383	0.591286	0.806728	1	1888	tags=32%, list=27%, signal=43%
GOBP_TYROSINE_PHOSPHORYLATION_OF_STAT_PROTEIN	21	-0.156623	-0.888245	0.598344	0.806046	1	4211	tags=76%, list=61%, signal=193%
GOBP_REGULATION_OF_JUN_KINASE_ACTIVITY	24	-0.153576	-0.887091	0.589212	0.807367	1	4729	tags=83%, list=68%, signal=260%
GOBP_REGULATION_OF_CELLULAR_RESPIRATION	26	-0.146169	-0.887084	0.571429	0.806459	1	1662	tags=38%, list=24%, signal=50%
GOBP_REGULATION_OF_MITOCHONDRIAL_GENE_EXPRESSION	19	-0.170614	-0.886937	0.583166	0.805839	1	1379	tags=37%, list=20%, signal=46%
GOBP_COLLAGEN_METABOLIC_PROCESS	27	-0.143777	-0.886802	0.6	0.805168	1	4926	tags=85%, list=71%, signal=291%
GOBP_NEGATIVE_REGULATION_OF_PROTEIN_BINDING	49	-0.106784	-0.885675	0.601578	0.806423	1	2810	tags=51%, list=40%, signal=85%
GOBP_NEGATIVE_REGULATION_OF_MAPK_CASCADE	75	-0.089503	-0.883614	0.586139	0.809519	1	1795	tags=35%, list=26%, signal=46%
GOBP_POSITIVE_REGULATION_OF_MUSCLE_HYPERTROPHY	15	-0.189329	-0.882877	0.582505	0.810041	1	4248	tags=80%, list=61%, signal=205%
GOBP_FIBROBLAST_GROWTH_FACTOR_RECEPTOR_SIGNALING_PATHWAY	23	-0.155441	-0.881418	0.580247	0.811948	1	1946	tags=43%, list=28%, signal=60%
GOBP_VASCULAR_ENDOTHELIAL_GROWTH_FACTOR_RECEPTOR_SIGNALING_PATHWAY	24	-0.150568	-0.880918	0.594059	0.811965	1	1854	tags=42%, list=27%, signal=57%
GOBP_REGULATION_OF_GLYCOGEN_METABOLIC_PROCESS	18	-0.171459	-0.878714	0.580578	0.815318	1	743	tags=28%, list=11%, signal=31%
GOBP_POSITIVE_REGULATION_OF_PROTEASOMAL_UBIQUITIN_DEPENDENT_PROTEIN_CATABOLIC_PROCESS	49	-0.106769	-0.877892	0.601227	0.816001	1	5505	tags=90%, list=79%, signal=429%
GOBP_REGULATION_OF_PROTEIN_PHOSPHORYLATION	455	-0.0363864	-0.87678	0.629126	0.817178	1	3675	tags=56%, list=53%, signal=112%
GOBP_SUPEROXIDE_METABOLIC_PROCESS	27	-0.142622	-0.876508	0.60041	0.81677	1	4934	tags=85%, list=71%, signal=293%
GOBP_NEGATIVE_REGULATION_OF_BINDING	69	-0.0908824	-0.874234	0.612086	0.820204	1	2901	tags=51%, list=42%, signal=86%
GOBP_NEGATIVE_REGULATION_OF_MYELOID_CELL_DIFFERENTIATION	23	-0.14575	-0.873575	0.595573	0.820486	1	3524	tags=65%, list=51%, signal=132%
GOBP_POSITIVE_REGULATION_OF_JUN_KINASE_ACTIVITY	19	-0.162261	-0.873053	0.620758	0.820498	1	4729	tags=84%, list=68%, signal=263%
GOBP_NEGATIVE_REGULATION_OF_CELLULAR_RESPONSE_TO_INSULIN_STIMULUS	23	-0.151091	-0.872525	0.595876	0.820564	1	3487	tags=65%, list=50%, signal=130%
GOBP_RNA_DEPENDENT_DNA_BIOSYNTHETIC_PROCESS	42	-0.116152	-0.870212	0.630952	0.823982	1	3501	tags=62%, list=50%, signal=124%
GOBP_CENTRAL_NERVOUS_SYSTEM_NEURON_AXONOGENESIS	22	-0.155076	-0.866274	0.620278	0.830607	1	4613	tags=82%, list=66%, signal=243%
GOBP_REGULATION_OF_PEPTIDYL_TYROSINE_PHOSPHORYLATION	105	-0.0728025	-0.865364	0.643145	0.831359	1	4136	tags=67%, list=60%, signal=162%
GOBP_REGULATION_OF_DOUBLE_STRAND_BREAK_REPAIR_VIA_HOMOLOGOUS_RECOMBINATION	27	-0.135876	-0.86399	0.614625	0.833015	1	1377	tags=33%, list=20%, signal=41%
GOBP_PURINE_NUCLEOSIDE_MONOPHOSPHATE_METABOLIC_PROCESS	35	-0.11976	-0.863713	0.625506	0.832659	1	3740	tags=66%, list=54%, signal=142%
GOBP_NEGATIVE_REGULATION_OF_TRANSMEMBRANE_RECEPTOR_PROTEIN_SERINE_THREONINE_KINASE_SIGNALING_PATHWAY	40	-0.115304	-0.862166	0.634694	0.834707	1	768	tags=23%, list=11%, signal=25%
GOBP_HISTONE_DEUBIQUITINATION	15	-0.17664	-0.861909	0.665281	0.834257	1	4336	tags=80%, list=62%, signal=212%
GOBP_RESPONSE_TO_PEPTIDE_HORMONE	186	-0.0544025	-0.861695	0.62268	0.83372	1	2697	tags=44%, list=39%, signal=70%
GOBP_POLYSACCHARIDE_BIOSYNTHETIC_PROCESS	33	-0.126666	-0.860571	0.642166	0.83499	1	4390	tags=76%, list=63%, signal=205%
GOBP_NADP_METABOLIC_PROCESS	24	-0.146778	-0.859615	0.620758	0.835856	1	2749	tags=54%, list=40%, signal=89%
GOBP_POSITIVE_REGULATION_OF_CELL_MORPHOGENESIS_INVOLVED_IN_DIFFERENTIATION	55	-0.0984244	-0.858984	0.633266	0.836074	1	4756	tags=78%, list=68%, signal=246%
GOBP_RHO_PROTEIN_SIGNAL_TRANSDUCTION	74	-0.0852122	-0.858177	0.632495	0.836662	1	2984	tags=51%, list=43%, signal=89%
GOBP_REGULATION_OF_CELL_SUBSTRATE_JUNCTION_ORGANIZATION	50	-0.10087	-0.856925	0.65251	0.838108	1	834	tags=22%, list=12%, signal=25%
GOBP_RESPONSE_TO_HORMONE	367	-0.0401774	-0.856508	0.630682	0.837923	1	1100	tags=20%, list=16%, signal=22%
GOBP_REGULATION_OF_OXIDATIVE_STRESS_INDUCED_INTRINSIC_APOPTOTIC_SIGNALING_PATHWAY	18	-0.169888	-0.855654	0.630648	0.838601	1	4615	tags=83%, list=66%, signal=247%
GOBP_POSITIVE_REGULATION_OF_CYTOKINESIS	15	-0.184186	-0.854985	0.637652	0.838919	1	577	tags=27%, list=8%, signal=29%
GOBP_ERAD_PATHWAY	73	-0.0865521	-0.851077	0.609804	0.845369	1	3214	tags=55%, list=46%, signal=101%
GOBP_NEGATIVE_REGULATION_OF_DNA_METABOLIC_PROCESS	38	-0.113677	-0.845752	0.664016	0.854365	1	4885	tags=82%, list=70%, signal=273%
GOBP_GLUCOSE_IMPORT	38	-0.119167	-0.843444	0.63745	0.857756	1	3201	tags=58%, list=46%, signal=107%
GOBP_PORE_COMPLEX_ASSEMBLY	16	-0.172303	-0.843079	0.650699	0.857492	1	3150	tags=63%, list=45%, signal=114%
GOBP_POSITIVE_REGULATION_OF_CELLULAR_PROTEIN_CATABOLIC_PROCESS	86	-0.0769299	-0.842788	0.663968	0.857114	1	5534	tags=87%, list=80%, signal=423%
GOBP_NUCLEAR_TRANSCRIBED_MRNA_CATABOLIC_PROCESS_NONSENSE_MEDIATED_DECAY	25	-0.139495	-0.840731	0.667335	0.859937	1	4873	tags=84%, list=70%, signal=280%
GOBP_MESENCHYMAL_CELL_DEVELOPMENT	42	-0.109914	-0.838822	0.654297	0.862559	1	731	tags=21%, list=11%, signal=24%
GOBP_POSITIVE_REGULATION_OF_CELL_CYCLE_PROCESS	88	-0.0760976	-0.837887	0.655039	0.863409	1	5797	tags=91%, list=83%, signal=541%
GOBP_REGULATION_OF_GTPASE_ACTIVITY	206	-0.0513193	-0.836653	0.629328	0.864806	1	2860	tags=46%, list=41%, signal=76%
GOBP_POSITIVE_REGULATION_OF_OXIDOREDUCTASE_ACTIVITY	26	-0.134493	-0.836316	0.685039	0.864505	1	3614	tags=65%, list=52%, signal=136%
GOBP_NECROTIC_CELL_DEATH	30	-0.129961	-0.835268	0.650198	0.865548	1	5125	tags=87%, list=74%, signal=329%
GOBP_RESPONSE_TO_LIPID	321	-0.0412311	-0.834954	0.652778	0.86522	1	1135	tags=20%, list=16%, signal=23%
GOBP_CYTOKINE_PRODUCTION_INVOLVED_IN_INFLAMMATORY_RESPONSE	16	-0.175963	-0.834774	0.679359	0.86457	1	3559	tags=69%, list=51%, signal=141%
GOBP_POSITIVE_REGULATION_OF_NOTCH_SIGNALING_PATHWAY	19	-0.157014	-0.834195	0.67126	0.864694	1	3668	tags=68%, list=53%, signal=144%
GOBP_STEM_CELL_DIFFERENTIATION	81	-0.0791748	-0.83381	0.681633	0.864476	1	1259	tags=26%, list=18%, signal=31%
GOBP_REGULATION_OF_CELL_JUNCTION_ASSEMBLY	127	-0.0636695	-0.832896	0.664543	0.865302	1	278	tags=10%, list=4%, signal=10%
GOBP_VESICLE_TARGETING	30	-0.128757	-0.832306	0.664659	0.865461	1	3975	tags=70%, list=57%, signal=163%
GOBP_RESPONSE_TO_HEAT	56	-0.0932436	-0.831764	0.665992	0.865522	1	4943	tags=80%, list=71%, signal=276%
GOBP_RESPONSE_TO_PEPTIDE	221	-0.0480018	-0.830843	0.679283	0.866277	1	2697	tags=43%, list=39%, signal=69%
GOBP_POSITIVE_REGULATION_OF_MITOTIC_CELL_CYCLE	55	-0.0953392	-0.830237	0.684109	0.866455	1	2250	tags=42%, list=32%, signal=61%
GOBP_SULFUR_AMINO_ACID_METABOLIC_PROCESS	20	-0.15505	-0.829446	0.687117	0.867035	1	3444	tags=65%, list=50%, signal=128%
GOBP_PURINE_CONTAINING_COMPOUND_BIOSYNTHETIC_PROCESS	115	-0.0667918	-0.829035	0.669829	0.866818	1	1841	tags=33%, list=26%, signal=44%
GOBP_NEGATIVE_REGULATION_OF_CELL_POPULATION_PROLIFERATION	241	-0.046188	-0.828067	0.678571	0.86766	1	2921	tags=46%, list=42%, signal=77%
GOBP_NEGATIVE_REGULATION_OF_CELL_DIFFERENTIATION	204	-0.0511676	-0.827345	0.671343	0.868023	1	2722	tags=44%, list=39%, signal=70%
GOBP_ACTIVATION_OF_PROTEIN_KINASE_ACTIVITY	53	-0.0969084	-0.826677	0.668024	0.868294	1	1693	tags=34%, list=24%, signal=45%
GOBP_REGULATION_OF_CELL_AGING	23	-0.146177	-0.825884	0.691235	0.868814	1	1708	tags=39%, list=25%, signal=52%
GOBP_NEUTROPHIL_MEDIATED_IMMUNITY	15	-0.179236	-0.825793	0.677419	0.868043	1	5708	tags=100%, list=82%, signal=558%
GOBP_POSITIVE_REGULATION_OF_CELL_CYCLE_PHASE_TRANSITION	46	-0.101498	-0.824913	0.669404	0.868652	1	5797	tags=93%, list=83%, signal=560%
GOBP_RUFFLE_ORGANIZATION	40	-0.11136	-0.824153	0.695021	0.869092	1	274	tags=15%, list=4%, signal=16%
GOBP_REGULATION_OF_MONONUCLEAR_CELL_MIGRATION	44	-0.103665	-0.822665	0.659449	0.870881	1	3076	tags=55%, list=44%, signal=97%
GOBP_MICROGLIAL_CELL_ACTIVATION	16	-0.165489	-0.821982	0.689453	0.87121	1	4066	tags=75%, list=59%, signal=180%
GOBP_REGULATION_OF_LEUKOCYTE_DIFFERENTIATION	62	-0.0893232	-0.821667	0.691837	0.870876	1	843	tags=21%, list=12%, signal=24%
GOBP_POSITIVE_REGULATION_OF_NUCLEAR_DIVISION	15	-0.172891	-0.821238	0.636	0.870688	1	5752	tags=100%, list=83%, signal=579%
GOBP_ANTEROGRADE_AXONAL_TRANSPORT	39	-0.112504	-0.821128	0.660569	0.869945	1	3144	tags=56%, list=45%, signal=102%
GOBP_POSITIVE_REGULATION_OF_DNA_BINDING_TRANSCRIPTION_FACTOR_ACTIVITY	92	-0.0719154	-0.819921	0.698039	0.871251	1	2454	tags=42%, list=35%, signal=65%
GOBP_REGULATION_OF_LAMELLIPODIUM_ASSEMBLY	26	-0.136115	-0.819826	0.672199	0.870513	1	1197	tags=31%, list=17%, signal=37%
GOBP_ENDOCRINE_SYSTEM_DEVELOPMENT	36	-0.114526	-0.819086	0.690141	0.870948	1	5580	tags=92%, list=80%, signal=463%
GOBP_POSITIVE_REGULATION_OF_HEMOPOIESIS	33	-0.121852	-0.818292	0.687251	0.871366	1	843	tags=24%, list=12%, signal=27%
GOBP_HISTONE_PHOSPHORYLATION	26	-0.134382	-0.817692	0.688935	0.871514	1	4684	tags=81%, list=67%, signal=247%
GOBP_AXONAL_FASCICULATION	20	-0.154185	-0.817644	0.688129	0.870689	1	2060	tags=45%, list=30%, signal=64%
GOBP_CARDIAC_SEPTUM_DEVELOPMENT	36	-0.114373	-0.816949	0.683071	0.871027	1	5388	tags=89%, list=78%, signal=393%
GOBP_IRON_SULFUR_CLUSTER_ASSEMBLY	22	-0.143607	-0.814961	0.703781	0.873673	1	2797	tags=55%, list=40%, signal=91%
GOBP_RESPONSE_TO_RETINOIC_ACID	39	-0.110051	-0.8147	0.714579	0.873249	1	4943	tags=82%, list=71%, signal=283%
GOBP_NEGATIVE_REGULATION_OF_LEUKOCYTE_PROLIFERATION	21	-0.147572	-0.81458	0.698969	0.87253	1	2288	tags=48%, list=33%, signal=71%
GOBP_CONNECTIVE_TISSUE_DEVELOPMENT	59	-0.0901422	-0.814207	0.706667	0.872254	1	440	tags=15%, list=6%, signal=16%
GOBP_NEGATIVE_REGULATION_OF_INFLAMMATORY_RESPONSE	46	-0.102341	-0.81418	0.680473	0.871389	1	5489	tags=89%, list=79%, signal=421%
GOBP_POSITIVE_REGULATION_OF_PROTEIN_MODIFICATION_BY_SMALL_PROTEIN_CONJUGATION_OR_REMOVAL	66	-0.0852261	-0.814046	0.719262	0.870737	1	2784	tags=48%, list=40%, signal=80%
GOBP_NEGATIVE_REGULATION_OF_SMOOTHENED_SIGNALING_PATHWAY	15	-0.17366	-0.813819	0.6926	0.870197	1	4820	tags=87%, list=69%, signal=282%
GOBP_POSITIVE_REGULATION_OF_LEUKOCYTE_PROLIFERATION	43	-0.106552	-0.812987	0.703488	0.870788	1	3629	tags=63%, list=52%, signal=131%
GOBP_MAINTENANCE_OF_PROTEIN_LOCALIZATION_IN_ORGANELLE	19	-0.154052	-0.811817	0.693582	0.872017	1	1128	tags=32%, list=16%, signal=38%
GOBP_NEGATIVE_REGULATION_OF_RESPONSE_TO_ENDOPLASMIC_RETICULUM_STRESS	22	-0.148895	-0.81151	0.712474	0.871614	1	549	tags=23%, list=8%, signal=25%
GOBP_CELLULAR_PIGMENTATION	27	-0.128664	-0.810285	0.705179	0.87291	1	4001	tags=70%, list=58%, signal=165%
GOBP_POSITIVE_REGULATION_OF_ATP_DEPENDENT_ACTIVITY	30	-0.123748	-0.809191	0.714286	0.873948	1	303	tags=17%, list=4%, signal=17%
GOBP_OVARIAN_FOLLICLE_DEVELOPMENT	16	-0.165958	-0.808214	0.683168	0.874803	1	3194	tags=63%, list=46%, signal=115%
GOBP_HIPPO_SIGNALING	15	-0.171161	-0.807455	0.70021	0.875161	1	4374	tags=80%, list=63%, signal=215%
GOBP_REGULATION_OF_EPITHELIAL_CELL_DIFFERENTIATION	40	-0.109407	-0.806895	0.681018	0.875259	1	2720	tags=50%, list=39%, signal=82%
GOBP_CLATHRIN_DEPENDENT_ENDOCYTOSIS	40	-0.108575	-0.804684	0.698347	0.878292	1	6027	tags=98%, list=87%, signal=730%
GOBP_REGULATION_OF_HEMOPOIESIS	92	-0.0695253	-0.804625	0.7182	0.877475	1	3528	tags=58%, list=51%, signal=115%
GOBP_T_CELL_ACTIVATION	147	-0.0578367	-0.802944	0.694882	0.879585	1	364	tags=11%, list=5%, signal=11%
GOBP_REGULATION_OF_INSULIN_SECRETION_INVOLVED_IN_CELLULAR_RESPONSE_TO_GLUCOSE_STIMULUS	25	-0.134152	-0.802866	0.689516	0.87881	1	462	tags=20%, list=7%, signal=21%
GOBP_REGULATION_OF_TELOMERASE_ACTIVITY	25	-0.132563	-0.802788	0.728395	0.87804	1	4921	tags=84%, list=71%, signal=287%
GOBP_CENTRAL_NERVOUS_SYSTEM_PROJECTION_NEURON_AXONOGENESIS	17	-0.160324	-0.8023	0.716667	0.878034	1	4613	tags=82%, list=66%, signal=244%
GOBP_B_CELL_HOMEOSTASIS	16	-0.17032	-0.80123	0.702041	0.879028	1	5770	tags=100%, list=83%, signal=588%
GOBP_MAST_CELL_ACTIVATION_INVOLVED_IN_IMMUNE_RESPONSE	21	-0.146218	-0.801033	0.71	0.878436	1	4945	tags=86%, list=71%, signal=296%
GOBP_PROTEOGLYCAN_BIOSYNTHETIC_PROCESS	19	-0.152693	-0.799324	0.695049	0.880456	1	1869	tags=42%, list=27%, signal=57%
GOBP_REGULATION_OF_INFLAMMATORY_RESPONSE_TO_ANTIGENIC_STIMULUS	15	-0.172266	-0.798862	0.711538	0.880347	1	3903	tags=73%, list=56%, signal=167%
GOBP_PRESYNAPSE_ORGANIZATION	40	-0.106621	-0.797532	0.724138	0.881696	1	1523	tags=33%, list=22%, signal=41%
GOBP_MESONEPHRIC_TUBULE_MORPHOGENESIS	16	-0.165669	-0.797527	0.733871	0.880799	1	3196	tags=63%, list=46%, signal=115%
GOBP_STEROID_METABOLIC_PROCESS	134	-0.0606979	-0.797351	0.705426	0.880203	1	469	tags=13%, list=7%, signal=13%
GOBP_REGULATION_OF_DNA_BINDING_TRANSCRIPTION_FACTOR_ACTIVITY	144	-0.0579737	-0.796904	0.740964	0.880077	1	2454	tags=41%, list=35%, signal=62%
GOBP_SIGNAL_TRANSDUCTION_BY_P53_CLASS_MEDIATOR	63	-0.0849864	-0.796683	0.714015	0.879545	1	1953	tags=37%, list=28%, signal=50%
GOBP_ALPHA_BETA_T_CELL_DIFFERENTIATION	22	-0.141061	-0.796085	0.708661	0.879633	1	1551	tags=36%, list=22%, signal=47%
GOBP_PROTEIN_METHYLATION	77	-0.0793147	-0.794376	0.745935	0.881667	1	2976	tags=51%, list=43%, signal=88%
GOBP_EXTERNAL_ENCAPSULATING_STRUCTURE_ORGANIZATION	85	-0.073433	-0.794298	0.737475	0.880892	1	2931	tags=49%, list=42%, signal=84%
GOBP_HISTONE_H3_K9_MODIFICATION	16	-0.165309	-0.792907	0.74375	0.882459	1	1461	tags=38%, list=21%, signal=47%
GOBP_PTERIDINE_CONTAINING_COMPOUND_METABOLIC_PROCESS	18	-0.156536	-0.792047	0.730126	0.883073	1	2777	tags=56%, list=40%, signal=92%
GOBP_NEGATIVE_REGULATION_OF_TRANSPORTER_ACTIVITY	37	-0.109942	-0.790277	0.69877	0.885229	1	368	tags=16%, list=5%, signal=17%
GOBP_AUTOPHAGOSOME_MATURATION	44	-0.100269	-0.789441	0.740891	0.885657	1	4679	tags=77%, list=67%, signal=235%
GOBP_REGULATION_OF_INTRACELLULAR_ESTROGEN_RECEPTOR_SIGNALING_PATHWAY	21	-0.146864	-0.788945	0.751064	0.885601	1	1631	tags=38%, list=23%, signal=50%
GOBP_RESPONSE_TO_INSULIN	131	-0.0590928	-0.787939	0.729508	0.886482	1	3524	tags=56%, list=51%, signal=112%
GOBP_NEGATIVE_REGULATION_OF_CELL_DEATH	425	-0.033428	-0.787643	0.733981	0.886093	1	5719	tags=85%, list=82%, signal=453%
GOBP_CYTOKINE_MEDIATED_SIGNALING_PATHWAY	129	-0.0597562	-0.786194	0.731656	0.88761	1	4981	tags=78%, list=72%, signal=269%
GOBP_REGULATION_OF_TISSUE_REMODELING	25	-0.132996	-0.785674	0.733205	0.887611	1	2694	tags=52%, list=39%, signal=85%
GOBP_GLYCEROL_ETHER_METABOLIC_PROCESS	15	-0.167748	-0.782585	0.73506	0.89192	1	3471	tags=67%, list=50%, signal=133%
GOBP_LENS_FIBER_CELL_DIFFERENTIATION	15	-0.166787	-0.781288	0.729679	0.893201	1	1161	tags=33%, list=17%, signal=40%
GOBP_POSITIVE_REGULATION_OF_GLUCOSE_IMPORT	18	-0.151071	-0.780708	0.737475	0.893289	1	3201	tags=61%, list=46%, signal=113%
GOBP_REGULATION_OF_ACTIN_NUCLEATION	19	-0.147302	-0.778383	0.754601	0.896353	1	809	tags=26%, list=12%, signal=30%
GOBP_REGULATION_OF_CELL_MORPHOGENESIS	192	-0.0493736	-0.778139	0.759219	0.895849	1	5459	tags=83%, list=79%, signal=378%
GOBP_SPLICEOSOMAL_SNRNP_ASSEMBLY	27	-0.125492	-0.776883	0.741617	0.897043	1	5310	tags=89%, list=76%, signal=375%
GOBP_NEGATIVE_REGULATION_OF_G_PROTEIN_COUPLED_RECEPTOR_SIGNALING_PATHWAY	23	-0.136649	-0.776012	0.723077	0.897609	1	1774	tags=39%, list=26%, signal=52%
GOBP_REGULATION_OF_GLUCONEOGENESIS	17	-0.154674	-0.775681	0.756809	0.897252	1	5061	tags=88%, list=73%, signal=324%
GOBP_REGULATION_OF_NEURON_PROJECTION_REGENERATION	20	-0.146032	-0.77523	0.771037	0.897098	1	5939	tags=100%, list=85%, signal=685%
GOBP_REGULATION_OF_EPITHELIAL_TO_MESENCHYMAL_TRANSITION	36	-0.1094	-0.774663	0.75442	0.897106	1	596	tags=19%, list=9%, signal=21%
GOBP_RETROGRADE_AXONAL_TRANSPORT	18	-0.151664	-0.773723	0.76	0.897764	1	108	tags=17%, list=2%, signal=17%
GOBP_LENS_DEVELOPMENT_IN_CAMERA_TYPE_EYE	25	-0.131264	-0.773591	0.730845	0.897076	1	1872	tags=40%, list=27%, signal=55%
GOBP_DEMETHYLATION	17	-0.156888	-0.773345	0.749511	0.896603	1	4228	tags=76%, list=61%, signal=195%
GOBP_NEGATIVE_REGULATION_OF_PROTEIN_LOCALIZATION	108	-0.0644981	-0.772575	0.75625	0.896956	1	2906	tags=48%, list=42%, signal=81%
GOBP_NEGATIVE_REGULATION_OF_SMALL_MOLECULE_METABOLIC_PROCESS	33	-0.111346	-0.772401	0.757202	0.89635	1	5549	tags=91%, list=80%, signal=449%
GOBP_PHOTORECEPTOR_CELL_DIFFERENTIATION	21	-0.140459	-0.772159	0.756917	0.895832	1	4323	tags=76%, list=62%, signal=201%
GOBP_CARBOHYDRATE_DERIVATIVE_BIOSYNTHETIC_PROCESS	294	-0.0387907	-0.772005	0.745303	0.895227	1	1894	tags=31%, list=27%, signal=41%
GOBP_RESPONSE_TO_LEUKEMIA_INHIBITORY_FACTOR	43	-0.0989323	-0.768323	0.767821	0.900474	1	3520	tags=60%, list=51%, signal=122%
GOBP_REGULATION_OF_CELL_SHAPE	91	-0.070875	-0.767648	0.764	0.900704	1	6083	tags=95%, list=88%, signal=748%
GOBP_REGULATION_OF_PEPTIDYL_LYSINE_ACETYLATION	31	-0.114374	-0.766982	0.764092	0.900928	1	779	tags=23%, list=11%, signal=25%
GOBP_VESICLE_DOCKING_INVOLVED_IN_EXOCYTOSIS	30	-0.116281	-0.765985	0.775629	0.901656	1	3598	tags=63%, list=52%, signal=131%
GOBP_OSTEOBLAST_DIFFERENTIATION	82	-0.0721515	-0.765248	0.768	0.902	1	3489	tags=57%, list=50%, signal=114%
GOBP_FILOPODIUM_ASSEMBLY	45	-0.0964679	-0.76416	0.759834	0.902833	1	5976	tags=96%, list=86%, signal=677%
GOBP_REGULATION_OF_ACTIN_CYTOSKELETON_REORGANIZATION	25	-0.127942	-0.763844	0.768627	0.902426	1	5787	tags=96%, list=83%, signal=572%
GOBP_T_CELL_PROLIFERATION	66	-0.080318	-0.763155	0.752515	0.902609	1	3239	tags=55%, list=47%, signal=101%
GOBP_REGULATION_OF_LAMELLIPODIUM_ORGANIZATION	33	-0.109909	-0.761403	0.743902	0.904457	1	715	tags=21%, list=10%, signal=24%
GOBP_REPRODUCTIVE_SYSTEM_DEVELOPMENT	139	-0.0562326	-0.760543	0.773513	0.904929	1	4968	tags=77%, list=71%, signal=265%
GOBP_NEGATIVE_REGULATION_OF_EXTRINSIC_APOPTOTIC_SIGNALING_PATHWAY_VIA_DEATH_DOMAIN_RECEPTORS	17	-0.153325	-0.759186	0.755382	0.906203	1	5888	tags=100%, list=85%, signal=653%
GOBP_NEGATIVE_REGULATION_OF_REACTIVE_OXYGEN_SPECIES_METABOLIC_PROCESS	23	-0.132682	-0.757691	0.777778	0.907609	1	2708	tags=52%, list=39%, signal=85%
GOBP_AMINOGLYCAN_BIOSYNTHETIC_PROCESS	18	-0.149853	-0.757463	0.733068	0.907091	1	5140	tags=89%, list=74%, signal=340%
GOBP_REGULATION_OF_CELL_CYCLE_G1_S_PHASE_TRANSITION	60	-0.0813014	-0.756747	0.784158	0.90735	1	2800	tags=48%, list=40%, signal=80%
GOBP_POSITIVE_REGULATION_OF_ESTABLISHMENT_OF_PROTEIN_LOCALIZATION_TO_MITOCHONDRION	22	-0.137453	-0.755923	0.763326	0.907749	1	5051	tags=86%, list=73%, signal=315%
GOBP_CHROMATIN_DISASSEMBLY	15	-0.164768	-0.754168	0.778865	0.909591	1	3955	tags=73%, list=57%, signal=170%
GOBP_CELLULAR_RESPONSE_TO_CORTICOSTEROID_STIMULUS	27	-0.123624	-0.752545	0.775304	0.911176	1	947	tags=26%, list=14%, signal=30%
GOBP_NEGATIVE_REGULATION_OF_CELL_JUNCTION_ASSEMBLY	20	-0.140043	-0.751812	0.752941	0.911422	1	3548	tags=65%, list=51%, signal=132%
GOBP_REGULATION_OF_LYMPHOCYTE_DIFFERENTIATION	37	-0.103894	-0.749856	0.75891	0.913469	1	1349	tags=30%, list=19%, signal=37%
GOBP_CYTOKINE_PRODUCTION_INVOLVED_IN_IMMUNE_RESPONSE	24	-0.127274	-0.749066	0.782779	0.91379	1	4332	tags=75%, list=62%, signal=198%
GOBP_POSITIVE_REGULATION_OF_CELL_SUBSTRATE_JUNCTION_ORGANIZATION	21	-0.137751	-0.747747	0.777344	0.914907	1	2687	tags=52%, list=39%, signal=85%
GOBP_REGULATION_OF_LIPID_CATABOLIC_PROCESS	26	-0.121295	-0.747524	0.789062	0.914394	1	765	tags=23%, list=11%, signal=26%
GOBP_POSITIVE_REGULATION_OF_PLASMA_MEMBRANE_BOUNDED_CELL_PROJECTION_ASSEMBLY	64	-0.0796725	-0.747452	0.784351	0.913623	1	5968	tags=94%, list=86%, signal=657%
GOBP_LYMPHOCYTE_APOPTOTIC_PROCESS	20	-0.137157	-0.747081	0.772532	0.913295	1	788	tags=25%, list=11%, signal=28%
GOBP_INTERLEUKIN_1_PRODUCTION	25	-0.123755	-0.746648	0.790224	0.91309	1	4426	tags=76%, list=64%, signal=209%
GOBP_ISOPRENOID_METABOLIC_PROCESS	49	-0.0906849	-0.746486	0.792261	0.91246	1	5616	tags=90%, list=81%, signal=465%
GOBP_REGULATION_OF_FILOPODIUM_ASSEMBLY	38	-0.103618	-0.746077	0.784431	0.912226	1	5869	tags=95%, list=84%, signal=606%
GOBP_REGULATION_OF_TELOMERE_CAPPING	15	-0.159096	-0.745059	0.777344	0.912938	1	4921	tags=87%, list=71%, signal=296%
GOBP_POSITIVE_REGULATION_OF_DNA_BINDING	17	-0.149184	-0.743931	0.784836	0.913795	1	602	tags=24%, list=9%, signal=26%
GOBP_NEUTROPHIL_MIGRATION	32	-0.110699	-0.743839	0.785714	0.913041	1	5968	tags=97%, list=86%, signal=682%
GOBP_HISTONE_UBIQUITINATION	24	-0.124663	-0.742993	0.78865	0.913405	1	5798	tags=96%, list=83%, signal=576%
GOBP_NEUROTROPHIN_TRK_RECEPTOR_SIGNALING_PATHWAY	18	-0.146503	-0.741617	0.783505	0.914588	1	916	tags=28%, list=13%, signal=32%
GOBP_RESPONSE_TO_AMINO_ACID_STARVATION	30	-0.114162	-0.740631	0.79604	0.915148	1	1296	tags=30%, list=19%, signal=37%
GOBP_ANDROGEN_RECEPTOR_SIGNALING_PATHWAY	21	-0.132892	-0.739694	0.807087	0.915691	1	404	tags=19%, list=6%, signal=20%
GOBP_ARP2_3_COMPLEX_MEDIATED_ACTIN_NUCLEATION	27	-0.118553	-0.739497	0.798755	0.915118	1	4071	tags=70%, list=59%, signal=169%
GOBP_CELLULAR_RESPONSE_TO_VIRUS	31	-0.113488	-0.738712	0.791919	0.915451	1	5269	tags=87%, list=76%, signal=358%
GOBP_POSITIVE_REGULATION_OF_INTERLEUKIN_1_PRODUCTION	16	-0.158855	-0.736581	0.805668	0.917716	1	637	tags=25%, list=9%, signal=27%
GOBP_REGULATION_OF_MEMBRANE_PERMEABILITY	40	-0.0967439	-0.736214	0.786127	0.917349	1	5240	tags=85%, list=75%, signal=343%
GOBP_REGULATION_OF_PHOSPHATASE_ACTIVITY	45	-0.0919623	-0.73409	0.801743	0.919511	1	4926	tags=80%, list=71%, signal=273%
GOBP_ANOIKIS	19	-0.140801	-0.734028	0.80117	0.918727	1	2683	tags=53%, list=39%, signal=85%
GOBP_SYNAPTIC_MEMBRANE_ADHESION	23	-0.129261	-0.732891	0.819608	0.919525	1	1523	tags=35%, list=22%, signal=44%
GOBP_HISTONE_H3_ACETYLATION	23	-0.128746	-0.732704	0.805447	0.918928	1	5757	tags=96%, list=83%, signal=555%
GOBP_REGULATION_OF_NOTCH_SIGNALING_PATHWAY	37	-0.101536	-0.732391	0.812383	0.91853	1	2868	tags=51%, list=41%, signal=87%
GOBP_REPRODUCTION	430	-0.0318733	-0.730813	0.826804	0.919959	1	1959	tags=31%, list=28%, signal=41%
GOBP_POSITIVE_REGULATION_OF_CELL_SUBSTRATE_ADHESION	62	-0.0787297	-0.729414	0.795367	0.921131	1	3270	tags=55%, list=47%, signal=103%
GOBP_REGULATION_OF_CELL_SUBSTRATE_ADHESION	109	-0.0593789	-0.728618	0.824742	0.921379	1	3548	tags=57%, list=51%, signal=114%
GOBP_NEGATIVE_REGULATION_OF_PROTEIN_SERINE_THREONINE_KINASE_ACTIVITY	52	-0.0866137	-0.728433	0.784274	0.920773	1	1542	tags=31%, list=22%, signal=39%
GOBP_NEGATIVE_REGULATION_OF_MAP_KINASE_ACTIVITY	27	-0.117098	-0.727418	0.808163	0.921434	1	1507	tags=33%, list=22%, signal=42%
GOBP_MAST_CELL_ACTIVATION	24	-0.122389	-0.725234	0.785311	0.923724	1	4945	tags=83%, list=71%, signal=288%
GOBP_NEURON_PROJECTION_REGENERATION	38	-0.0988822	-0.724706	0.830739	0.92362	1	232	tags=13%, list=3%, signal=14%
GOBP_POSTSYNAPTIC_SIGNAL_TRANSDUCTION	24	-0.122955	-0.724399	0.809901	0.923209	1	2914	tags=54%, list=42%, signal=93%
GOBP_POSITIVE_REGULATION_OF_PROTEIN_ACETYLATION	21	-0.133566	-0.723852	0.820513	0.923124	1	2716	tags=52%, list=39%, signal=86%
GOBP_RESPONSE_TO_STARVATION	106	-0.059639	-0.722843	0.816406	0.92366	1	2740	tags=45%, list=39%, signal=74%
GOBP_CELLULAR_RESPONSE_TO_INSULIN_STIMULUS	108	-0.0620378	-0.720857	0.826962	0.925654	1	3502	tags=56%, list=50%, signal=112%
GOBP_T_CELL_MIGRATION	23	-0.123179	-0.720434	0.792961	0.925413	1	3076	tags=57%, list=44%, signal=101%
GOBP_NEGATIVE_REGULATION_OF_PEPTIDYL_SERINE_PHOSPHORYLATION	17	-0.145833	-0.719236	0.811245	0.926255	1	3487	tags=65%, list=50%, signal=130%
GOBP_FEAR_RESPONSE	26	-0.120595	-0.718285	0.831967	0.926771	1	2641	tags=50%, list=38%, signal=80%
GOBP_FOREBRAIN_NEURON_DIFFERENTIATION	17	-0.144297	-0.717719	0.809816	0.926659	1	2680	tags=53%, list=39%, signal=86%
GOBP_REGULATION_OF_OXIDATIVE_PHOSPHORYLATION	16	-0.152473	-0.71746	0.81289	0.926187	1	1550	tags=38%, list=22%, signal=48%
GOBP_MYELIN_ASSEMBLY	17	-0.141226	-0.714882	0.839604	0.928895	1	1066	tags=29%, list=15%, signal=35%
GOBP_TRANSMEMBRANE_RECEPTOR_PROTEIN_SERINE_THREONINE_KINASE_SIGNALING_PATHWAY	125	-0.0556777	-0.714646	0.840551	0.928365	1	5459	tags=84%, list=79%, signal=385%
GOBP_POSITIVE_REGULATION_OF_JNK_CASCADE	40	-0.0949349	-0.714496	0.831663	0.927707	1	3515	tags=60%, list=51%, signal=121%
GOBP_NEGATIVE_REGULATION_OF_EXTRINSIC_APOPTOTIC_SIGNALING_PATHWAY	49	-0.0862076	-0.714345	0.832031	0.927065	1	2952	tags=51%, list=42%, signal=88%
GOBP_POSITIVE_REGULATION_OF_TELOMERASE_ACTIVITY	19	-0.136033	-0.714037	0.825911	0.926626	1	4545	tags=79%, list=65%, signal=228%
GOBP_REGULATION_OF_DNA_TEMPLATED_TRANSCRIPTION_ELONGATION	30	-0.110886	-0.712633	0.821501	0.927724	1	4562	tags=77%, list=66%, signal=222%
GOBP_PATHWAY_RESTRICTED_SMAD_PROTEIN_PHOSPHORYLATION	15	-0.15429	-0.71246	0.82438	0.927099	1	321	tags=20%, list=5%, signal=21%
GOBP_PLASMA_MEMBRANE_TUBULATION	15	-0.154194	-0.712269	0.8431	0.926465	1	4955	tags=87%, list=71%, signal=301%
GOBP_NEGATIVE_REGULATION_OF_RESPONSE_TO_DNA_DAMAGE_STIMULUS	32	-0.104022	-0.71048	0.83301	0.928062	1	5797	tags=94%, list=83%, signal=563%
GOBP_NEGATIVE_REGULATION_OF_INTRACELLULAR_STEROID_HORMONE_RECEPTOR_SIGNALING_PATHWAY	19	-0.134658	-0.709811	0.833006	0.928092	1	1994	tags=42%, list=29%, signal=59%
GOBP_NEGATIVE_REGULATION_OF_NEURON_APOPTOTIC_PROCESS	72	-0.0716293	-0.708777	0.848077	0.928628	1	5300	tags=83%, list=76%, signal=347%
GOBP_POSITIVE_REGULATION_OF_MITOTIC_CELL_CYCLE_PHASE_TRANSITION	38	-0.094085	-0.70865	0.853862	0.927928	1	5752	tags=92%, list=83%, signal=531%
GOBP_VESICLE_FUSION_TO_PLASMA_MEMBRANE	18	-0.141261	-0.708575	0.827184	0.927166	1	3269	tags=61%, list=47%, signal=115%
GOBP_POSITIVE_REGULATION_OF_PEPTIDASE_ACTIVITY	80	-0.0703421	-0.707621	0.853608	0.927605	1	734	tags=18%, list=11%, signal=19%
GOBP_CORONARY_VASCULATURE_DEVELOPMENT	21	-0.130047	-0.707076	0.814737	0.927459	1	5388	tags=90%, list=78%, signal=401%
GOBP_RIBOSE_PHOSPHATE_METABOLIC_PROCESS	235	-0.0402846	-0.705743	0.820565	0.92842	1	1919	tags=31%, list=28%, signal=42%
GOBP_POSITIVE_REGULATION_OF_INTRACELLULAR_SIGNAL_TRANSDUCTION	400	-0.0316031	-0.703896	0.851153	0.929987	1	5493	tags=82%, list=79%, signal=369%
GOBP_POSITIVE_REGULATION_OF_PEPTIDYL_SERINE_PHOSPHORYLATION	48	-0.085573	-0.703269	0.863378	0.929956	1	5926	tags=94%, list=85%, signal=632%
GOBP_POSITIVE_REGULATION_OF_PEPTIDYL_LYSINE_ACETYLATION	17	-0.139105	-0.70213	0.860153	0.930671	1	2716	tags=53%, list=39%, signal=87%
GOBP_INOSITOL_PHOSPHATE_METABOLIC_PROCESS	31	-0.104038	-0.701906	0.828343	0.930126	1	4886	tags=81%, list=70%, signal=270%
GOBP_HISTONE_METHYLATION	59	-0.0786287	-0.701615	0.859756	0.92965	1	5349	tags=85%, list=77%, signal=365%
GOBP_CELLULAR_SENESCENCE	36	-0.0990663	-0.701052	0.830612	0.929517	1	6073	tags=97%, list=87%, signal=766%
GOBP_POSITIVE_REGULATION_OF_LYMPHOCYTE_DIFFERENTIATION	22	-0.124619	-0.698736	0.855967	0.931692	1	1349	tags=32%, list=19%, signal=39%
GOBP_NEGATIVE_REGULATION_OF_LIPID_LOCALIZATION	19	-0.135319	-0.698353	0.854508	0.931291	1	2721	tags=53%, list=39%, signal=86%
GOBP_REGULATION_OF_CHROMATIN_ORGANIZATION	17	-0.138239	-0.694408	0.846154	0.935468	1	2722	tags=53%, list=39%, signal=87%
GOBP_REGULATION_OF_PHOSPHATIDYLINOSITOL_3_KINASE_ACTIVITY	22	-0.121903	-0.693771	0.84121	0.935403	1	736	tags=23%, list=11%, signal=25%
GOBP_GAMETE_GENERATION	209	-0.0421871	-0.693677	0.821138	0.934652	1	947	tags=18%, list=14%, signal=20%
GOBP_SMALL_GTPASE_MEDIATED_SIGNAL_TRANSDUCTION	298	-0.0348656	-0.693127	0.870518	0.934505	1	5483	tags=82%, list=79%, signal=373%
GOBP_POSITIVE_REGULATION_OF_RESPONSE_TO_BIOTIC_STIMULUS	60	-0.0746734	-0.692944	0.864078	0.933886	1	4699	tags=75%, list=68%, signal=230%
GOBP_ESTABLISHMENT_OF_PROTEIN_LOCALIZATION_TO_MEMBRANE	182	-0.0450065	-0.692362	0.872495	0.93371	1	4317	tags=66%, list=62%, signal=171%
GOBP_MAMMARY_GLAND_DEVELOPMENT	43	-0.0900468	-0.689493	0.838776	0.936461	1	3743	tags=63%, list=54%, signal=135%
GOBP_REGULATION_OF_SYNAPSE_ASSEMBLY	67	-0.0706652	-0.689323	0.879541	0.935813	1	137	tags=9%, list=2%, signal=9%
GOBP_REGULATION_OF_PEPTIDYL_SERINE_PHOSPHORYLATION	69	-0.0693845	-0.685662	0.905326	0.939485	1	3754	tags=61%, list=54%, signal=131%
GOBP_MORPHOGENESIS_OF_A_BRANCHING_STRUCTURE	58	-0.0773911	-0.685602	0.860952	0.938699	1	5459	tags=86%, list=79%, signal=398%
GOBP_REGULATION_OF_POLYSACCHARIDE_METABOLIC_PROCESS	22	-0.120893	-0.684638	0.862903	0.939008	1	743	tags=23%, list=11%, signal=25%
GOBP_APICAL_JUNCTION_ASSEMBLY	31	-0.106453	-0.683909	0.863544	0.939056	1	1058	tags=26%, list=15%, signal=30%
GOBP_PYRIDINE_CONTAINING_COMPOUND_METABOLIC_PROCESS	18	-0.135122	-0.682616	0.839917	0.939738	1	1381	tags=33%, list=20%, signal=41%
GOBP_NEGATIVE_REGULATION_OF_PROTEIN_DEPHOSPHORYLATION	24	-0.116361	-0.682527	0.861804	0.938994	1	643	tags=21%, list=9%, signal=23%
GOBP_POSITIVE_REGULATION_OF_TRANSFERASE_ACTIVITY	245	-0.0381836	-0.681567	0.880998	0.93933	1	596	tags=12%, list=9%, signal=13%
GOBP_REGULATION_OF_CELL_MORPHOGENESIS_INVOLVED_IN_DIFFERENTIATION	62	-0.074557	-0.680447	0.856275	0.93987	1	4756	tags=76%, list=68%, signal=238%
GOBP_RECOMBINATIONAL_REPAIR	46	-0.0851869	-0.677775	0.872247	0.942074	1	1377	tags=28%, list=20%, signal=35%
GOBP_REGULATION_OF_ERYTHROCYTE_DIFFERENTIATION	24	-0.118503	-0.676499	0.863179	0.942756	1	3524	tags=63%, list=51%, signal=126%
GOBP_POSITIVE_REGULATION_OF_CELL_DEATH	232	-0.0390882	-0.671971	0.869936	0.947133	1	5580	tags=84%, list=80%, signal=412%
GOBP_CELLULAR_RESPONSE_TO_KETONE	45	-0.0866683	-0.671457	0.857707	0.946832	1	947	tags=22%, list=14%, signal=26%
GOBP_REGULATION_OF_ACTIN_FILAMENT_ORGANIZATION	164	-0.0448556	-0.670403	0.874016	0.947252	1	1646	tags=28%, list=24%, signal=36%
GOBP_POSITIVE_REGULATION_OF_CELLULAR_CARBOHYDRATE_METABOLIC_PROCESS	23	-0.1164	-0.669383	0.892116	0.947575	1	4936	tags=83%, list=71%, signal=284%
GOBP_POSITIVE_REGULATION_OF_T_CELL_PROLIFERATION	27	-0.108035	-0.668078	0.868787	0.948159	1	3629	tags=63%, list=52%, signal=131%
GOBP_POSITIVE_REGULATION_OF_SMOOTH_MUSCLE_CELL_MIGRATION	16	-0.135384	-0.667543	0.891393	0.947923	1	3406	tags=63%, list=49%, signal=122%
GOBP_ENDOTHELIAL_CELL_APOPTOTIC_PROCESS	20	-0.125469	-0.667356	0.885714	0.947288	1	3649	tags=65%, list=53%, signal=136%
GOBP_RESPONSE_TO_CHEMOKINE	17	-0.132597	-0.667156	0.904277	0.94667	1	717	tags=24%, list=10%, signal=26%
GOBP_POSITIVE_REGULATION_OF_CELL_JUNCTION_ASSEMBLY	63	-0.0711785	-0.666243	0.87395	0.946873	1	2710	tags=46%, list=39%, signal=75%
GOBP_ALPHA_BETA_T_CELL_ACTIVATION	36	-0.0920274	-0.665864	0.878558	0.946431	1	330	tags=14%, list=5%, signal=15%
GOBP_IMMUNE_SYSTEM_DEVELOPMENT	289	-0.0346099	-0.665163	0.873294	0.946404	1	1526	tags=25%, list=22%, signal=31%
GOBP_REGULATION_OF_CHOLESTEROL_BIOSYNTHETIC_PROCESS	15	-0.142273	-0.664284	0.884	0.94656	1	2721	tags=53%, list=39%, signal=87%
GOBP_NEGATIVE_REGULATION_OF_TELOMERE_MAINTENANCE	16	-0.13724	-0.664169	0.869474	0.945846	1	2090	tags=44%, list=30%, signal=62%
GOBP_DIACYLGLYCEROL_METABOLIC_PROCESS	15	-0.141889	-0.663857	0.875	0.945337	1	1797	tags=40%, list=26%, signal=54%
GOBP_PROTEOGLYCAN_METABOLIC_PROCESS	24	-0.112956	-0.663207	0.908316	0.945212	1	3852	tags=67%, list=55%, signal=149%
GOBP_CELLULAR_RESPONSE_TO_VASCULAR_ENDOTHELIAL_GROWTH_FACTOR_STIMULUS	26	-0.108374	-0.663165	0.866267	0.944428	1	5666	tags=92%, list=82%, signal=498%
GOBP_POSITIVE_REGULATION_OF_FILOPODIUM_ASSEMBLY	23	-0.112578	-0.663158	0.898551	0.943592	1	5869	tags=96%, list=84%, signal=613%
GOBP_CENTROSOME_DUPLICATION	27	-0.105799	-0.663105	0.880658	0.942797	1	813	tags=22%, list=12%, signal=25%
GOBP_ACTIN_FILAMENT_ORGANIZATION	258	-0.0359912	-0.66163	0.868687	0.943641	1	1996	tags=32%, list=29%, signal=43%
GOBP_GERM_CELL_DEVELOPMENT	81	-0.0643057	-0.658512	0.882235	0.946197	1	3592	tags=58%, list=52%, signal=119%
GOBP_SYNAPTIC_VESICLE_TRANSPORT	30	-0.100482	-0.658127	0.869379	0.945745	1	4634	tags=77%, list=67%, signal=229%
GOBP_SULFUR_COMPOUND_BIOSYNTHETIC_PROCESS	77	-0.0658043	-0.656858	0.890467	0.946244	1	2076	tags=36%, list=30%, signal=51%
GOBP_SKELETAL_MUSCLE_CELL_DIFFERENTIATION	17	-0.133997	-0.656828	0.885496	0.945439	1	6022	tags=100%, list=87%, signal=747%
GOBP_PHOSPHATIDYLINOSITOL_3_PHOSPHATE_BIOSYNTHETIC_PROCESS	15	-0.13665	-0.655177	0.903661	0.94634	1	5540	tags=93%, list=80%, signal=459%
GOBP_POSITIVE_REGULATION_OF_PEPTIDYL_TYROSINE_PHOSPHORYLATION	67	-0.0697327	-0.65459	0.885177	0.946116	1	1077	tags=22%, list=15%, signal=26%
GOBP_POSITIVE_REGULATION_OF_ERYTHROCYTE_DIFFERENTIATION	18	-0.128278	-0.654324	0.907445	0.945551	1	3359	tags=61%, list=48%, signal=118%
GOBP_COTRANSLATIONAL_PROTEIN_TARGETING_TO_MEMBRANE	16	-0.136808	-0.649921	0.890722	0.949248	1	5568	tags=94%, list=80%, signal=470%
GOBP_NEGATIVE_REGULATION_OF_NEURON_DIFFERENTIATION	25	-0.109603	-0.646316	0.909278	0.951994	1	5358	tags=88%, list=77%, signal=383%
GOBP_POSITIVE_REGULATION_OF_FOCAL_ADHESION_ASSEMBLY	16	-0.131382	-0.646146	0.913223	0.951321	1	6040	tags=100%, list=87%, signal=762%
GOBP_NEGATIVE_REGULATION_OF_PROTEIN_LOCALIZATION_TO_CELL_PERIPHERY	17	-0.133607	-0.645744	0.886831	0.95089	1	710	tags=24%, list=10%, signal=26%
GOBP_POSITIVE_REGULATION_OF_DEFENSE_RESPONSE	84	-0.0601619	-0.645725	0.919831	0.950081	1	4304	tags=68%, list=62%, signal=176%
GOBP_PROTEIN_CONTAINING_COMPLEX_LOCALIZATION	104	-0.0549198	-0.645523	0.904762	0.949443	1	1563	tags=28%, list=22%, signal=35%
GOBP_REGULATION_OF_LIPID_KINASE_ACTIVITY	31	-0.0982661	-0.644115	0.896552	0.950012	1	2684	tags=48%, list=39%, signal=78%
GOBP_POSITIVE_REGULATION_OF_PROTEIN_PHOSPHORYLATION	284	-0.0319997	-0.637075	0.930279	0.956014	1	4731	tags=71%, list=68%, signal=214%
GOBP_REGULATION_OF_PROTEIN_IMPORT	36	-0.0905008	-0.634641	0.903689	0.957523	1	5360	tags=86%, list=77%, signal=374%
GOBP_NEGATIVE_REGULATION_OF_NF_KAPPAB_TRANSCRIPTION_FACTOR_ACTIVITY	32	-0.0963971	-0.634196	0.925553	0.957115	1	4981	tags=81%, list=72%, signal=285%
GOBP_CELLULAR_GLUCAN_METABOLIC_PROCESS	39	-0.0862542	-0.634089	0.892514	0.956386	1	2969	tags=51%, list=43%, signal=89%
GOBP_DIGESTION	34	-0.0935852	-0.632878	0.919922	0.956663	1	3442	tags=59%, list=50%, signal=116%
GOBP_LIPID_DROPLET_ORGANIZATION	16	-0.131958	-0.632504	0.931313	0.956179	1	6036	tags=100%, list=87%, signal=759%
GOBP_POLYSACCHARIDE_METABOLIC_PROCESS	50	-0.0737681	-0.631393	0.926	0.95632	1	2828	tags=48%, list=41%, signal=80%
GOBP_CELLULAR_ALDEHYDE_METABOLIC_PROCESS	33	-0.0928235	-0.630876	0.934615	0.955969	1	1465	tags=30%, list=21%, signal=38%
GOBP_FAT_CELL_DIFFERENTIATION	65	-0.0658287	-0.629857	0.913979	0.956033	1	6177	tags=95%, list=89%, signal=850%
GOBP_PROTEIN_TARGETING_TO_MEMBRANE	78	-0.062972	-0.629348	0.912547	0.955665	1	4558	tags=72%, list=66%, signal=206%
GOBP_REGULATION_OF_PROTEIN_DEPHOSPHORYLATION	55	-0.0718308	-0.627733	0.915114	0.956255	1	643	tags=16%, list=9%, signal=18%
GOBP_CELL_ACTIVATION	334	-0.0299012	-0.626208	0.907843	0.956789	1	365	tags=8%, list=5%, signal=8%
GOBP_LYMPHOCYTE_ACTIVATION	215	-0.0375442	-0.623869	0.911885	0.958043	1	330	tags=8%, list=5%, signal=9%
GOBP_POSITIVE_REGULATION_OF_DNA_TEMPLATED_TRANSCRIPTION_ELONGATION	18	-0.121834	-0.623802	0.938525	0.957273	1	4562	tags=78%, list=66%, signal=226%
GOBP_SIGNAL_TRANSDUCTION_IN_RESPONSE_TO_DNA_DAMAGE	60	-0.0676826	-0.623056	0.936759	0.957122	1	4168	tags=67%, list=60%, signal=165%
GOBP_OSSIFICATION	134	-0.0453148	-0.617306	0.935146	0.961128	1	3219	tags=51%, list=46%, signal=93%
GOBP_POSITIVE_REGULATION_OF_LONG_TERM_SYNAPTIC_POTENTIATION	18	-0.120135	-0.614902	0.936128	0.962319	1	1871	tags=39%, list=27%, signal=53%
GOBP_ANIMAL_ORGAN_FORMATION	16	-0.127848	-0.612259	0.93837	0.963689	1	852	tags=25%, list=12%, signal=28%
GOBP_CELLULAR_AMINO_ACID_BIOSYNTHETIC_PROCESS	48	-0.0755578	-0.602288	0.928016	0.970738	1	1217	tags=25%, list=18%, signal=30%
GOBP_PROTEIN_TARGETING_TO_PEROXISOME	15	-0.127469	-0.599642	0.936992	0.971839	1	507	tags=20%, list=7%, signal=22%
GOBP_FEEDING_BEHAVIOR	29	-0.0931149	-0.599247	0.938343	0.97129	1	3910	tags=66%, list=56%, signal=149%
GOBP_REGULATION_OF_MYOTUBE_DIFFERENTIATION	16	-0.123414	-0.595675	0.933054	0.973046	1	3489	tags=63%, list=50%, signal=125%
GOBP_TIGHT_JUNCTION_ORGANIZATION	27	-0.0962171	-0.593103	0.945783	0.974079	1	3196	tags=56%, list=46%, signal=102%
GOBP_CELLULAR_PROCESS_INVOLVED_IN_REPRODUCTION_IN_MULTICELLULAR_ORGANISM	106	-0.0501114	-0.592065	0.940952	0.974002	1	3592	tags=57%, list=52%, signal=115%
GOBP_NEGATIVE_REGULATION_OF_T_CELL_PROLIFERATION	18	-0.115679	-0.591961	0.944215	0.973247	1	2288	tags=44%, list=33%, signal=66%
GOBP_NEGATIVE_REGULATION_OF_PROTEIN_LOCALIZATION_TO_MEMBRANE	20	-0.110895	-0.585641	0.939922	0.976733	1	3750	tags=65%, list=54%, signal=141%
GOBP_VESICLE_MEDIATED_TRANSPORT_TO_THE_PLASMA_MEMBRANE	114	-0.0471446	-0.585629	0.95339	0.975903	1	2666	tags=43%, list=38%, signal=69%
GOBP_CENTRAL_NERVOUS_SYSTEM_NEURON_DEVELOPMENT	47	-0.0728052	-0.581804	0.951613	0.977534	1	2308	tags=40%, list=33%, signal=60%
GOBP_GRANULOCYTE_MIGRATION	41	-0.0780954	-0.577255	0.958904	0.979514	1	309	tags=12%, list=4%, signal=13%
GOBP_NEGATIVE_REGULATION_OF_DNA_BINDING_TRANSCRIPTION_FACTOR_ACTIVITY	55	-0.0657921	-0.575338	0.955823	0.979841	1	4981	tags=78%, list=72%, signal=274%
GOBP_MOLTING_CYCLE	28	-0.0928509	-0.573089	0.953033	0.980333	1	4819	tags=79%, list=69%, signal=255%
GOBP_CELLULAR_CARBOHYDRATE_BIOSYNTHETIC_PROCESS	35	-0.0793513	-0.570204	0.962891	0.981242	1	2828	tags=49%, list=41%, signal=81%
GOBP_CILIUM_OR_FLAGELLUM_DEPENDENT_CELL_MOTILITY	24	-0.0947275	-0.566974	0.969512	0.982236	1	1372	tags=29%, list=20%, signal=36%
GOBP_VACUOLAR_LOCALIZATION	42	-0.0764125	-0.565975	0.962151	0.981997	1	3941	tags=64%, list=57%, signal=148%
GOBP_EXTRACELLULAR_MATRIX_ASSEMBLY	21	-0.100674	-0.562447	0.969512	0.983094	1	2282	tags=43%, list=33%, signal=64%
GOBP_REGULATION_OF_PROTEIN_KINASE_ACTIVITY	277	-0.0298465	-0.562304	0.963928	0.982333	1	404	tags=9%, list=6%, signal=9%
GOBP_ERYTHROCYTE_HOMEOSTASIS	57	-0.0611961	-0.561451	0.962049	0.981912	1	3359	tags=54%, list=48%, signal=104%
GOBP_CARBOHYDRATE_TRANSMEMBRANE_TRANSPORT	51	-0.0645618	-0.547605	0.983806	0.987811	1	3235	tags=53%, list=47%, signal=98%
GOBP_AMINOGLYCAN_METABOLIC_PROCESS	36	-0.0768328	-0.543298	0.968566	0.988845	1	3717	tags=61%, list=53%, signal=131%
GOBP_NEGATIVE_REGULATION_OF_ACTIN_FILAMENT_BUNDLE_ASSEMBLY	19	-0.104329	-0.542815	0.973415	0.988226	1	2570	tags=47%, list=37%, signal=75%
GOBP_SPERM_MOTILITY	20	-0.10303	-0.541921	0.981595	0.98778	1	1372	tags=30%, list=20%, signal=37%
GOBP_POSITIVE_REGULATION_OF_GLUCOSE_METABOLIC_PROCESS	19	-0.104048	-0.540125	0.974257	0.987716	1	743	tags=21%, list=11%, signal=24%
GOBP_POSITIVE_REGULATION_OF_MAPK_CASCADE	181	-0.0345342	-0.539436	0.987552	0.987159	1	420	tags=9%, list=6%, signal=10%
GOBP_REGULATION_OF_ASTROCYTE_DIFFERENTIATION	15	-0.118577	-0.539107	0.971698	0.986456	1	1032	tags=27%, list=15%, signal=31%
GOBP_INTERLEUKIN_6_PRODUCTION	37	-0.0727067	-0.529024	0.978858	0.989508	1	4570	tags=73%, list=66%, signal=212%
GOBP_POSITIVE_REGULATION_OF_KINASE_ACTIVITY	206	-0.031837	-0.528957	0.983968	0.988698	1	596	tags=12%, list=9%, signal=12%
GOBP_TUMOR_NECROSIS_FACTOR_SUPERFAMILY_CYTOKINE_PRODUCTION	44	-0.0669444	-0.526204	0.974609	0.988862	1	1908	tags=34%, list=27%, signal=47%
GOBP_NAD_METABOLIC_PROCESS	19	-0.101421	-0.517382	0.982524	0.99101	1	1127	tags=26%, list=16%, signal=31%
GOBP_RAS_PROTEIN_SIGNAL_TRANSDUCTION	199	-0.0328312	-0.510794	0.986692	0.992089	1	408	tags=9%, list=6%, signal=9%
GOBP_STRIATED_MUSCLE_CELL_PROLIFERATION	18	-0.0968455	-0.499007	0.990079	0.99443	1	488	tags=17%, list=7%, signal=18%
GOBP_RECEPTOR_CATABOLIC_PROCESS	16	-0.0995998	-0.481562	0.994012	0.997098	1	5826	tags=94%, list=84%, signal=578%
GOBP_NEURON_MATURATION	25	-0.0778339	-0.46998	0.99591	0.998045	1	3076	tags=52%, list=44%, signal=93%
GOBP_RIBONUCLEOTIDE_CATABOLIC_PROCESS	31	-0.0703859	-0.461003	0.995763	0.99833	1	6464	tags=100%, list=93%, signal=1424%
GOBP_REGULATION_OF_PHOSPHOPROTEIN_PHOSPHATASE_ACTIVITY	35	-0.0653445	-0.449775	0.99798	0.99861	1	3322	tags=54%, list=48%, signal=103%
GOBP_REGULATION_OF_RHO_PROTEIN_SIGNAL_TRANSDUCTION	46	-0.0582838	-0.449108	1	0.997835	1	2016	tags=35%, list=29%, signal=49%
GOBP_SYNAPTIC_VESICLE_PRIMING	17	-0.091591	-0.44867	1	0.997036	1	6316	tags=100%, list=91%, signal=1094%

## Sheet: Total_down_C5CC
Supplementary Dataset 5. Results of the PSEA
NAME	SIZE	ES	NES	NOM p-val	FDR q-val	FWER p-val	RANK AT MAX	LEADING EDGE
GOCC_RIBONUCLEOPROTEIN_COMPLEX	443	-0.162632	-3.82017	0	0	0	4873	tags=85%, list=70%, signal=267%
GOCC_CYTOPLASMIC_STRESS_GRANULE	56	-0.37299	-3.3241	0	0	0	2518	tags=73%, list=36%, signal=114%
GOCC_MICROTUBULE	230	-0.187228	-3.18221	0	0	0	1825	tags=44%, list=26%, signal=58%
GOCC_RIBONUCLEOPROTEIN_GRANULE	153	-0.229246	-3.17427	0	0	0	3167	tags=68%, list=46%, signal=122%
GOCC_CYTOSOLIC_RIBOSOME	82	-0.297339	-3.10903	0	0	0	3129	tags=74%, list=45%, signal=134%
GOCC_POLYSOMAL_RIBOSOME	29	-0.398263	-2.58171	0	0.0029137	0.021	3236	tags=86%, list=47%, signal=161%
GOCC_POLYMERIC_CYTOSKELETAL_FIBER	331	-0.123073	-2.50224	0	0.0043226	0.035	1832	tags=38%, list=26%, signal=49%
GOCC_CYTOSOLIC_LARGE_RIBOSOMAL_SUBUNIT	46	-0.316691	-2.49737	0	0.00398852	0.037	2045	tags=61%, list=29%, signal=86%
GOCC_POLYSOME	58	-0.279635	-2.49169	0	0.00364085	0.037	3466	tags=78%, list=50%, signal=153%
GOCC_RIBOSOMAL_SUBUNIT	153	-0.174121	-2.47433	0	0.00380173	0.042	4859	tags=87%, list=70%, signal=283%
GOCC_CYTOSOLIC_SMALL_RIBOSOMAL_SUBUNIT	34	-0.350653	-2.45949	0	0.00390725	0.048	3095	tags=79%, list=45%, signal=142%
GOCC_NUCLEAR_BODY	367	-0.111978	-2.45251	0	0.00400073	0.052	3449	tags=60%, list=50%, signal=113%
GOCC_BLOOD_MICROPARTICLE	52	-0.283243	-2.44688	0	0.00382061	0.054	3527	tags=79%, list=51%, signal=159%
GOCC_SUPRAMOLECULAR_POLYMER	434	-0.102387	-2.40792	0	0.00456498	0.069	1832	tags=36%, list=26%, signal=46%
GOCC_CHROMATIN	250	-0.132836	-2.39727	0	0.0044881	0.071	3420	tags=62%, list=49%, signal=118%
GOCC_CHROMOSOME	441	-0.100118	-2.35347	0	0.00530771	0.092	4944	tags=80%, list=71%, signal=261%
GOCC_NUCLEAR_SPECK	214	-0.134779	-2.30666	0.00389105	0.00663543	0.122	3445	tags=63%, list=50%, signal=120%
GOCC_RIBOSOME	176	-0.145604	-2.27034	0.00208333	0.0077997	0.145	4859	tags=84%, list=70%, signal=272%
GOCC_MICROTUBULE_END	22	-0.387636	-2.18241	0.00769231	0.0138556	0.255	2370	tags=73%, list=34%, signal=110%
GOCC_RNA_POLYMERASE_II_TRANSCRIPTION_REGULATOR_COMPLEX	61	-0.228661	-2.13867	0.00393701	0.0175239	0.33	3211	tags=69%, list=46%, signal=127%
GOCC_LARGE_RIBOSOMAL_SUBUNIT	97	-0.170919	-2.02426	0.00371747	0.0320265	0.552	4490	tags=81%, list=65%, signal=227%
GOCC_SPLICEOSOMAL_COMPLEX	128	-0.148089	-1.98113	0.00809717	0.0391336	0.645	3063	tags=59%, list=44%, signal=103%
GOCC_ESCRT_COMPLEX	22	-0.348441	-1.96587	0.00201207	0.0413518	0.68	1062	tags=50%, list=15%, signal=59%
GOCC_COLLAGEN_TRIMER	16	-0.393388	-1.94619	0.00395257	0.0454985	0.729	1617	tags=63%, list=23%, signal=81%
GOCC_CYTOPLASMIC_MICROTUBULE	37	-0.267025	-1.92578	0.00407332	0.0493914	0.778	2851	tags=68%, list=41%, signal=114%
GOCC_CATALYTIC_STEP_2_SPLICEOSOME	63	-0.204927	-1.90494	0.0102041	0.0536923	0.816	3223	tags=67%, list=46%, signal=123%
GOCC_PROTEASOME_ACCESSORY_COMPLEX	23	-0.333622	-1.90261	0.00819672	0.0526596	0.82	4640	tags=100%, list=67%, signal=300%
GOCC_COLLAGEN_CONTAINING_EXTRACELLULAR_MATRIX	157	-0.1326	-1.88719	0.0135135	0.0549293	0.844	3527	tags=64%, list=51%, signal=126%
GOCC_SPINDLE_MICROTUBULE	39	-0.256414	-1.87086	0.018595	0.05847	0.873	902	tags=38%, list=13%, signal=44%
GOCC_CHAPERONE_COMPLEX	28	-0.294434	-1.8706	0.00840336	0.0565767	0.874	2679	tags=68%, list=39%, signal=110%
GOCC_EXTERNAL_ENCAPSULATING_STRUCTURE	193	-0.117692	-1.86743	0.00760456	0.0561668	0.879	3527	tags=62%, list=51%, signal=123%
GOCC_MLL1_2_COMPLEX	16	-0.374387	-1.80086	0.0162933	0.0776795	0.939	880	tags=50%, list=13%, signal=57%
GOCC_ATPASE_COMPLEX	52	-0.209364	-1.75856	0.0301811	0.093779	0.974	3502	tags=71%, list=50%, signal=142%
GOCC_SMALL_RIBOSOMAL_SUBUNIT	58	-0.195494	-1.74143	0.0138067	0.100095	0.983	5364	tags=97%, list=77%, signal=420%
GOCC_PROTEASOME_REGULATORY_PARTICLE	19	-0.33343	-1.71705	0.0327553	0.109232	0.99	4640	tags=100%, list=67%, signal=300%
GOCC_EUCHROMATIN	22	-0.3088	-1.67675	0.0459082	0.130576	0.997	3548	tags=82%, list=51%, signal=167%
GOCC_AXON_INITIAL_SEGMENT	17	-0.323033	-1.65163	0.0282828	0.143203	1	1032	tags=47%, list=15%, signal=55%
GOCC_NUCLEAR_PORE	58	-0.182646	-1.64772	0.0257426	0.142231	1	3056	tags=62%, list=44%, signal=110%
GOCC_INTRACELLULAR_PROTEIN_CONTAINING_COMPLEX	401	-0.07071	-1.60024	0.0375494	0.174045	1	5656	tags=88%, list=81%, signal=446%
GOCC_PLATELET_ALPHA_GRANULE_LUMEN	36	-0.225991	-1.58932	0.0651731	0.179015	1	3651	tags=75%, list=53%, signal=157%
GOCC_COPI_COATED_VESICLE	16	-0.326796	-1.58796	0.0536779	0.175684	1	4685	tags=100%, list=67%, signal=306%
GOCC_U2_TYPE_SPLICEOSOMAL_COMPLEX	67	-0.165467	-1.57924	0.0485437	0.178467	1	3530	tags=67%, list=51%, signal=135%
GOCC_SPLICEOSOMAL_SNRNP_COMPLEX	46	-0.20127	-1.57533	0.0375494	0.17735	1	4806	tags=89%, list=69%, signal=287%
GOCC_RNA_POLYMERASE_COMPLEX	43	-0.205168	-1.5711	0.0502008	0.176684	1	3756	tags=74%, list=54%, signal=161%
GOCC_HISTONE_METHYLTRANSFERASE_COMPLEX	25	-0.260217	-1.56326	0.0511811	0.1793	1	1535	tags=48%, list=22%, signal=61%
GOCC_NEURON_PROJECTION_CYTOPLASM	72	-0.152842	-1.54694	0.061753	0.189347	1	1556	tags=38%, list=22%, signal=48%
GOCC_SM_LIKE_PROTEIN_FAMILY_COMPLEX	58	-0.172549	-1.54504	0.0691824	0.186861	1	4923	tags=88%, list=71%, signal=299%
GOCC_ENDOPEPTIDASE_COMPLEX	63	-0.166375	-1.53409	0.0702811	0.192969	1	4702	tags=84%, list=68%, signal=258%
GOCC_GOLGI_MEMBRANE	311	-0.073879	-1.49736	0.0704225	0.222548	1	4561	tags=73%, list=66%, signal=202%
GOCC_MICROTUBULE_ASSOCIATED_COMPLEX	75	-0.147539	-1.48625	0.078	0.229531	1	1396	tags=35%, list=20%, signal=43%
GOCC_FLEMMING_BODY	24	-0.253634	-1.47558	0.0823293	0.235644	1	4036	tags=83%, list=58%, signal=198%
GOCC_NUCLEAR_CHROMOSOME	64	-0.15542	-1.4702	0.0993789	0.236001	1	2080	tags=45%, list=30%, signal=64%
GOCC_P_BODY	51	-0.175885	-1.4607	0.0958904	0.24118	1	3966	tags=75%, list=57%, signal=172%
GOCC_INTRINSIC_COMPONENT_OF_GOLGI_MEMBRANE	26	-0.238735	-1.45777	0.11359	0.239832	1	5298	tags=100%, list=76%, signal=419%
GOCC_SITE_OF_POLARIZED_GROWTH	131	-0.107922	-1.44532	0.0656371	0.248103	1	1175	tags=27%, list=17%, signal=32%
GOCC_CONDENSED_CHROMOSOME_CENTROMERIC_REGION	70	-0.145307	-1.44007	0.0883621	0.24995	1	2377	tags=49%, list=34%, signal=73%
GOCC_NUCLEAR_PERIPHERY	75	-0.135467	-1.42058	0.0909091	0.266045	1	2591	tags=51%, list=37%, signal=80%
GOCC_RNA_POLYMERASE_II_HOLOENZYME	37	-0.190456	-1.38926	0.116773	0.297537	1	3756	tags=73%, list=54%, signal=158%
GOCC_CILIARY_TRANSITION_ZONE	26	-0.223192	-1.38577	0.114537	0.297033	1	1396	tags=42%, list=20%, signal=53%
GOCC_DYNEIN_COMPLEX	22	-0.247992	-1.38472	0.12753	0.293292	1	4917	tags=95%, list=71%, signal=325%
GOCC_SWI_SNF_COMPLEX	17	-0.280016	-1.38024	0.127619	0.293762	1	4192	tags=88%, list=60%, signal=222%
GOCC_INTERCELLULAR_BRIDGE	33	-0.200139	-1.37802	0.111111	0.291938	1	4303	tags=82%, list=62%, signal=214%
GOCC_MICROTUBULE_ORGANIZING_CENTER	359	-0.0649544	-1.36614	0.132265	0.300288	1	4374	tags=69%, list=63%, signal=177%
GOCC_PLATELET_ALPHA_GRANULE	50	-0.157101	-1.33901	0.135294	0.328452	1	3782	tags=70%, list=54%, signal=152%
GOCC_CYTOPLASMIC_REGION	136	-0.096963	-1.31755	0.139293	0.35119	1	1180	tags=26%, list=17%, signal=31%
GOCC_MAIN_AXON	50	-0.156667	-1.31696	0.123506	0.346579	1	449	tags=22%, list=6%, signal=23%
GOCC_UBIQUITIN_LIGASE_COMPLEX	141	-0.0948828	-1.31142	0.153684	0.349319	1	5467	tags=88%, list=79%, signal=404%
GOCC_ROUGH_ENDOPLASMIC_RETICULUM_MEMBRANE	19	-0.24854	-1.29407	0.157588	0.368418	1	4131	tags=84%, list=59%, signal=207%
GOCC_PEPTIDASE_COMPLEX	78	-0.123761	-1.29271	0.173554	0.365013	1	5655	tags=94%, list=81%, signal=497%
GOCC_CHROMOSOME_CENTROMERIC_REGION	92	-0.114173	-1.28654	0.16318	0.368487	1	2693	tags=50%, list=39%, signal=81%
GOCC_PROTEASOME_COMPLEX	53	-0.149882	-1.28139	0.177778	0.370332	1	5655	tags=96%, list=81%, signal=512%
GOCC_ENDOPLASMIC_RETICULUM_TUBULAR_NETWORK	19	-0.243035	-1.27909	0.169323	0.367949	1	2706	tags=63%, list=39%, signal=103%
GOCC_AUTOPHAGOSOME_MEMBRANE	36	-0.176976	-1.27062	0.181641	0.373889	1	901	tags=31%, list=13%, signal=35%
GOCC_DNA_PACKAGING_COMPLEX	17	-0.254893	-1.26729	0.184739	0.373883	1	4775	tags=94%, list=69%, signal=300%
GOCC_SPINDLE	190	-0.0794612	-1.26386	0.175649	0.373679	1	927	tags=21%, list=13%, signal=24%
GOCC_CENTROSOME	275	-0.06619	-1.25095	0.189349	0.387255	1	4361	tags=69%, list=63%, signal=178%
GOCC_NUCLEAR_MEMBRANE	165	-0.0844644	-1.2318	0.219124	0.410775	1	2587	tags=45%, list=37%, signal=71%
GOCC_DENDRITE_CYTOPLASM	24	-0.209103	-1.22849	0.211155	0.410567	1	4634	tags=88%, list=67%, signal=262%
GOCC_AXON_CYTOPLASM	50	-0.143913	-1.21346	0.237154	0.427596	1	1510	tags=36%, list=22%, signal=46%
GOCC_CONDENSED_CHROMOSOME	100	-0.102847	-1.21135	0.21371	0.425555	1	2285	tags=43%, list=33%, signal=63%
GOCC_HETEROCHROMATIN	23	-0.21124	-1.20644	0.193738	0.427444	1	2466	tags=57%, list=35%, signal=87%
GOCC_TRANSCRIPTION_REGULATOR_COMPLEX	122	-0.0954412	-1.20576	0.233333	0.423198	1	3394	tags=58%, list=49%, signal=112%
GOCC_CHROMOSOMAL_REGION	147	-0.0835446	-1.20213	0.23622	0.423626	1	4917	tags=79%, list=71%, signal=264%
GOCC_CYTOPLASMIC_DYNEIN_COMPLEX	17	-0.234412	-1.18738	0.244939	0.440488	1	4917	tags=94%, list=71%, signal=321%
GOCC_SITE_OF_DNA_DAMAGE	36	-0.165574	-1.18429	0.249489	0.439425	1	5034	tags=89%, list=72%, signal=321%
GOCC_HISTONE_DEACETYLASE_COMPLEX	37	-0.162487	-1.17687	0.259958	0.445875	1	3198	tags=62%, list=46%, signal=115%
GOCC_DISTAL_AXON	201	-0.0724176	-1.1733	0.264	0.446229	1	2313	tags=40%, list=33%, signal=59%
GOCC_NUCLEAR_ENVELOPE	273	-0.0611322	-1.17143	0.247148	0.443759	1	5830	tags=90%, list=84%, signal=535%
GOCC_INTERMEDIATE_FILAMENT	36	-0.164594	-1.16622	0.269151	0.44666	1	2338	tags=50%, list=34%, signal=75%
GOCC_PRERIBOSOME	22	-0.206028	-1.15761	0.26087	0.454756	1	4260	tags=82%, list=61%, signal=211%
GOCC_TRANSCRIPTION_ELONGATION_FACTOR_COMPLEX	20	-0.217244	-1.15654	0.281947	0.451379	1	5098	tags=95%, list=73%, signal=355%
GOCC_ENDOPLASMIC_RETICULUM_EXIT_SITE	18	-0.220988	-1.14077	0.271429	0.470854	1	5033	tags=94%, list=72%, signal=342%
GOCC_U2_SNRNP	15	-0.244268	-1.13545	0.297131	0.473747	1	3867	tags=80%, list=56%, signal=180%
GOCC_NUCLEAR_INNER_MEMBRANE	33	-0.165534	-1.1313	0.284848	0.474954	1	5806	tags=100%, list=84%, signal=605%
GOCC_TRANSFERASE_COMPLEX	365	-0.0519279	-1.12963	0.288577	0.472566	1	5657	tags=86%, list=81%, signal=440%
GOCC_COPII_COATED_ER_TO_GOLGI_TRANSPORT_VESICLE	47	-0.141101	-1.1173	0.302521	0.48686	1	4794	tags=83%, list=69%, signal=266%
GOCC_PROTEIN_ACETYLTRANSFERASE_COMPLEX	36	-0.155281	-1.1162	0.301455	0.483486	1	4526	tags=81%, list=65%, signal=230%
GOCC_METHYLTRANSFERASE_COMPLEX	44	-0.142386	-1.11185	0.305389	0.485541	1	4862	tags=84%, list=70%, signal=278%
GOCC_NUCLEOLUS	399	-0.0489868	-1.11144	0.293279	0.481441	1	5045	tags=77%, list=73%, signal=265%
GOCC_ENDOPLASMIC_RETICULUM_GOLGI_INTERMEDIATE_COMPARTMENT_MEMBRANE	40	-0.149819	-1.10986	0.287449	0.478787	1	4352	tags=78%, list=63%, signal=206%
GOCC_GOLGI_LUMEN	26	-0.176376	-1.08939	0.341223	0.506257	1	3324	tags=65%, list=48%, signal=125%
GOCC_CILIARY_TIP	26	-0.181031	-1.08263	0.347409	0.512134	1	4361	tags=81%, list=63%, signal=216%
GOCC_CUL4_RING_E3_UBIQUITIN_LIGASE_COMPLEX	18	-0.21408	-1.07073	0.357708	0.526494	1	5467	tags=100%, list=79%, signal=467%
GOCC_SPLICEOSOMAL_TRI_SNRNP_COMPLEX	24	-0.185063	-1.06844	0.345833	0.52538	1	3063	tags=63%, list=44%, signal=111%
GOCC_FICOLIN_1_RICH_GRANULE_LUMEN	95	-0.0932934	-1.04683	0.39798	0.555553	1	4702	tags=77%, list=68%, signal=234%
GOCC_AXONAL_GROWTH_CONE	20	-0.189683	-1.02043	0.406571	0.594932	1	1119	tags=35%, list=16%, signal=42%
GOCC_BASEMENT_MEMBRANE	40	-0.133864	-1.01787	0.419162	0.593618	1	3246	tags=60%, list=47%, signal=112%
GOCC_PML_BODY	32	-0.150107	-1.01416	0.440945	0.594327	1	1786	tags=41%, list=26%, signal=54%
GOCC_U2_TYPE_CATALYTIC_STEP_2_SPLICEOSOME	26	-0.165722	-1.00435	0.434109	0.605877	1	992	tags=31%, list=14%, signal=36%
GOCC_GOLGI_APPARATUS_SUBCOMPARTMENT	214	-0.0592049	-0.995246	0.460251	0.615487	1	2655	tags=44%, list=38%, signal=69%
GOCC_SITE_OF_DOUBLE_STRAND_BREAK	26	-0.163256	-0.988304	0.483622	0.622271	1	5286	tags=92%, list=76%, signal=384%
GOCC_SPINDLE_POLE	68	-0.101091	-0.984314	0.4334	0.623852	1	4620	tags=76%, list=66%, signal=226%
GOCC_CILIUM	215	-0.0584037	-0.97249	0.479675	0.638944	1	933	tags=19%, list=13%, signal=21%
GOCC_CENTRIOLAR_SATELLITE	37	-0.133165	-0.971314	0.481781	0.635253	1	1898	tags=41%, list=27%, signal=55%
GOCC_CELL_SUBSTRATE_JUNCTION	308	-0.0486778	-0.964454	0.497942	0.64159	1	5522	tags=84%, list=79%, signal=391%
GOCC_PRECATALYTIC_SPLICEOSOME	38	-0.132576	-0.962474	0.49187	0.63958	1	3657	tags=66%, list=53%, signal=138%
GOCC_INTERMEDIATE_FILAMENT_CYTOSKELETON	59	-0.105313	-0.958349	0.501969	0.641289	1	2338	tags=44%, list=34%, signal=66%
GOCC_ENDOPLASMIC_RETICULUM_GOLGI_INTERMEDIATE_COMPARTMENT	78	-0.0929487	-0.943085	0.505176	0.662017	1	4352	tags=72%, list=63%, signal=190%
GOCC_INTRINSIC_COMPONENT_OF_ENDOPLASMIC_RETICULUM_MEMBRANE	83	-0.0893254	-0.939021	0.511673	0.66318	1	2737	tags=48%, list=39%, signal=79%
GOCC_DNA_REPAIR_COMPLEX	15	-0.192165	-0.91814	0.540275	0.693857	1	5155	tags=93%, list=74%, signal=361%
GOCC_SNARE_COMPLEX	41	-0.12133	-0.917525	0.534304	0.689293	1	2892	tags=54%, list=42%, signal=91%
GOCC_TRANS_GOLGI_NETWORK_MEMBRANE	65	-0.0974247	-0.912245	0.559223	0.693334	1	3821	tags=65%, list=55%, signal=142%
GOCC_CILIARY_BASAL_BODY	60	-0.100145	-0.908431	0.553571	0.694491	1	1396	tags=30%, list=20%, signal=37%
GOCC_RUFFLE_MEMBRANE	70	-0.0917566	-0.903866	0.555118	0.696966	1	859	tags=21%, list=12%, signal=24%
GOCC_H4_HISTONE_ACETYLTRANSFERASE_COMPLEX	16	-0.186761	-0.898563	0.572008	0.700598	1	5656	tags=100%, list=81%, signal=536%
GOCC_PROTEIN_LIPID_COMPLEX	16	-0.186869	-0.896325	0.576998	0.698917	1	3049	tags=63%, list=44%, signal=111%
GOCC_PODOSOME	22	-0.159327	-0.890129	0.596983	0.70403	1	3004	tags=59%, list=43%, signal=104%
GOCC_GOLGI_STACK	75	-0.0870788	-0.887095	0.584337	0.703603	1	5055	tags=81%, list=73%, signal=295%
GOCC_CULLIN_RING_UBIQUITIN_LIGASE_COMPLEX	77	-0.0875778	-0.882467	0.598394	0.705769	1	5627	tags=90%, list=81%, signal=466%
GOCC_AUTOPHAGOSOME	77	-0.0862513	-0.878056	0.574597	0.707758	1	4553	tags=74%, list=66%, signal=212%
GOCC_INCLUSION_BODY	39	-0.117883	-0.876575	0.573964	0.704937	1	2394	tags=46%, list=34%, signal=70%
GOCC_RUFFLE	123	-0.0661529	-0.873277	0.569038	0.704874	1	1301	tags=25%, list=19%, signal=30%
GOCC_VESICLE_LUMEN	194	-0.0543602	-0.869815	0.611111	0.705269	1	5509	tags=85%, list=79%, signal=396%
GOCC_EXTRINSIC_COMPONENT_OF_CYTOPLASMIC_SIDE_OF_PLASMA_MEMBRANE	60	-0.0922351	-0.838674	0.654737	0.751428	1	5968	tags=95%, list=86%, signal=667%
GOCC_CHROMOSOME_TELOMERIC_REGION	62	-0.0901193	-0.83484	0.65	0.752317	1	4873	tags=79%, list=70%, signal=262%
GOCC_CILIARY_PLASM	37	-0.111826	-0.802938	0.658915	0.798514	1	1482	tags=32%, list=21%, signal=41%
GOCC_ACROSOMAL_VESICLE	34	-0.115232	-0.798794	0.738281	0.799366	1	5132	tags=85%, list=74%, signal=324%
GOCC_MITOTIC_SPINDLE	74	-0.0781567	-0.781393	0.741177	0.82041	1	2469	tags=43%, list=36%, signal=66%
GOCC_CAJAL_BODY	33	-0.110505	-0.778973	0.756436	0.818057	1	4923	tags=82%, list=71%, signal=279%
GOCC_SCF_UBIQUITIN_LIGASE_COMPLEX	23	-0.137722	-0.774268	0.741445	0.819221	1	5997	tags=100%, list=86%, signal=727%
GOCC_MIDBODY	123	-0.0614716	-0.757975	0.772	0.837381	1	1898	tags=33%, list=27%, signal=45%
GOCC_ENDOPLASMIC_RETICULUM_LUMEN	126	-0.0554555	-0.727385	0.845545	0.875474	1	3594	tags=57%, list=52%, signal=116%
GOCC_LIPID_DROPLET	55	-0.0835652	-0.721106	0.826172	0.877839	1	1573	tags=31%, list=23%, signal=40%
GOCC_LAMELLIPODIUM_MEMBRANE	15	-0.15179	-0.71401	0.815054	0.880897	1	5435	tags=93%, list=78%, signal=427%
GOCC_PROTEIN_DNA_COMPLEX	40	-0.0953329	-0.708529	0.834308	0.882115	1	4381	tags=73%, list=63%, signal=195%
GOCC_SARCOPLASMIC_RETICULUM_MEMBRANE	18	-0.137494	-0.704864	0.822811	0.880699	1	2909	tags=56%, list=42%, signal=95%
GOCC_GOLGI_CISTERNA	56	-0.0785932	-0.682524	0.84507	0.901313	1	5044	tags=80%, list=73%, signal=291%
GOCC_ER_TO_GOLGI_TRANSPORT_VESICLE_MEMBRANE	27	-0.100818	-0.632129	0.911824	0.947745	1	4966	tags=81%, list=71%, signal=284%
GOCC_SPINDLE_MIDZONE	17	-0.12726	-0.630529	0.895954	0.942614	1	754	tags=24%, list=11%, signal=26%
GOCC_TRANSFERASE_COMPLEX_TRANSFERRING_PHOSPHORUS_CONTAINING_GROUPS	115	-0.0509399	-0.624265	0.908722	0.941938	1	4125	tags=64%, list=59%, signal=156%
GOCC_CONDENSED_NUCLEAR_CHROMOSOME	22	-0.107298	-0.597236	0.927481	0.956984	1	4944	tags=82%, list=71%, signal=283%
GOCC_ROUGH_ENDOPLASMIC_RETICULUM	52	-0.0671543	-0.560295	0.968254	0.973599	1	607	tags=15%, list=9%, signal=17%
GOCC_GOLGI_CISTERNA_MEMBRANE	37	-0.0669948	-0.475214	0.995807	0.994135	1	5173	tags=81%, list=74%, signal=315%

## Sheet: Total_down_C5MF
Supplementary Dataset 5. Results of the PSEA
NAME	SIZE	ES	NES	NOM p-val	FDR q-val	FWER p-val	RANK AT MAX	LEADING EDGE
GOMF_MRNA_BINDING	206	-0.197638	-3.1859	0	0	0	3189	tags=65%, list=46%, signal=117%
GOMF_MRNA_3_UTR_BINDING	59	-0.29073	-2.62163	0	0.00814014	0.017	4123	tags=88%, list=59%, signal=215%
GOMF_STRUCTURAL_CONSTITUENT_OF_RIBOSOME	139	-0.189693	-2.61673	0	0.0060663	0.019	4859	tags=88%, list=70%, signal=288%
GOMF_EXTRACELLULAR_MATRIX_STRUCTURAL_CONSTITUENT	46	-0.320873	-2.57312	0	0.0067123	0.028	3527	tags=83%, list=51%, signal=167%
GOMF_CHROMATIN_BINDING	187	-0.151937	-2.44274	0	0.0131401	0.065	3805	tags=70%, list=55%, signal=149%
GOMF_MODIFICATION_DEPENDENT_PROTEIN_BINDING	74	-0.234792	-2.38602	0.00198413	0.0163363	0.098	2519	tags=59%, list=36%, signal=92%
GOMF_TUBULIN_BINDING	205	-0.141312	-2.31954	0.00190114	0.0221558	0.151	2472	tags=49%, list=36%, signal=74%
GOMF_ENDOPEPTIDASE_REGULATOR_ACTIVITY	63	-0.236634	-2.27599	0	0.0247912	0.189	2784	tags=63%, list=40%, signal=105%
GOMF_POLYUBIQUITIN_MODIFICATION_DEPENDENT_PROTEIN_BINDING	33	-0.318539	-2.20748	0	0.0395333	0.314	2431	tags=67%, list=35%, signal=102%
GOMF_TRANSFERASE_ACTIVITY_TRANSFERRING_PHOSPHORUS_CONTAINING_GROUPS	465	-0.0916507	-2.17807	0.00607287	0.0425845	0.367	3756	tags=63%, list=54%, signal=127%
GOMF_TRANSLATION_FACTOR_ACTIVITY_RNA_BINDING	70	-0.216134	-2.11308	0.00191939	0.0571563	0.496	1989	tags=50%, list=29%, signal=69%
GOMF_HISTONE_BINDING	84	-0.195345	-2.08014	0.00195312	0.0629325	0.551	3955	tags=76%, list=57%, signal=175%
GOMF_PROTEIN_SERINE_THREONINE_TYROSINE_KINASE_ACTIVITY	222	-0.123976	-2.07757	0.00419287	0.0588139	0.555	3675	tags=65%, list=53%, signal=133%
GOMF_CYSTEINE_TYPE_PEPTIDASE_ACTIVITY	93	-0.181251	-2.06899	0.00808081	0.0575961	0.577	4363	tags=81%, list=63%, signal=214%
GOMF_CATALYTIC_ACTIVITY_ACTING_ON_A_NUCLEIC_ACID	237	-0.116328	-2.05977	0	0.0563795	0.595	4176	tags=71%, list=60%, signal=173%
GOMF_TRANSLATION_REGULATOR_ACTIVITY_NUCLEIC_ACID_BINDING	77	-0.196655	-2.03993	0	0.059262	0.644	1989	tags=48%, list=29%, signal=67%
GOMF_UNFOLDED_PROTEIN_BINDING	76	-0.195347	-2.00316	0.00208768	0.0701	0.719	3322	tags=67%, list=48%, signal=127%
GOMF_UBIQUITIN_LIKE_PROTEIN_BINDING	78	-0.194606	-2.0002	0.00632911	0.0674311	0.726	3297	tags=67%, list=47%, signal=125%
GOMF_UBIQUITIN_LIKE_PROTEIN_SPECIFIC_PROTEASE_ACTIVITY	63	-0.214826	-1.99436	0.010395	0.0659887	0.735	4258	tags=83%, list=61%, signal=211%
GOMF_STRUCTURAL_MOLECULE_ACTIVITY	353	-0.0947383	-1.98819	0.00208768	0.0649473	0.746	3294	tags=56%, list=47%, signal=102%
GOMF_TRANSCRIPTION_REGULATOR_ACTIVITY	284	-0.102905	-1.97871	0.00400802	0.0654082	0.763	3255	tags=57%, list=47%, signal=102%
GOMF_UBIQUITIN_LIKE_PROTEIN_TRANSFERASE_ACTIVITY	186	-0.125912	-1.97844	0.00393701	0.062567	0.764	4941	tags=83%, list=71%, signal=281%
GOMF_MICROTUBULE_BINDING	140	-0.142773	-1.9708	0.010989	0.0626105	0.776	1908	tags=41%, list=27%, signal=56%
GOMF_KINASE_ACTIVITY	392	-0.0873773	-1.96124	0.00610998	0.0636231	0.789	3754	tags=62%, list=54%, signal=128%
GOMF_TRANSLATION_REGULATOR_ACTIVITY	92	-0.175615	-1.94619	0.00386847	0.0659095	0.816	2045	tags=47%, list=29%, signal=65%
GOMF_UBIQUITIN_BINDING	67	-0.201689	-1.90201	0.00628931	0.0817495	0.889	4318	tags=82%, list=62%, signal=215%
GOMF_UBIQUITIN_LIKE_PROTEIN_LIGASE_ACTIVITY	130	-0.143639	-1.89555	0.0148976	0.0820757	0.896	5116	tags=88%, list=74%, signal=326%
GOMF_PEPTIDASE_REGULATOR_ACTIVITY	78	-0.179789	-1.86996	0.0146138	0.0909582	0.927	2686	tags=56%, list=39%, signal=91%
GOMF_ENZYME_INHIBITOR_ACTIVITY	162	-0.123413	-1.86806	0.0131579	0.0888087	0.93	3625	tags=64%, list=52%, signal=131%
GOMF_SEMAPHORIN_RECEPTOR_BINDING	16	-0.38012	-1.86033	0.00380952	0.0898034	0.939	1709	tags=63%, list=25%, signal=83%
GOMF_TRANSLATION_INITIATION_FACTOR_ACTIVITY	43	-0.236258	-1.84178	0.0203252	0.0964301	0.954	3218	tags=70%, list=46%, signal=129%
GOMF_BASAL_TRANSCRIPTION_MACHINERY_BINDING	38	-0.248934	-1.81714	0.0183299	0.106154	0.969	4133	tags=84%, list=59%, signal=207%
GOMF_TRANSCRIPTION_COREGULATOR_ACTIVITY	194	-0.115216	-1.8147	0.0182927	0.104569	0.971	2411	tags=46%, list=35%, signal=68%
GOMF_RNA_POLYMERASE_CORE_ENZYME_BINDING	26	-0.298394	-1.81105	0.0113422	0.103538	0.973	4083	tags=88%, list=59%, signal=214%
GOMF_MRNA_3_UTR_AU_RICH_REGION_BINDING	17	-0.348936	-1.77823	0.0265849	0.118406	0.987	4123	tags=94%, list=59%, signal=231%
GOMF_CATALYTIC_ACTIVITY_ACTING_ON_RNA	182	-0.113638	-1.76796	0.0171306	0.121793	0.991	4158	tags=71%, list=60%, signal=172%
GOMF_SINGLE_STRANDED_RNA_BINDING	50	-0.210435	-1.75411	0.0146138	0.127052	0.993	3970	tags=78%, list=57%, signal=181%
GOMF_PROTEIN_KINASE_ACTIVITY	295	-0.09014	-1.73994	0.019802	0.133393	0.996	3524	tags=59%, list=51%, signal=115%
GOMF_CADHERIN_BINDING	266	-0.0910996	-1.73536	0.0253411	0.133416	0.996	2031	tags=38%, list=29%, signal=52%
GOMF_PROTEIN_PHOSPHATASE_BINDING	100	-0.148467	-1.72593	0.00990099	0.136223	0.997	2181	tags=46%, list=31%, signal=66%
GOMF_SPECTRIN_BINDING	16	-0.363192	-1.72076	0.0301205	0.136581	0.997	1392	tags=56%, list=20%, signal=70%
GOMF_SNRNA_BINDING	33	-0.260776	-1.7142	0.0243902	0.137849	0.997	4726	tags=94%, list=68%, signal=292%
GOMF_NUCLEAR_RECEPTOR_COACTIVATOR_ACTIVITY	34	-0.245985	-1.70563	0.0330578	0.1407	0.997	2388	tags=59%, list=34%, signal=89%
GOMF_PROTEIN_SERINE_KINASE_ACTIVITY	181	-0.110203	-1.6844	0.031068	0.153746	0.999	3402	tags=60%, list=49%, signal=114%
GOMF_RIBOSOME_BINDING	55	-0.193091	-1.6775	0.0296296	0.156213	0.999	1576	tags=42%, list=23%, signal=54%
GOMF_SERINE_TYPE_ENDOPEPTIDASE_INHIBITOR_ACTIVITY	24	-0.284544	-1.67399	0.0390625	0.155882	0.999	2374	tags=63%, list=34%, signal=95%
GOMF_MICROTUBULE_PLUS_END_BINDING	18	-0.326649	-1.67332	0.043222	0.153053	0.999	2370	tags=67%, list=34%, signal=101%
GOMF_OMEGA_PEPTIDASE_ACTIVITY	58	-0.182105	-1.67305	0.0277228	0.150081	0.999	4258	tags=79%, list=61%, signal=203%
GOMF_DNA_BINDING_TRANSCRIPTION_FACTOR_BINDING	189	-0.10608	-1.66492	0.0227273	0.153442	0.999	2483	tags=46%, list=36%, signal=70%
GOMF_RRNA_BINDING	43	-0.214057	-1.6356	0.034	0.174017	0.999	4826	tags=91%, list=69%, signal=295%
GOMF_RNA_POLYMERASE_BINDING	37	-0.230044	-1.63427	0.0323194	0.171789	0.999	3858	tags=78%, list=56%, signal=175%
GOMF_CYTOSKELETAL_ANCHOR_ACTIVITY	15	-0.341408	-1.62636	0.0368217	0.175114	0.999	1340	tags=53%, list=19%, signal=66%
GOMF_RNA_POLYMERASE_II_SPECIFIC_DNA_BINDING_TRANSCRIPTION_FACTOR_BINDING	145	-0.112073	-1.60882	0.0372671	0.187811	1	2258	tags=43%, list=32%, signal=63%
GOMF_POLY_A_BINDING	15	-0.342033	-1.60673	0.0326923	0.186084	1	3189	tags=80%, list=46%, signal=148%
GOMF_NUCLEAR_RECEPTOR_BINDING	65	-0.17103	-1.60432	0.0475207	0.184669	1	2245	tags=49%, list=32%, signal=72%
GOMF_TRANSCRIPTION_COREPRESSOR_ACTIVITY	67	-0.160716	-1.58212	0.0354331	0.201026	1	1903	tags=43%, list=27%, signal=59%
GOMF_CHEMOREPELLENT_ACTIVITY	18	-0.310605	-1.57899	0.0442656	0.200152	1	1709	tags=56%, list=25%, signal=73%
GOMF_PRE_MRNA_BINDING	23	-0.27712	-1.56554	0.049904	0.209463	1	2614	tags=65%, list=38%, signal=104%
GOMF_PROTEIN_TYROSINE_KINASE_ACTIVITY	67	-0.158752	-1.55388	0.0627615	0.217127	1	4821	tags=85%, list=69%, signal=275%
GOMF_POLY_PURINE_TRACT_BINDING	20	-0.292136	-1.55142	0.0552147	0.21594	1	3189	tags=75%, list=46%, signal=138%
GOMF_HELICASE_ACTIVITY	58	-0.172769	-1.54985	0.0524194	0.213723	1	4562	tags=83%, list=66%, signal=239%
GOMF_HSP70_PROTEIN_BINDING	26	-0.251622	-1.54168	0.0581162	0.217896	1	2803	tags=65%, list=40%, signal=109%
GOMF_RIBONUCLEOPROTEIN_COMPLEX_BINDING	114	-0.122224	-1.51801	0.0588235	0.23862	1	1726	tags=37%, list=25%, signal=48%
GOMF_TAU_PROTEIN_BINDING	39	-0.209981	-1.50913	0.0689655	0.244216	1	4787	tags=90%, list=69%, signal=287%
GOMF_GTPASE_BINDING	213	-0.0896214	-1.50707	0.0577689	0.24263	1	1616	tags=32%, list=23%, signal=40%
GOMF_CELL_ADHESION_MOLECULE_BINDING	393	-0.0669339	-1.48732	0.0759013	0.261137	1	2427	tags=41%, list=35%, signal=60%
GOMF_PROTEIN_FOLDING_CHAPERONE	28	-0.240445	-1.4811	0.0698603	0.264365	1	1067	tags=39%, list=15%, signal=46%
GOMF_NUCLEASE_ACTIVITY	79	-0.142866	-1.48027	0.0717213	0.261323	1	3770	tags=68%, list=54%, signal=148%
GOMF_NUCLEOTIDYLTRANSFERASE_ACTIVITY	63	-0.159571	-1.4718	0.0725806	0.26617	1	3756	tags=70%, list=54%, signal=151%
GOMF_NUCLEAR_LOCALIZATION_SEQUENCE_BINDING	17	-0.296722	-1.46943	0.0882353	0.265003	1	4485	tags=94%, list=65%, signal=265%
GOMF_UBIQUITIN_LIKE_PROTEIN_LIGASE_BINDING	171	-0.0974828	-1.46763	0.0853659	0.263277	1	4258	tags=71%, list=61%, signal=178%
GOMF_HEAT_SHOCK_PROTEIN_BINDING	74	-0.145563	-1.45694	0.0885312	0.271799	1	4917	tags=85%, list=71%, signal=288%
GOMF_TRANSLATION_ELONGATION_FACTOR_ACTIVITY	15	-0.314636	-1.44772	0.0946502	0.278354	1	1989	tags=60%, list=29%, signal=84%
GOMF_TRANSCRIPTION_FACTOR_BINDING	244	-0.0801167	-1.44464	0.0895833	0.278327	1	2483	tags=43%, list=36%, signal=65%
GOMF_CYSTEINE_TYPE_ENDOPEPTIDASE_INHIBITOR_ACTIVITY	21	-0.267042	-1.43414	0.074364	0.287723	1	2784	tags=67%, list=40%, signal=111%
GOMF_TRANSCRIPTION_COACTIVATOR_ACTIVITY	126	-0.109406	-1.43256	0.0991379	0.285731	1	3281	tags=58%, list=47%, signal=108%
GOMF_ATP_DEPENDENT_ACTIVITY_ACTING_ON_RNA	38	-0.193881	-1.426	0.109053	0.289555	1	1953	tags=47%, list=28%, signal=66%
GOMF_CELL_CELL_ADHESION_MEDIATOR_ACTIVITY	39	-0.195385	-1.42112	0.118677	0.292144	1	2393	tags=54%, list=34%, signal=82%
GOMF_EPHRIN_RECEPTOR_BINDING	21	-0.258218	-1.419	0.103792	0.291167	1	3838	tags=81%, list=55%, signal=180%
GOMF_PENTOSYLTRANSFERASE_ACTIVITY	18	-0.278531	-1.40436	0.115226	0.30632	1	4248	tags=89%, list=61%, signal=228%
GOMF_ESTROGEN_RECEPTOR_BINDING	19	-0.267076	-1.38504	0.12326	0.326705	1	1442	tags=47%, list=21%, signal=60%
GOMF_SEQUENCE_SPECIFIC_DNA_BINDING	224	-0.0799071	-1.35993	0.118236	0.35691	1	3466	tags=58%, list=50%, signal=111%
GOMF_PEPTIDE_LYSINE_N_ACETYLTRANSFERASE_ACTIVITY	15	-0.286181	-1.35392	0.118095	0.361487	1	1723	tags=53%, list=25%, signal=71%
GOMF_CATALYTIC_ACTIVITY_ACTING_ON_DNA	68	-0.140764	-1.35132	0.1417	0.360746	1	4858	tags=84%, list=70%, signal=276%
GOMF_NUCLEAR_IMPORT_SIGNAL_RECEPTOR_ACTIVITY	15	-0.287671	-1.35043	0.129699	0.357592	1	4956	tags=100%, list=71%, signal=348%
GOMF_CYSTEINE_TYPE_ENDOPEPTIDASE_ACTIVITY	49	-0.162727	-1.34844	0.135983	0.356011	1	4977	tags=88%, list=72%, signal=307%
GOMF_PROTEASOME_BINDING	15	-0.280942	-1.327	0.153527	0.382999	1	2686	tags=67%, list=39%, signal=108%
GOMF_ATP_HYDROLYSIS_ACTIVITY	147	-0.0953021	-1.32465	0.130952	0.38219	1	1953	tags=37%, list=28%, signal=51%
GOMF_PROTEASE_BINDING	63	-0.143145	-1.30766	0.130859	0.402932	1	2435	tags=49%, list=35%, signal=75%
GOMF_ATP_DEPENDENT_ACTIVITY_ACTING_ON_DNA	31	-0.193963	-1.30599	0.174853	0.401061	1	4488	tags=84%, list=65%, signal=236%
GOMF_CELL_ADHESION_MEDIATOR_ACTIVITY	43	-0.168498	-1.29742	0.157996	0.41056	1	2393	tags=51%, list=34%, signal=78%
GOMF_PROTEIN_KINASE_C_BINDING	37	-0.185025	-1.29621	0.16701	0.407912	1	2103	tags=49%, list=30%, signal=69%
GOMF_DISORDERED_DOMAIN_SPECIFIC_BINDING	19	-0.249322	-1.27984	0.173469	0.428973	1	3394	tags=74%, list=49%, signal=144%
GOMF_MOLECULAR_FUNCTION_ACTIVATOR_ACTIVITY	26	-0.212438	-1.27736	0.195266	0.428334	1	2807	tags=62%, list=40%, signal=103%
[truncated: 137 more rows]

## Sheet: Total_down_ASD_RISK
Supplementary Dataset 5. Results of the PSEA
[truncated: 7 more rows]

## Sheet: Total_down_Celltype
Supplementary Dataset 5. Results of the PSEA
[truncated: 14 more rows]

[truncated: 10 more sheets: Synaptosome_up_C5BP, Synaptosome_up_C5CC, Synaptosome_up_C5MF, Synaptosome_up_ASD_RISK, Synaptosome_up_Celltype, Synaptosome_down_C5BP, Synaptosome_down_C5CC, Synaptosome_down_C5MF, Synaptosome_down_ASD_RISK, Synaptosome_down_Celltype]
