# Supplementary material for: Kv7/KCNQ potassium channels in cortical hyperexcitability and juvenile seizure-related death in Ank2-mutant mice
Source: Nat Commun. 2023 Jun 15;14:3547. doi: 10.1038/s41467-023-39203-z (PMC10272139; doi:10.1038/s41467-023-39203-z)
Supplement: Supplementary file 10 — Supplementary Dataset 7 [file 41467_2023_39203_MOESM10_ESM.xlsx]

## Sheet: Summary
Supplementary Dataset 7. Comparison of mouse phenotypes from the current and previous studies
Transgenic Ank2 mice of previous and current study		Scotland et al. (1998) Ankyrin B (-/-)	Yang et al. (2019) ABe37fs/fs			Yang et al. (2019) ABe37f/f Nestin-Cre	Yang et al. (2019) ABe22*/+	Current study, Ank2 Emx1 cKO			Current study, Ank2 conventional HT
Exon targeting strategy		Exon in the spectrin-binding domain	Exon 37 (P2580fs)			Exon 37	Exon 22	Exon 4			Exon 4
Target isoform		220 kDa and 440 kDa	440 kDa			440 kDa	220 kDa and 440 kDa	220 kDa and 440 kDa			220 kDa and 440 kDa
Mouse genetic background		Hybrid (1:1 129SVJ to C57Bl/6)	C57BL/6J			C57BL/6J	C57BL/6J	C57BL/6J			C57BL/6J
Basic information	Life-span	Over half of them were dead on the first postanatal day, and 95% by 8 day. A few mutant mice survived until posnatal day 20	Normal			Normal	Normal	The mice died before they became adults (> 8weeks). This sudden death occurred at around P21, and there was no significant difference in the survival ratio between males and females			Normal
	Body-weight	Mice that did survive to 2 wk were about 25% of the weight of littermates	Normal			Normal	Normal	Normal			Not measured
Behavior test		Mice that did survive to 2 wk abnormal locomotion and balance	Adult behavior (male)					Juvenile behavior (male + female)			Adult behavior (male)
			Socialbility	Social affiliation test	[Preferene] n.s.	Not measured	Not measured	Socialbility	Three-chamber test	Normal S1-O sniffing time, impaired S1-S2 sniffing time	Socialbility	Three-chamber test	Normal S1-O and S1-S2 sniffing time
				Urine territory marking test	[# urine markings] decreased (***)	[# urine markings] decreased (*)	[# urine markings] decreased (***)		Juvenile play	[Nose-to-nose sniffing] increased (***)	Repetitive behaivior	Home-cage test	[Self-grooming duration] n.s.
			Repetitive behaivior	Spray test	[# bouts] increased (***)	Not measured	Not measured			[Nose-to-tail sniffing] increased (***)			[Digging duration] n.s.
			Motor performance	Rotarod test	[Time to fall] n.s.	Not measured	Not measured	Repetitive behaivior	Home-cage test	[Self-grooming duration] decreased (**)		Hole-board test	[Nose-poke count] n.s.
			Locomotor activity	Open-field test	[Total distance] decreased (***)	Not measured	Not measured			[Digging duration] decreased (**)	Motor performance	Rotarod test	[Latency to fall] n.s.
			Anxiety-like behavior	Light-dark emergence test	[Duration in light and dark] n.s.	Not measured	Not measured			[# jumping] n.s.	Locomotor activity	Open-field test	[Distance moved] n.s.
			Learning and memory	Novel object recognition memory task	[Preferene-short/long] n.s.	Not measured	Not measured	Locomotor activity	Open-field test	[Distance moved] increased (***)	Anxiety-like behavior	Open-field test	[Center time] decreased (*)
				Morris water maze test	[Acquisition and reversal] n.s.	Not measured	Not measured		Light-dark test	[Light chamber entry freqeuncy] increased (***)		Light-dark test	[Time in light chamber] n.s.
				Water T-maze test	[Acquisition:: Correct percentage] n.s.	[Acquisition:: Correct percentage] n.s.	[Acquisition:: Correct percentage] n.s.		Elevated plus-maze	[Open-arm entry freqeuncy] increased (***)		Elevated plus-maze	[Time in open arms] n.s.
					[Reversal:: # errors] decreased (***)	[Reversal:: # errors] decreased (***)	[Reversal:: # errors] n.s.		Home-cage test	[Distance moved] increased (***)			[Time in closed arms] n.s.
					[Reversal:: reaching platform] increased (***)	[Reversal:: reaching platform] increased (*)	[Reversal:: reaching platform] n.s.	Anxiety-like behavior	Open-field test	[Center time] decreased (*)	Learning and memory	Morris water maze	[Latency to escape] n.s.
			Olfactory function	Urine territory marking test	[Duration in urine area] n.s.	[Duration in urine area] n.s.	[Duration in urine area] n.s.		Light-dark test	[Light chamber time] increased (***)			[Time in quadratn in the initial learing] n.s.
									Elevated plus-maze	[Time spent in open arm] increased (***)			[Time in quadratn in the reversal learing] n.s.
								Seizure susceptibility	PTZ-induced seizure	[Latency to stage2] decreased (*)		Contextual fear conditioning test	[Freezing] n.s.
			Juvenile behavior							[Animal reaching stage 2] incresaed (*)	Sensory	Prepulse inhibition	[Prepulse inhibition] n.s.
			Communication	Juvenile USV assay (P7)	[# Vocalizations] decreased (***)	[# Vocalizations] decreased (*)	[# Vocalizations] decreased (***)			[Frequency of stage 2] increased (**)		Acoustic startle response	[Acoustic startle response] n.s.
										[Total duration of stage 2] increased (**)
											Adult behavior (female)
											Socialbility	Three-chamber test	Normal S1-O and S1-S2 sniffing time
											Repetitive behaivior	Home-cage test	[Self-grooming duration] decreased (*)
													[Digging duration] n.s.
											Locomotor activity	Open-field test	[Distance moved] n.s.
											Anxiety-like behavior	Open-field test	[Center time] n.s.
												Light-dark test	[Time in light chamber] n.s.
												Elevated plus-maze	[Time in open arms] n.s.
													[Time in closed arms] n.s.
											Sensory	Prepulse inhibition	[Prepulse inhibition] n.s.
												Acoustic startle response	[Acoustic startle response] n.s.
Electrophysiology		Not measured	Electrophysiology (somatosensory cortex) - patch clamp					Electrophysiology (somatosensory cortex) - patch clamp			Not measured
			mEPSC	PND 28	[Amplitude] increased (*)	Not measured	Not measured	mEPSC	Frequency	n.s.
					[Frequency] increased (*)	Not measured	Not measured		Amplitude	n.s.
				PND 60	[Amplitude] n.s.	Not measured	Not measured	mIPSC	Frequency	n.s.
					[Frequency] n.s.	Not measured	Not measured		Amplitude	decreased (*)
			mIPSC	PND 28	[Amplitude] n.s.	Not measured	Not measured	sEPSC	Frequency	n.s.
					[Frequency] decreased (*)	Not measured	Not measured		Amplitude	n.s.
				PND 60	[Amplitude] n.s.	Not measured	Not measured	sIPSC	Frequency	n.s.
					[Frequency] n.s.	Not measured	Not measured		Amplitude	n.s.
			Paired pulse facilitation	PND 28	[Facilitation ratio] decreased (*)	Not measured	Not measured	Intrinsic excitability	Resting membrane potential	n.s.
				PND 60	[Facilitation ratio] n.s.	Not measured	Not measured		Input resistance	increased (***)
			Excitability	PND 28	[Firing rate] decreased (**)	Not measured	Not measured		Spike count	increased (***)
				PND 60	[Firing rate] n.s.	Not measured	Not measured		mAHP	decreased (**)
								Action potential properties	Threshold	n.s.
									Min dV/dt	n.s.
									Max dV/dt	n.s.
									FWHM	n.s.
									AP height	n.s.
								Tonic GABA current density	Basal	n.s.
									+ GABA	n.s.
								Electrophysiology (somatosensory cortex) - MEA
								Mean firing rate	Total SSC	increased (**)
									Layer 2/3	increased (*)
									Layer 5	increased (*)
								Mean burst rate	Total SSC	n.s.
									Layer 2/3	increased (*)
									Layer 5	n.s.
								# of spikes in a single burst	Total SSC	n.s.
									Layer 2/3	n.s.
									Layer 5	n.s.
								Percentage of spikes in bursts	Total SSC	n.s.
									Layer 2/3	n.s.
									Layer 5	n.s.
								LFP frequency	Total SSC	n.s.
									Layer 2/3	n.s.
									Layer 5	n.s.
								LFP amplitude	Total SSC	n.s.
									Layer 2/3	n.s.
									Layer 5	n.s.
								LFP duration	Total SSC	n.s.
									Layer 2/3	increased (*)
									Layer 5	n.s.
