# Supplementary material for: Kv7/KCNQ potassium channels in cortical hyperexcitability and juvenile seizure-related death in Ank2-mutant mice
Source: Nat Commun. 2023 Jun 15;14:3547. doi: 10.1038/s41467-023-39203-z (PMC10272139; doi:10.1038/s41467-023-39203-z)
Supplement: Supplementary file 12 — Source data [file 41467_2023_39203_MOESM12_ESM.xlsx]

## Sheet: Fig1
Figure1. b
220kDa Ank2	440kDa Ank2
16.6085	6.35819
15.8166	5.2647
13.0523	5.72077
13.7095	17.3987
*All juevnile behavior included both sex (male-blue and female-red)
Figure1. c
Total distance moved (m)			Distance moved (m)											Center time (s)
WT	cKO		WT					cKO						WT	cKO
7.36383	9.41727		4 min	8 min	12 min	16 min	20 min	4 min	8 min	12 min	16 min	20 min		106.801	57.2091
4.80258	9.43233		2.02004	1.76232	1.40134	0.951353	1.22876	2.08375	2.21475	1.29989	2.05542	1.76305		115.476	129.723
5.97973	8.84331		0.989224	0.752016	0.72776	1.37214	0.961318	1.50603	1.95628	2.11725	1.76848	2.08382		118.346	93.5193
5.97661	7.87089		1.05453	1.75853	1.5696	0.735457	0.86142	1.17966	2.20382	1.97881	1.9215	1.55948		194.946	97.1647
4.9783	7.68188		1.27895	1.1917	1.02963	1.10221	1.37411	1.33592	1.7789	2.0817	1.57456	1.09974		157.488	46.914
3.03175	12.6708		1.23675	0.979237	0.797568	1.18207	0.782522	1.72447	1.84018	1.6605	1.16769	1.28904		39.0013	24.2085
3.97933	7.94367		0.607209	0.596074	0.726854	0.877593	0.223991	1.80461	3.27579	2.39075	2.83061	2.36846		59.0245	111.005
1.74768	10.1301		0.774487	0.808702	0.536028	0.60878	1.25124	1.38512	2.2733	2.18087	1.23605	0.868299		23.2895	30.529
4.90766	10.4667		0.740876	0.862942	0.047449	0.049274	0.047138	2.2234	2.01419	1.74006	2.18242	1.96983		145.914	24.5566
5.37356	7.57727		1.03407	1.04519	0.977435	0.436544	1.41437	1.93669	2.27161	1.29047	2.61697	2.35061		106.941	42.7072
3.91072	8.45814		1.10895	0.503886	1.39893	1.28781	1.07323	1.7519	2.37413	1.25161	1.50787	0.691741		63.3093	42.14
3.76056	20.1232		1.1269	0.502739	0.771389	1.02055	0.489141	1.93119	1.90469	1.66037	1.32194	1.6398		44.2393	53.1187
4.53446	7.05586		0.627388	0.847487	0.704485	0.719206	0.861992	4.09962	4.37307	3.8538	4.03865	3.75766		22.4226	49.1466
4.72462	9.63035		0.851459	1.22684	0.90849	0.710007	0.837614	1.43146	1.97365	0.298261	1.70317	1.64931		62.4297	132.863
4.96059	10.7317		1.27294	0.932418	0.731139	0.79611	0.991989	1.87968	2.37615	2.59502	1.36557	1.41391		416.26	27.581
5.30066	4.52972		1.73751	0.881138	0.730086	0.741359	0.870498	2.57056	2.44221	1.74676	1.80832	2.1638		124.27	17.7158
4.8599	9.12091		1.85465	0.961498	0.775542	0.578583	1.13031	0.94407	1.37286	0.960699	0.883948	0.368139		125.949	27.9248
4.4559	7.97138		1.48165	0.758155	0.796715	0.766758	1.05655	2.29073	2.34359	1.73955	1.37853	1.36841		179.509	46.5108
6.60467	6.29897		0.949176	0.693032	0.917859	1.18214	0.713641	0.87668	1.71269	1.62155	2.44226	1.31817		173.37	102.23
4.88163			1.52878	1.45987	1.68695	0.65814	1.27091	0.629877	1.33341	1.5563	1.40865	1.37065		341.024
3.6292			1.54883	0.825306	0.869684	1.05314	0.58467	0.629877	1.33341	1.5563	1.40865	1.37065		16.8498
3.48139			1.36499	0.249061	0.856881	0.384363	0.773862							144.675
6.09827			1.08654	0.506494	0.733376	0.743159	0.411757							56.7981
4.88624			1.1576	1.46865	0.846657	0.929773	1.69552							90.7862
5.00072			1.08317	1.07001	0.9831	0.67046	1.07945							18.8512
			0.532332	1.08149	0.927956	1.36122	1.09764
Figure1. d							Figure1. e
Light chamber time (s)			Light chamber entry freqeuncy				Time spent in open arms (s)			Open arm entry frequency
WT	cKO		WT	cKO			WT	cKO		WT	cKO
121.419	298.517		12	62			131.024	216.472		19	26
145.643	231.453		19	33			84.3159	206.45		9	27
193.723	206.396		33	67			87.383	239.394		16	44
141.539	246.819		22	56			108.303	99.8614		14	17
65.5622	284.036		16	50			106.674	187.684		18	23
137.827	328.655		13	45			116.744	184.664		18	31
301.495	256.985		29	33			104.569	147.806		11	33
183.591	271.733		16	46			171.869	125.323		20	29
130.854	211.72		9	34			131.562	155.448		22	32
203.12	221.924		23	34			77.24	145.434		10	29
163.727	255.091		21	49			40.0047			12
135.062	243.972		15	27			56.9207			11
139.366	356.995		35	35			108.87			14
231	332.439		32	53			116.477			24
233.155	219.115		27	43			62.9598			10
154.88	265.66		29	37			67.6329			12
133.894	217.073		25	36			122.676			10
279.023			43				98.0931			9
246.927			16
129.26			22
Figure1. f
Sniffing time (s)					Sniffing time (s)
WT		cKO			WT		cKO
S1	O	S1	O		S1	S2	S1	S2
204.661	20.9199	159.742	22.1197		27.5269	263.191	30.8626	90.1856
140.7	11.7445	223.045	27.7263		40.2048	130.324	53.1854	226.589
97.4592	45.5432	132.088	13.8794		21.7546	28.628	106.331	265.678
103.432	74.4039	257.778	11.2106		13.1128	237.599	49.2467	79.8424
0	137.768	96.0273	4.07065		82.4783	119.38	152.478	112.206
2.50245	19.052	166.797	9.14228		5.00505	4.73811	215.745	123.554
124.051	30.9627	0	47.6147		57.2227	0	72.7712	132.463
131.892	10.6768	152.712	10.2097		16.049	155.652	216.399	64.4926
41.3368	0	209.038	6.30617		43.6748	146.973	115.276	97.5259
368.461	19.4857	501.643	0		136.621	0	0	251.226
212.642	0.367026	307.759	12.7454		72.3665	163.417	80.5431	79.2752
100.732	37.2698	77.2353	9.97554		42.0065	122.149	289.817	27.3268
0	219.448	73.4697	22.9551		102.57	240.476	235.597	23.4563
266.386	56.6538	149.709	18.3841		15.4818	16.5829	59.5881	113.271
253.7	11.8109				1.13444	403.829
332.883	4.93802				132.3	52.9534
171.802	5.47202				20.8198	56.22
96.4582	20.1858				134.561	237.859
Figure1. g							Figure1. h
Nose-to-nose sniffing (s)			Nose-to-body sniffing (s)				Self-grooming duration (s)			Digging duration (s)			Jumping duration (s)			Total distance moved in home cage (m)
WT	cKO		WT	cKO			WT	cKO		WT	cKO		WT	cKO		WT	cKO
5.81	15.31		7.64	21.77			25.15	17.5		70.35	17.15		0	0		3.99781	5.33553
14.13	20.68		16.29	28.12			42.7	0.55		20.4	16.55		0	0		2.5199	6.51195
10.29	23.82		3.47	29.51			77.5	18.5		19.2	5.1		0	3		2.81523	5.90737
8.32	17.75		7.79	27.87			39.03	4.98		38.34	29.59		0	0		3.52709	5.64216
7.77	19.24		11.15	42.95			0	6.59		33.26	31.39		0	0		2.91867	5.65804
9.92	20.21		9.87	24.05			83.53	7.1		28.45	0		0	8		3.55762	7.45131
10.45	27.94		21.57	55.49			55.42	9.87		12.06	19.79		1	0		3.29825	6.66083
7.16			5.36				86.51	15.3		25.45	31.76		0	0		3.14213	6.56681
6.75			13.12				83.65	6.25		12.11	21.45		0	0		2.9605	4.26657
							6.37	0		37.44	47.95		0	0		3.52549	5.94674
							50.49	30.4		6.38	0		0	149		3.96972	8.61078
							17.14	28.5		47.27	12.45		3	12		4.03306	5.97883
							0	46.24		10.63	1.14		2	0		4.32547	5.13928
							14.25	0		42.45	12.23		41	1		4.86394	4.85382
							24.4	6.32		45.15	7.03		1	0		3.53264	8.1985
							159.65	19.92		28.3	8.94		0	0		2.90796	4.87604
							39.65	7.42		22.4	15.14		14	0		3.49143	6.18312
							81.55			35.2			0			3.24043
							18.65			83.7			0			3.23863
							24.6			46.2			1			4.00531
							34.53			22.92			3			4.15669
							46.98			7.81			0			4.38491
							15.28			26.12			0			4.54522
							1.44			18.34			0			3.75141

## Sheet: Fig2
*All juevnile behavior included both sex (male-blue and female-red)
Figure2. c			Figure2. d				Figure2. e			Figure2. f			Figure2. h
WT	cKO		PTZ seizure	WT	cKO		WT	cKO		WT	cKO		WT	cKO
80	28		Stage0	1	0		97.7644	215.582		1.62941	3.59304		1.03437	122.856
80	28		Stage1	9	2		210.877	1800		3.51463	30		0.934268	0
80	35		Stage2	7	9		223.786	436.57		3.72976	7.27616		2.1021	28.9289
80	28		Stage3	0	3		1800	437.971		30	7.29952		0	0.834167
80	49		Stage4	0	0		1800	459.526		30	7.65877		0	0.367034
80	46						290.057	218.986		4.83428	3.64976		4.97164	109.309
80	43						423.623	311.778		7.06038	5.19631		0.266934	58.4918
80	31						321.455	371.672		5.35758	6.19453		1.26793	1.1011
80	30						1800	179.446		30	2.99077		0	55.2553
80	31						473.04	120.687		7.88399	2.01146		3.67034	9.44278
80	35						1800	1800		30	30		0	0
80	30						1800	126.793		30	2.11322		0	267.267
80	20						1800	155.022		30	2.58369		0	0.367034
80	28						1800	347.881		30	5.79802		0	19.8532
80	48						1800			30			0
80	30						1800			30			0
80	22						1800			30			0
80	39
80	31
80	36
80	19
80	28
80	31

## Sheet: Fig3
Figure3. b							Figure3. c
Total		Layer 2/3		Layer 5			Total		Layer 2/3		Layer 5
WT	cKO	WT	cKO	WT	cKO		WT	cKO	WT	cKO	WT	cKO
0.41668	0.417218	0.528452	0.530786	0.260733	0.417343		2.59922	2.4937	1.33571	3.42289	2.644	2.4937
0.388194	0.573781	0.503712	0.236979	0.240714	0.768194		3.50139	4.11707	3.49545	0.26875	2.61429	7.91667
0.37578	0.519145	0.2	0.325521	0.445521	0.96947		2.25	3.09342	1.58333	2.38438	3.90625	5.47727
0.373137	0.738028	0.384069	0.781343	0.419015	0.912344		2.83725	8.11	3.96765	10.2167	3.51818	5.38125
0.33598	0.383646	0.233929	0.508083	0.236667	0.315		6.13235	2.6125	1.76786	3.4	2.36364	2.13182
0.464401	0.702521	0.479944	1.25762	0.438026	0.627278		4.69844	4.3975	4.11	9.48571	6.23158	3.77333
0.545786	0.626028	0.283417	0.509444	0.713013	0.492542		2.28571	5.84083	1.845	4.20714	2.71923	5.3175
0.205107	0.417542	0.184	0.340595	0.229091	0.287183		0.708974	2.91102	0.273333	9.28571	1.14091	1.75952
0.337759	0.600455	0.211111	1.0175	0.437125	0.788636		4.27241	4.91061	1.38333	12	3.8875	4.51818
	0.549352		0.568796		0.674722			4.09206		4.50556		5.08611
Figure3. d							Figure3. e
Total		Layer 2/3		Layer 5			Total		Layer 2/3		Layer 5
WT	cKO	WT	cKO	WT	cKO		WT	cKO	WT	cKO	WT	cKO
3.54416	2.97443	2.24656	2.34842	4.9757	2.91144		10.3966	9.96164	4.21266	10.7479	16.901	9.95865
2.2383	2.90897	2.05183	2.375	2.13351	3.20455		15.0328	11.9589	11.5656	1.89011	18.1009	17.1759
2.91182	2.62141	2.97778	2.74191	3.22624	2.70974		9.97925	9.93115	13.1944	12.208	14.613	9.41627
2.69212	3.08432	2.72641	3.54452	2.66995	2.90476		12.673	18.3146	17.2176	21.793	13.9939	9.83045
3.06841	2.5747	2.59355	2.16769	3.43003	2.86442		30.4202	11.3494	12.5954	11.153	16.6453	11.2795
2.85742	2.61038	2.31525	3.11235	3.1103	2.49631		16.862	10.4327	14.2725	12.571	23.7108	10.0257
2.91699	3.09991	2.71831	2.51631	3.17695	3.73434		6.97989	15.55	10.8498	13.7638	6.3562	17.9934
2.56381	2.96442	2.25641	5.34103	2.48083	2.93699		5.76102	11.6196	2.47585	45.4387	8.30026	10.2114
3.06274	3.39077	2.5045	2.02247	2.9566	3.1027		21.0822	13.6302	10.9211	19.656	14.8222	9.54851
	2.77083		2.16367		3.24493			12.4148		13.202		12.5635
Figure3. g							Figure3. h							Figure3. i
Total		Layer 2/3		Layer 5			Total		Layer 2/3		Layer 5			Total		Layer 2/3		Layer 5
WT	cKO	WT	cKO	WT	cKO		WT	cKO	WT	cKO	WT	cKO		WT	cKO	WT	cKO	WT	cKO
0.325804	0.346857	0.384529	0.6834	0.447273	0.240545		171.475	211.34	175.551	267.893	199.343	193.84		52.0784	53.2679	55.2353	62.1	57.2727	52.4091
0.266549	0.29645	0.315214	0.73	0.193	0.2252		270.686	194.792	234.427	287.076	189.584	165.243		64.9216	54.325	58.7857	72.5714	56.1818	50.2667
0.457266	0.4949	0.648333	0.499667	0.522053	0.37315		220.545	209.914	209.3	196.667	243.138	206.102		63.3594	63.0167	56	58.9048	69.8947	65.8
0.302629	0.156288	0.3569	0.213286	0.244154	0.148571		239.724	172.903	208.539	206.724	315.411	165.525		48.4	45.7797	52.3	55.4286	45.3077	45.619
0.29	0.543727	0.293467	0.82	0.292636	0.534727		160.775	227.803	153.876	260.867	167.323	233.259		42.5385	59.3636	43.1333	56.3333	40.7273	56.2727
0.445534	0.689635	0.379583	0.802944	0.49025	0.737833		213.153	239.783	192.604	260.471	197.985	245.631		52.8103	60.8095	45.5	59	51.05	63.1667
0.184172	0.415844	0.229714	0.617111	0.10732	0.344944		159.409	199.259	168.279	216.198	137.51	200.377		49.0938	53.2656	51.7143	59.6667	46.04	48.5556
0.539583	0.313902	0.448273	0.247875	0.465	0.363		197.541	181.683	190.917	144.534	188.684	209.431		54.7222	52.2927	54.1818	45.25	56.1429	60.25
0.207548	0.284421	0.160667	0.34225	0.351125	0.280455		174.621	182.198	187.002	173.974	203.205	206.718		56.0968	66.9211	50.6667	69.25	63.625	75
	0.267417		0.311389		0.261375			191.137		199.605		183.963			65.2333		89.2222		52.5

## Sheet: Fig4
Figure4. a			Figure4. b																								Figure4. c
WT	cKO			WT										cKO													WT	cKO
-79.1	-77.27		-150	-92.1	-93.3	-88.5	-89.3	-87.6	-89.5	-96.6	-81.9	-88.5	-95.4	-99.2	-95.1	-96.7	-95.9	-80.1	-89.2	-81.2	-86.4	-78.7	-89.7	-81	-84		92.45	113.42
-79.03	-78.65		-140	-91.5	-92.5	-87.8	-88.7	-86.9	-89	-96	-81.3	-87.7	-94.8	-98.4	-94.3	-95.8	-95.1	-79.2	-88.4	-80.3	-85	-77.7	-88.8	-80	-83		89	159.55
-80.98	-78.04		-130	-90.8	-91.8	-87.1	-87.7	-86.2	-88.3	-95.4	-80.6	-86.9	-94.1	-97.6	-93.5	-94.9	-94.2	-78.3	-87.5	-79.4	-83.7	-76.8	-87.8	-79	-82		99.85	119.92
-70.07	-81.98		-120	-90.2	-91.1	-86.5	-87.1	-85.4	-87.8	-94.6	-80	-86.1	-93.4	-96.8	-92.8	-94	-93.3	-77.4	-86.6	-78.5	-82.4	-75.8	-86.8	-78	-81		104.13	192.76
-72.24	-76.91		-110	-89.6	-90.2	-85.8	-86.3	-84.7	-87.2	-93.8	-79.3	-85.4	-92.7	-96	-91.8	-93.1	-92.2	-76.4	-85.8	-77.6	-81.1	-74.8	-85.5	-77	-80		81.66	109.04
-80.66	-74.61		-100	-88.9	-89.6	-85.1	-85.4	-83.9	-86.6	-93	-78.7	-84.5	-92	-95.2	-91	-92.1	-91.2	-75.5	-84.7	-76.5	-79.8	-73.7	-84.4	-76	-78		88.24	120.4
-84.2	-84.83		-90	-88.2	-88.7	-84.3	-84.6	-83.2	-85.9	-92.2	-78	-83.7	-91.3	-94.3	-90.1	-91	-89.9	-74.5	-83.7	-75.4	-78.5	-72.5	-83	-75	-77		110.88	148.62
-72.55	-68.83		-80	-87.5	-88.1	-83.6	-83.5	-82.5	-85.3	-91.3	-77.2	-82.9	-90.4	-93.5	-89.1	-89.9	-88.7	-73.5	-82.9	-74.3	-77.2	-71.3	-82	-74	-75		104.71	174.63
-77.49	-66.87		-70	-86.7	-87.2	-82.8	-82.8	-81.7	-84.6	-90.4	-76.3	-82.1	-89.5	-92.6	-88	-88.9	-87.3	-72.5	-81.9	-73.1	-75.8	-70	-81.1	-73	-74		88.43	213.81
-79.62	-82.02		-60	-86	-86.4	-82	-81.9	-80.9	-83.9	-89.4	-75.5	-81.1	-88.7	-91.6	-86.8	-87.9	-85.9	-71.6	-80.8	-71.9	-74.4	-68.6	-79	-72	-72		119.16	179.47
-80.17	-80.3		-50	-85.2	-85.6	-81.2	-80.7	-80.2	-83.1	-88.5	-74.7	-80.3	-87.7	-90.6	-85.6	-86.7	-84.2	-70.6	-79.6	-70.6	-72.8	-67	-77.6	-70	-71			146.13
-79.12	-81.47		-40	-84.4	-84.8	-80.3	-79.8	-79.4	-82.3	-87.5	-73.8	-79.6	-86.8	-89.4	-84.4	-85.6	-82.5	-69.6	-78.7	-69.3	-71.3	-65.4	-76.5	-69	-69			228.07
	-80.51		-30	-83.3	-83.9	-79.5	-78.6	-78.6	-81.7	-86.3	-72.7	-78.9	-85.8	-88.7	-82.9	-84.3	-80.6	-68.6	-77.6	-68	-69.7	-63.5	-74.8	-67	-67
	-82.13		-20	-82.6	-83.1	-78.6	-77.5	-77.9	-80.9	-85	-71.7	-78.1	-84.7	-87.6	-81.5	-83.1	-78	-67.7	-76.5	-66.5	-68	-61.5	-72.7	-66	-64
	-77.05		-10	-81.8	-82.2	-77.6	-76.4	-77	-80	-84	-70.6	-77.3	-83.5	-86.6	-79.9	-82.1	-76.5	-66.7	-75.4	-65.1	-66.2	-59.4	-70.2	-65	-62
	-81.97		0	-80.8	-81.4	-76.6	-75.4	-76.2	-79.1	-83	-69.5	-76.3	-82.4	-85.5	-78.3	-80.9	-74.4	-65.7	-74.2	-63.6	-64.5	-57	-69	-63	-60
	-84.74		10	-79.8	-80.4	-75.6	-74.3	-75.4	-78.2	-81.7	-68.5	-75.4	-81.1	-84.2	-76.7	-79.6	-72.3	-64.4	-72.9	-62	-62.8	-55.2	-67.2	-62	-58
	-86.79
	-80.08
	-79.36
	-78.65
	-76.7
Figure4. d																		Figure4. f
	WT							cKO										WT	cKO
0	0	0	0	0	0	0	0	0	0	0	0	0	0	0	0	0		0.795532	-0.200226
50	0	0	0	0	0	0	0	0	0	0	0	0	0	0	0	0		2.31699	-0.366669
100	0	0	0	0	0	0	0	0	0	3	0	0	0	0	0	0		2.10672	0.482666
150	0	0	0	2	0	0	3	3	3	5	0	0	0	0	0	0		1.86096	0.412354
200	1	3	0	4	0	0	4	5	5	8	2	2	0	3	3	0		1.87872	1.99176
250	4	5	0	6	0	1	6	7	8	10	5	5	0	7	5	3		2.49316	1.18603
300	6	7	1	8	0	2	7	8	9	12	6	6	4	9	7	6		1.00183	2.67572
350	7	9	2	9	1	5	9	10	11	13	8	8	5	11	9	7		2.3443	1.13943
400	8	10	4	10	3	6	10	11	13	15	9	9	7	13	11	9		1.67737	0.365601
450	10	11	6	10	5	7	11	12	14	16	11	11	8	14	13	10		1.37305	1.29797
500	10	12	7	11	6	8	12	13	16	17	12	12	10	16	14	11		1.97565	1.51324
																		2.36078	2.67331
																		1.55383	1.56873
																		1.29309	2.31873
																		1.77637	2.89166
																		2.8674	0.69986
																			0.870392
																			1.66379
																			-0.281067
																			-0.040588
																			1.09717
Figure4. h			Figure4. i			Figure4. j			Figure4. k			Figure4. l
WT	cKO		WT	cKO		WT	cKO		WT	cKO		WT	cKO
-26.062	-19.8975		-54.9316	-54.9316		282.898	208.435		1.3	1.1		83.7097	63.3545
-5.00488	-24.4446		-51.5747	-62.2559		154.419	229.492		0.9	1		44.0979	66.04
-28.0457	-16.1438		-72.6318	-66.5283		289.001	281.677		1	1		76.9348	71.991
-13.092	6.01196		-62.8662	-51.8799		223.694	200.5		1	0.8		64.7888	39.4592
-21.2097	-4.42505		-56.7627	-68.0542		184.021	251.16		1	0.9		57.5867	66.2231
-21.1182	-17.4561		-68.3594	-72.0215		236.206	272.217		0.9	0.9		64.6362	69.8547
0.854492	-18.6768		-55.2368	-74.4629		158.386	209.961		0.9	0.8		47.3633	61.554
-38.5132	-12.3596		-43.0298	-63.1714		161.743	204.163		1.5	0.9		73.7305	60.1807
-4.8523	-9.52148		-77.8198	-65.0024		188.293	181.885		0.7	0.9		47.3022	48.8586
-24.0784	-32.1045		-46.0815	-64.6973		194.397	260.925		1.3	1		65.6128	72.5708
-25.4517	-20.874		-76.5991	-50.6592		278.625	195.923		0.9	1.2		74.1882	61.3403
-18.4631	-16.2964		-63.4766	-76.2939		230.103	223.999		1	0.9		61.1267	59.4788
-34.2712	-1.00708		-61.9507	-56.1523		286.865	178.528		1	0.9		76.6296	40.3748
	3.17383			-59.8145			166.931			0.7			36.0413
	-28.7781			-57.6782			259.399			1.2			74.9817
	-25.8484			-71.4111			289.307			1			77.1484
	-21.1792			-58.8989			231.628			1			61.2488
	-18.0664			-80.5664			248.413			0.8			63.2019

## Sheet: Fig5
Figure5. j
Total						Crude synaptosome
Kv1.2	Kv2.1	Kv3.1	Kv7.2	Kv7.3		Kv1.2	Kv2.1	Kv3.1	Kv7.2	Kv7.3
99.9136	109.075	86.5048	59.3521	76.1128		112.412	111.099	103.741	57.4582	70.6135
108.017	115.728	89.0405	56.7468	74.1642		82.7614	107.667	101.477	50.9334	83.9027
107.043	94.7609	98.0872	55.3845	78.9776		102.789	108.677	91.2266	49.839	87.6114
107.622	110.41	95.2648	52.5044	67.3626		104.397	111.784	85.7675	44.7394	78.8145
				48.4177
Figure5. k
Kv7.2	Kv7.3
0.478363	0.742712
0.805933	0.384983
1.41922	1.38067
0.971094	0.525998
0.566263	0.508395
0.592739	0.698281
0.555965	1.05546
0.609633	0.878441
0.451503	1.08189
1.07488	0.768994
0.522331	0.99731
0.985265	0.885507
0.638406	1.35038
0.970383	0.665777
0.748806

## Sheet: Fig6
Figure6. b
Ank3 area (/WT)			Ank3 total intensity (/WT)			Ank3 mean intensity (/WT)			Ank3 width (/WT)
mCherry	Cre		mCherry	Cre		mCherry	Cre		mCherry	Cre
0.87676	0.934658		0.804517	1.02698		0.922408	1.10454		0.971798	1.21579
1.16901	1.0284		1.07269	0.905962		0.922408	0.885559		0.789773	0.990457
1.32065	0.87676		1.40471	0.878044		1.06922	1.00671		0.845355	1.56936
1.06424	1.02289		1.29282	0.949562		1.22115	0.933179		1.03185	1.31854
0.887787	1.03115		0.818539	1.07697		0.926829	1.0499		0.957608	0.960338
1.23151	1.30797		1.33327	1.3975		1.0883	1.07405		0.937765	1.46976
0.700301	1.02197		0.799063	1.20726		1.147	1.18749		1.12933	1.03795
0.974173	1.30765		0.976772	1.64921		1.00792	1.2678		0.967008	1.30664
0.904329	1.33628		0.78629	1.40737		0.874027	1.05872		1.45168	1.00474
0.871236	1.16239		0.711332	1.55616		0.820738	1.34577		0.978904	1.15698
0.840196	1.2221		0.882454	1.29679		1.07092	1.08195		0.938923	1.25041
0.534671	1.56264		0.538427	1.38171		1.0268	0.901578		0.816454	0.877613
0.63227	2.18748		0.526209	2.31582		0.848595	1.07946		1.00386	0.874907
1.01524	1.41147		1.1211	1.33348		1.12596	0.963298		0.974184	0.909089
0.975986	1.2778		0.935646	1.16125		0.977493	0.926629		1.10736	0.944606
1.16694	2.11534		1.00328	1.77713		0.876636	0.856613		1.19505	0.995804
0.865656	1.37487		0.828971	1.36032		0.976425	1.00884		0.939133	0.902407
1.05661	2.38056		1.092	2.539		1.05379	1.0875		0.944773	1.15
2.0082	1.28735		2.30842	1.15249		1.17207	0.912821		0.902705	0.917325
1.03433	1.74723		1.05037	1.41699		1.03544	0.826916		0.782278	0.853354
0.869901	2.15778		0.713122	1.91118		0.835871	0.903109		1.12722	0.659003
0.565938	0.898235		0.418875	0.879012		0.746623	0.987168		1.24641	0.773551
1.10765	1.46677		1.29552	1.23568		1.17985	0.849824		0.968511	0.750377
1.03323	1.03064		1.22641	0.680514		1.19736	0.666067		0.795039	0.988363
1.10765	0.950156		1.25567	0.882695		1.14356	0.937134		1.28314	0.722273
1.16822	1.37072		1.25497	0.712548		1.08366	0.524387		0.913879	0.910946
0.838529	1.06957		0.792153	0.798073		0.952966	0.752694
0.973521	0.851503		0.981285	0.858366		1.0168	1.01689
0.737279	0.989097		0.671621	0.683499		0.918922	0.697085
0.787472	0.893045		0.73207	0.789387		0.937786	0.891668
0.880064	0.809967		1.03773	0.584091		1.18948	0.727443
1.2288	0.875734		1.14286	0.734827		0.938204	0.846445
1.22274	0.659399		1.15431	0.562398		0.952307	0.860363
1.3136	0.991695		1.18385	0.732885		0.909112	0.745494
1.3837	0.58325		1.26335	0.404177		0.921021	0.699043
0.651607	0.942368		0.589328	0.693902		0.912342	0.742786
Figure6. c							Figure6. f				Figure6. g
Kv7.3 mean intensity in AIS (/WT)			Kv7.3 total intensity in AIS (/WT)				Ank3 length (/WT)				Ank3 area (/WT)
mCherry	Cre		mCherry	Cre			WT	cKO			WT	cKO
0.749349	0.505525		0.660454	0.474978			1.1416	1.28456			1.1241	1.11378
0.749349	0.344994		0.880605	0.356657			1.1934	1.36744			1.47473	1.06222
0.830834	0.616134		1.10301	0.543042			0.799743	1.16025			0.981781	1.04778
0.991869	0.481608		1.06114	0.495221			0.928199	1.09809			0.761086	0.822963
1.21633	0.656729		1.08552	0.68075			1.30114	1.1934			1.67068	1.08285
0.957457	0.556262		1.18532	0.731401			1.00071	1.21619			1.24373	1.10347
0.611807	0.626725		0.430702	0.643861			1.16854	1.33636			1.12616	1.12616
1.46917	0.883235		1.43875	1.16104			0.907481	1.21619			0.798212	1.03541
0.951826	0.59992		0.86529	0.805874			1.00486	1.37158			1.16329	1.24373
1.47202	0.818622		1.28922	0.956565			0.892977	1.23069			0.684771	1.03334
1.36934	0.718092		1.17529	0.896481			1.08359	0.938559			0.954967	0.575456
0.951169	0.598926		0.519514	0.956059			0.853612	1.16025			0.825026	0.994156
0.970751	0.96672		0.626994	2.16022			1.14575	1.33014			0.872465	0.814713
1.42097	0.529424		1.47368	0.763356			0.892977	0.986212			0.950842	0.655895
0.824094	0.546329		0.821624	0.713133			1.01936	1.05873			0.814713	0.841526
0.704545	0.731892		0.839867	1.58154			0.714796	1.20583			0.503266	1.38604
0.744063	0.669943		0.657973	0.940918			0.662999	1.31978			0.538329	1.24166
1.48896	0.822462		1.60713	2.00008			0.638137	1.16646			0.441389	1.30354
0.770002	0.739886		1.57962	0.973002			0.650568	1.14575			0.437264	1.09728
0.820203	0.727809		0.866632	1.29903			0.609131	1.25763			0.408388	1.46236
0.93591	0.698843		0.831681	1.54042			0.700293	1.13331			0.561017	1.13235
0.953219	0.92069		0.539187	0.826573			0.677503	1.18718			0.503266	1.04985
1.0107	0.805429		1.11892	1.18078			0.559406	1.18926			0.451702	1.21073
1.2027	1.02283		1.24203	1.05362			0.640209	1.31357			0.499141	1.39223
1.24028	0.837311		1.37309	0.79517			0.633993	1.16854			0.439326	1.18391
1.30245	0.699339		1.52078	0.958107			0.702365	1.41095			0.478515	1.72843
1.03211	0.754159		0.865015	0.806215			0.679574	1.19961			0.449639	1.48505
0.785088	1.13472		0.763909	0.965721			0.75209	1.24934			0.286697	1.61911
0.851259	1.22039		0.627294	1.20646			0.824606	1.11881			0.746648	1.34685
1.24975	1.16112		0.983638	1.0364			0.808031	1.10638			0.726023	1.0746
0.981238	1.20687		0.86311	0.977023			1.34506	1.35915			1.1901	1.31385
0.888548	1.00608		1.09129	0.880608			1.20376	1.36329			1.02097	1.40667
1.10103	0.942002		1.34559	0.620837			1.23898	1.43995			1.08491	2.044
0.696804	0.747463		0.914857	0.740876			1.1849	1.41716			1.02097	2.16776
0.876006	0.784987		1.21151	0.457609			1.32807	1.22241			1.24785	1.74287
0.828814	0.785352		0.539785	0.739713			1.13746	1.42234			1.08697	2.17807
							1.47517	1.65335			1.27466	2.32864
							1.45031	1.6865			1.54486	2.65865
							1.3173	1.27213			1.37986	1.20454
							1.44824	1.52884			1.45205	1.1406
							1.39851	1.52407			1.26848	1.93675
							1.29699	1.86676			1.13441	2.67721
							1.36329	1.4441			1.23135	1.38398
							1.54769	1.60985			1.36954	1.80681
							0.938559	1.60985			1.03128	1.60468
							0.895049	1.17206			0.992093	1.23754
							1.00071	1.06287			1.45205	0.915779
							0.870187	1.40887			1.17154	1.68718
							0.940631	1.12503			1.19216	1.2561
							1.0463	1.32331			1.1736	1.45823
							0.81839	1.1416			0.878652	0.967343
							0.822534	1.35563			0.845651	1.6583
							1.02143	1.45031			1.6583	2.38845
							1.08152	1.19754			1.22104	1.05603
							1.09188	1.32662			1.56755	1.93675
							1.11363	1.09706			1.35304	1.23548
							0.988284	1.2396			0.971468	1.23135
							0.857548	1.0463			0.870402	1.05191
							1.05873	1.08773			1.67274	0.954967
							1.13124	1.11674			1.7243	0.903403
Figure6. i
	WT+Veh							WT+XE991
0	0	0	0	0	0	0	0	0	0	0	0	0	0	0	0	0	0	0	0	0	0
50	0	0	0	0	0	0	0	0	0	0	0	0	0	0	0	0	0	0	0	0	0
100	0	0	0	0	0	0	0	0	0	0	0	2	2	2	0	0	0	0	0	0	0
150	0	0	0	2	0	0	3	2	0	0	1	4	6	6	5	2	0	3	0	0	0
200	1	3	0	4	0	0	4	5	4	5	5	7	8	8	7	4	4	6	4	2	0
250	4	5	0	6	0	1	6	7	5	7	6	10	10	9	9	6	7	8	6	5	1
300	6	7	1	8	0	2	7	9	7	8	8	12	12	11	10	8	9	9	8	6	5
350	7	9	2	9	1	5	9	11	9	10	11	14	14	12	11	9	11	11	10	8	7
400	8	10	4	10	3	6	10	12	10	11	11	17	16	13	13	11	12	12	12	9	8
450	10	11	6	10	5	7	11	13	11	11	12	19	17	14	14	12	14	13	13	10	9
500	10	12	7	11	6	8	12	14	13	13	14	20	18	15	15	14	15	14	15	11	10
	cKO+Veh									cKO+XE991
0	0	0	0	0	0	0	0	0	0	0	0	0	0	0	0	0	0	0	0	0	0	0
50	0	0	0	0	0	0	0	0	0	0	0	0	0	0	0	0	0	0	0	0	0	0
100	0	0	3	0	0	0	0	0	0	0	1	0	0	0	0	0	0	3	0	3	0	3
150	3	3	5	0	0	0	0	0	0	3	5	2	1	2	3	0	0	6	4	7	4	6
200	5	5	8	2	2	0	3	3	0	6	8	4	4	4	5	1	0	9	7	9	7	9
250	7	8	10	5	5	0	7	5	3	8	10	6	7	6	7	5	0	11	8	11	9	11
300	8	9	12	6	6	4	9	7	6	10	11	6	9	8	8	7	2	13	10	14	10	13
350	10	11	13	8	8	5	11	9	7	10	13	7	10	9	9	8	4	14	12	16	11	15
400	11	13	15	9	9	7	13	11	9	11	14	8	11	10	11	10	6	16	14	18	13	16
450	12	14	16	11	11	8	14	13	10	12	15	9	12	11	12	11	7	17	15	19	14	17
500	13	16	17	12	12	10	16	14	11	13	16	9	13	11	13	13	7	18	16	21	15	18
Figure6. j
WT+Veh	WT+XE991	cKO+Veh	cKO+XE991
10	14	13	13
12	13	16	16
7	13	17	9
11	14	12	13
6	20	12	11
8	18	10	13
12	15	16	13
	15	14	7
	14	11	18
	15		16
	14		21
	15		15
	11		18
	10

## Sheet: Fig7
Figure7. a
	WT+Veh								cKO+Veh								WT+RTG								cKO+RTG
0	0	0	0	0	0	0	0	0	0	0	0	0	0	0	0	0	0	0	0	0	0	0	0	0	0	0	0	0	0	0	0	0
25	0	0	0	0	0	0	0	0	0	0	0	0	0	0	0	0	0	0	0	0	0	0	0	0	0	0	0	0	0	0	0	0
50	0	0	0	0	0	0	0	0	0	0	3	0	0	0	0	0	0	0	0	0	0	0	0	0	0	0	0	0	0	0	0	0
75	0	0	4	0	3	0	0	0	4	4	7	5	2	4	0	0	0	0	1	0	0	0	0	0	0	0	1	0	0	1	0	0
100	0	0	7	0	7	0	0	0	7	8	9	8	6	7	5	0	0	0	1	0	1	0	0	0	0	1	2	1	1	1	0	0
Figure7. b
WT+Veh	WT+RTG	cKO+Veh	cKO+RTG
0	0	7	0
0	0	8	1
7	1	9	2
0	0	8	1
7	1	6	1
0	0	7	1
0	0	5	0
0	0	0	0
Figure7. c
	WT+Veh								cKO+Veh								WT+RTG								cKO+RTG
0	0.303375	0.320374	0.676819	0.364624	0.432953	-0.09927	0.360687	0.324677	0.805176	0.281647	0.24353	0.377838	0.344666	0.471344	0.293762	0.2901	0.161407	0.824005	0.725403	0.442322	0.480133	0.284424	0.543671	0.512268	0.328766	0.178436	0.446533	1.8804	0.282654	0.393768	0.249481	0.327209
25	0.337402	0.931152	0.871582	0.767914	0.943848	0.97522	0.609131	0.499908	0.698547	0.359833	-0.26834	0.59259	0.524567	0.387299	0.405731	0.845337	0.410889	0.893616	0.764191	0.885345	1.03815	-0.0426	0.493652	0.55069	0.066772	0.248138	0.335968	0.467011	0.859619	0.563538	0.660065	1.15942
50	0.764496	0.949646	1.07639	1.08923	1.59842	1.44791	0.982971	0.667847	0.575806	0.635223	-0.92087	0.763763	1.21124	0.943848	0.795868	1.33954	0.378632	1.06375	1.6543	1.34555	2.0192	1.00256	1.2146	0.857513	0.325592	0.33783	0.943726	1.40024	1.18182	1.1792	0.530853	1.36704
75	0.758636	1.13474	1.74072	1.47083	1.06161	0.393494	1.62613	1.30063	-0.5174	-1.04822	-0.15506	-0.75699	0.955383	-0.11926	0.887207	2.1253	0.476563	1.85879	2.21362	1.89172	2.46155	2.38763	2.17304	1.2233	0.723663	0.726898	1.23181	1.74158	1.63956	2.93079	1.47183	2.07852
100	1.20612	1.91605	2.26486	1.91528	1.76535	0.112701	2.14343	1.59405	-0.43869	-0.58914	-0.46442	1.66605	0.913574	0.301025	-0.38925	2.34149	0.988678	2.26913	3.04202	2.8035	2.83807	1.57901	2.30316	1.70099	1.32519	0.749359	1.78323	3.16745	2.15146	3.59821	1.72732	2.5993
Figure7. d
WT+Veh	WT+RTG	cKO+Veh	cKO+RTG
1.20612	0.988678	-0.43869	1.32519
1.91605	2.26913	-0.58914	0.749359
2.26486	3.04202	-0.46442	1.78323
1.91528	2.8035	1.66605	3.16745
1.76535	2.83807	0.913574	2.15146
0.112701	1.57901	0.301025	3.59821
2.14343	2.30316	-0.38925	1.72732
1.59405	1.70099	2.34149	2.5993
Figure7. e
	WT+Veh							WT+RTG							cKO+Veh							cKO+RTG
-150	-92.5	-96.5	-98.4	-92.6	-100	-98.1	-93.1	-94.1	-94.5	-101	-94.4	-100	-102	-93.4	-95.1	-97.4	-103	-102	-98.4	-98.4	-91.6	-94.8	-97.5	-101	-102	-95.1	-100	-93.9
-140	-91.8	-95.5	-97.5	-91.9	-99.4	-97	-92.4	-93.6	-93.4	-100	-93.7	-99.6	-101	-92.4	-94.3	-96.6	-102	-101	-97.5	-97.4	-90.6	-94	-96.8	-100	-101	-94.5	-99.1	-92.8
-130	-91.3	-94.6	-96.6	-91.2	-98.4	-96	-91.5	-93.1	-92.4	-99.6	-93	-98.7	-100	-91.5	-93.5	-95.8	-102	-99.9	-96.6	-96.5	-89.5	-93.2	-96.1	-99.6	-100	-93.8	-98.1	-91.7
-120	-90.6	-93.6	-95.8	-90.5	-97.4	-95.1	-90.7	-92.5	-91.6	-98.6	-92.3	-97.9	-99.2	-90.5	-92.6	-94.9	-101	-98.9	-95.5	-95.5	-88.6	-92.2	-95.3	-98.8	-99.5	-92.9	-97.1	-90.6
-110	-89.9	-92.5	-94.7	-89.8	-96.4	-94.2	-89.9	-92	-90.5	-97.7	-91.5	-97.1	-98.3	-89.6	-91.6	-94	-99.7	-98	-94.5	-94.5	-87.6	-90.9	-94.6	-97.9	-98.5	-92.1	-96.1	-89.5
-100	-89.2	-91.7	-93.7	-89	-95.1	-93.1	-89	-91.4	-89.5	-96.7	-90.8	-96.2	-97.3	-88.5	-90.7	-93.3	-98.6	-97	-93.4	-93.4	-86.7	-89.8	-93.8	-96.9	-97.3	-91.1	-95.1	-88.3
-90	-88.5	-90.5	-92.6	-88.1	-94	-91.9	-88.2	-90.7	-88.4	-95.5	-90	-95.1	-96.2	-87.4	-89.5	-92.4	-97.4	-95.9	-92.1	-92.2	-85.6	-88.2	-92.9	-95.8	-96.3	-90.1	-93.9	-87.2
-80	-87.7	-89.6	-91.7	-87.4	-92.8	-90.5	-87.3	-90.1	-87.4	-94.4	-89.2	-94	-95.2	-86.4	-88.3	-91.4	-96.3	-94.6	-90.7	-91	-84.4	-86.7	-91.9	-94.8	-95.2	-89	-92.7	-85.9
-70	-86.9	-88.4	-90.3	-86.6	-91.5	-89.1	-86.4	-89.4	-86.2	-93.2	-88.3	-92.9	-94.1	-85.1	-87	-90.3	-94.9	-93.2	-89.4	-89.6	-83.2	-85.2	-91	-93.6	-93.9	-87.9	-91.3	-84.7
-60	-86.2	-87.3	-89	-85.8	-90	-87.8	-85.5	-88.7	-84.4	-91.9	-87.6	-91.8	-93	-83.9	-85.6	-89.2	-93.6	-91.7	-88.1	-88.2	-82.1	-83.1	-89.9	-92.3	-92.5	-86.7	-89.9	-83.4
-50	-85.3	-86	-87.1	-84.7	-88.7	-86.3	-84.5	-87.9	-83.3	-90.3	-87	-90.7	-91.7	-82.8	-83.7	-88.1	-92	-90	-86.4	-86.7	-81	-81.1	-88.9	-90.8	-91.1	-85.5	-88.3	-81.9
-40	-84.4	-84.7	-85.9	-84.1	-87.1	-84.8	-83.4	-87.1	-81.9	-89	-86.1	-89.4	-90.3	-81.5	-81.8	-86.7	-90.2	-88.2	-85.1	-85	-79.5	-78.9	-87.5	-89.2	-89.4	-83.7	-86.5	-80.5
-30	-83.4	-83.3	-84	-83.3	-85.4	-83.2	-82.5	-86.3	-80.6	-87.4	-85.4	-87.9	-88.7	-80.2	-79.7	-85.3	-88.4	-86.1	-83.5	-83.2	-78.3	-76.7	-86.1	-87.4	-87.5	-82.4	-84.6	-78.9
-20	-82.4	-81.9	-82	-82.5	-83.9	-81.5	-81.4	-85.3	-79.1	-85.7	-84.6	-86.4	-87.4	-79	-77.5	-83.9	-86.3	-83.8	-81.9	-81.4	-76.9	-74.1	-84.6	-85.6	-85.2	-81.1	-82.6	-77.3
-10	-81.6	-79.9	-79.8	-81.7	-82.1	-79.9	-80.3	-84.3	-77.5	-83.5	-83.8	-84.9	-85.8	-77.8	-75.2	-82.4	-83.9	-81.2	-80	-79.4	-75.5	-71.3	-83.1	-83.1	-82.8	-79.3	-80.4	-75.5
0	-80.5	-78.7	-78.2	-80.9	-80.5	-78.8	-79.2	-83.3	-76.2	-81.4	-82.9	-83.2	-84.1	-76.4	-72.2	-80.8	-81.4	-78.8	-78.4	-77.3	-74	-68.6	-81.4	-80.8	-79.9	-77.5	-78	-73.9
10	-79.3	-77.3	-76.4	-80	-78.5	-76.7	-78.1	-82.2	-74.5	-79.1	-82.1	-81.3	-82.6	-75.1	-69.3	-79.2	-79.1	-75.9	-76.5	-75.2	-72.5	-65.1	-79.7	-78.4	-77.1	-75.9	-75.7	-72.3
Figure7. f
WT+Veh	cKO+Veh	WT+RTG	cKO+RTG
103.34	276.37	102.62	297.35
148.47	155.86	151	164.43
184.23	239.96	217.45	239.05
81.8	262.27	84.29	272.19
175.57	179.2	170.45	174.9
156.02	206.8	161.6	230.58
110.99	147.83	131.07	165.17

## Sheet: Fig8
Figure8. b					Figure8. d
WT-Veh	WT-RTG	cKO-Veh	cKO-RTG		cKO-Veh	cKO-RTG
80	80	19	80		20	42
80	80	35	41		20	33
80	80	36	80		18	37
80	80	31	34		21	42
80	80	21	21		32	35
80	80	41	35		30	71
80	80	35	35		36	26
80	80	36	35		19	37
80	80	19	38		17	34
80	80	26	28		21	33
80	80	29			20	34
	80	25			19	54
		31			23	42
		36			23
		20
		20
Figure8. e
	WT-Veh											WT-RTG												cKO-Veh											cKO-RTG
4	1.37176	1.32675	1.96366	1.65387	1.80801	2.00799	1.57402	2.13175	1.63283	1.29431	1.38291	1.02092	1.3301	1.15247	1.75751	1.25972	1.2491	1.2944	1.59292	1.16694	0.647909	1.83265	1.24341	2.31415	2.11492	2.09839	1.72054	1.99605	1.73725	1.70875	1.75675	1.75697	2.70074	2.24199	1.75402	1.88761	1.90121	2.068	1.52881	1.49456	2.4366	2.35599	2.69433	2.22468
8	1.48463	1.87455	1.40698	2.10015	1.51345	1.28158	1.28137	1.52234	1.43184	1.063	1.09771	2.03048	1.30589	1.14082	1.44484	1.0005	1.02012	1.40877	1.15225	0.800274	1.12101	1.83316	1.34877	2.00324	1.97863	2.2297	1.83382	1.9315	2.27263	1.77143	2.3768	2.15905	2.98092	3.01404	1.79506	1.04661	1.6479	1.83336	1.75132	1.68386	2.38386	2.21391	3.28345	1.78112
12	0.751285	1.60276	0.564774	1.19978	1.33441	1.11076	0.699541	1.39209	1.14214	1.43398	0.950111	1.29193	0.851638	1.41572	0.882213	0.958479	0.922778	1.15098	1.36384	0.922222	1.17721	1.44204	1.11611	2.21061	2.10465	1.81342	1.6191	1.90213	1.45591	1.81986	2.10926	2.02202	2.65178	2.72398	1.72382	0.867022	1.29753	2.45384	1.54945	1.99299	2.17231	1.93762	2.83813	2.18765
16	1.24212	1.1752	0.838616	1.07742	1.3433	1.22869	0.136945	1.3407	1.28417	1.09522	0.483577	1.05361	0.831294	1.17578	1.31508	0.741149	0.828904	0.643159	1.14781	0.408986	0.734716	1.31182	1.42635	2.23718	2.29204	1.6809	1.07717	1.57829	1.86395	1.52516	1.2857	1.82573	2.4299	2.80492	2.3072	1.62497	1.7487	1.73609	1.59585	1.86623	2.34032	2.42792	2.52674	2.15015
20	0.914438	1.05319	1.03084	1.45027	1.15093	0.453081	1.15376	0.450833	0.966686	1.05682	0.970358	0.691088	1.10946	1.20949	0.675782	0.824688	0.956932	1.05133	0.996635	1.2259	0.984639	0.961644	0.9293	1.67064	1.63257	1.5636	1.47936	1.49149	1.64765	2.07545	1.22176	1.84638	2.35288	2.41901	1.83615	2.07257	1.68163	2.14839	1.71712	1.73411	1.65111	2.10896	2.18508	1.71387
Figure8. f						Figure8. g
WT-Veh	WT-RTG	cKO-Veh	cKO-RTG			WT-Veh	WT-RTG	cKO-Veh	cKO-RTG
5.76423	6.08803	10.4358	9.41625			136.584	132.021	70.8942	17.5161
7.03245	5.42838	10.1228	7.49878			54.3182	145.109	43.0408	18.3168
5.80487	6.09428	9.38601	8.27697			82.8453	146.243	69.2992	42.9087
7.48149	6.07543	7.72999	10.2397			57.9883	119.673	18.8507	117.615
7.1501	4.78454	8.89946	8.14255			147.669	56.1833	49.7805	58.5187
6.0821	4.97783	8.97739	8.77175			62.1237	162.593	20.5528	47.9427
4.84564	5.54864	8.90065	10.9842			64.9617	101.329	96.995	85.3837
6.83771	6.25345	8.75027	11.0444			123.117	126.787	54.5851	84.3876
6.45767	4.52432	9.61015	13.5277			98.2236	96.8586	126.98	18.5854
5.94333	4.66548	13.1162	10.0575			55.3509	114.686	52.2481	45.546
4.88467	7.38131	13.2039				112.734	107.442	48.4097
	6.06394						80.648
Figure8. i
	WT-Veh													WT-RTG															cKO-Veh																cKO-RTG
4	1203.57	784.09	1151.11	1789.57	1126.21	743.932	1277.37	1049.35	1226.25	1437.41	878.519	1129.96	1021.75	1493.16	1024.41	1418.42	2152.17	236.251	1022.86	132.541	1425.43	1139.89	1230.87	2015.22	1613.45	753.087	1145.83	1159.39	1321.08	1585.04	3162.05	941.326	1790.48	1483.26	1712	1188.11	1344.03	1211.6	1517.73	1909.88	1645.89	1640.63	2869.16	1887.47	401.583	816.046	111.89	1042.48	80.7906
8	1432.72	1256.3	1238.05	1362.1	183.916	663.91	1135.87	1312.44	839.741	1784.81	546.909	521.954	979.142	355.019	1299.7	1692.12	1502.28	590.391	631.248	469.872	607.821	809.695	1075.39	1784.38	786.541	1447.56	375.947	65.1736	2417.79	1946.56	2418.01	1290.4	1773.27	1718.94	1755.53	1189.2	1909.41	2366.02	1752.53	2029.76	2297.96	1781.78	2647.11	2097.8	394.117	2023.89	835.009	2002.87	149.912
12	1001.36	945.516	1094.68	622.706	1386.43	138.274	1534.54	771.559	336.384	1264.13	343.055	639.83	775.532	66.9575	274.07	1566.15	433.014	1596.53	836.096	733.379	425.036	753.637	239.891	1116.59	188.959	707.965	483.064	67.4075	2692.76	2630.12	2123.53	1395.96	1515.57	1113.26	2650.45	1194.37	1740.75	1604.83	1721.89	2517.38	1664.35	1520.19	2117.1	1908.48	2164.82	2618.6	2363.53	2216.61	995.864
16	1313.79	1042.01	708.632	1320.02	1679.28	67.9556	866.168	873.827	944.18	1739.87	123.483	328.116	505.937	335.596	351.138	1882.01	1057.93	1776	347.125	2068.91	284.376	160.872	663.069	1391.82	1211.63	286.665	160.171	37.936	2389.61	2393.54	2165.99	1657.73	1224.77	994.625	1034.4	1864.89	2568.22	1913.5	1951.49	2142.73	1422.63	1879.03	1614.68	1267.35	3042.11	2597.45	2288.04	2238.57	1585.21
20	1344.1	1557.41	505.348	1199.04	908.097	58.4705	975.78	690.522	532.034	1150.59	35.0616	496.732	366.897	888.144	54.0373	1184.64	359.038	1594.77	1560.43	713.628	85.6941	489.526	233.739	554.468	317.48	1171.83	703.333	34.9976	1870.09	2478.85	1571.63	1596.19	1391.84	998.22	1908.68	1627.72	984.864	1410.12	1906.83	1840.02	1517.2	2085.59	1831.54	1374.86	3341.46	2602.89	2789.38	1946.91	1778.59
Figure8. j						Figure8. k
WT-Veh	WT-RTG	cKO-Veh	cKO-RTG			WT-Veh	WT-RTG	cKO-Veh	cKO-RTG
6295.54	3138.88	10691.3	9344.09			95.5545	21.854	79.3802	18.9842
5585.33	3003.36	11034.1	8387.85			48.7158	96.1579	52.3163	56.5904
4697.82	7743.34	11441.2	9447.44			90.8195	339.183	71.7014	27.8598
6293.44	5504.43	6881.61	4590.37			150.904	59.8271	88.4894	423.281
5283.93	5793.94	7695.93	5461.24			63.1617	238.433	68.9028	442.948
1672.54	4397.76	6308.31	7254.47			12.8122	69.3324	96.5945	42.9408
5789.73	4118.33	9061.06	3682.99			276.721	458.722	162.921	37.6024
4697.7	2828.36	7064.29	4606.51			75.3404	127.855	93.5888	481.952
3878.59	3353.62	8547.27	9925.24			43.7428	440.351	105.497	63.8605
7376.81	3442.96	8506.07	9145.64			126.29	28.7623	72.5376	43.3744
1927.03	6862.48	8850.47	5849.64			59.2896	364.639	67.5307	96.8556
3116.59	4118.06	10439.8	4995.05			34.5955	35.2658	56.9207	235.591
3649.26	4367.11	8548.03	5258.92			36.7004	90.8168	47.4117	37.6691
	2868.34	8907.22	7813.75				9.40865	76.0388	16.9833
	1364.9	11079.6	6811.42				5.97251	102.625	7.4068
		8535.96	4287.96					86.7824	32.2639
			6563.11						28.1275
[truncated: 13 more columns]

## Sheet: Supple fig1
Supple fig1. b				Supple fig1. e					Supple fig1. f
220 kDa	440 kDa			Ank2 (+)	Cortex	CA1			GAD1(+)	Cortex	CA1
55.8957	31.9276			Gad1 (+)	10.77	20.03			Ank2 (+)	100	87.5
53.8004	46.209			Gad1 (-)	89.23	79.97			Ank2 (-)	0	12.5
60.1305	40.458			Ank2 (+)	Cortex	CA1			Vglut1 (+)	Cortex	CA1
45.5472	33.0627			Vglut1 (+)	89.18	97.15			Ank2 (+)	99.3	97.44
72.2837	50.3196			Vglut1 (-)	10.82	2.85			Ank2 (-)	0.7	2.56

## Sheet: Supple fig2
Supple fig2. a							Supple fig2. b							Supple fig2. c
Total distance moved (m)			Ceneter tims (s)				Time in open arm (s)			Time in closed arm (s)				Time in light chamber (s)
WT	HT		WT	HT			WT	HT		WT	HT			WT	HT
23.5935	16.5627		331.992	209.405			55.888	39.205		230.592	317.21			171.234	196.392
18.105	15.8963		312.973	221.417			47.3464	21.9548		304.898	267.528			104.803	165.762
16.4348	18.5488		245.04	292.153			42.9087	51.6506		309.971	315.075			129.827	139.003
15.6409	19.6827		292.52	412.07			54.6535	51.784		291.019	307.868			124.822	128.559
15.159	15.5596		439.163	116.214			75.5407	104.669		261.323	226.155			128.192	158.088
15.1771	10.2834		376.502	67.8997			73.572	25.8586		295.99	309.703			110.675	97.0951
15.3401	18.659		890.948	234.363			44.7772	0.600588		272.5	362.055			192.789	112.343
18.0481	23.3385		522.711	202.065			88.4866	0.633954		272.234	433.758			170.567	149.213
13.1726	15.0891		254.85	106.237			61.0931	92.1235		211.44	288.549			139.103	50.4828
15.5621	20.2735		441.741	244.439			9.20902	47.7134		327.621	305.966			136.233	197.026
17.5149	16.3307		185.782	188.751			47.8135	71.3699		301.195	237.099			136.267	207.603
18.7783	15.6758		264.425	229.558			18.4514	73.4719		383.075	195.625			165.362	128.092
19.6564	17.2456		444.869	291.953			6.10598	131.529		330.424	228.39			212.508	257.285
20.7669	14.9818		337.197	426.284			66.3649	71.7703		278.206	324.785			203.232	156.82
21.4976	24.4322		645.899	369.762			77.6427	50.0824		270.231	277.072			246.641	109.808
17.2674	13.9001		261.122	239.835			119.016	52.3847		244.606	250.612			128.292	131.796
19.4536	14.8585		321.415	476.232			91.2227	105.87		193.957	230.192			233.662	282.31
13.4673	22.8046		103.668	469.326			79.5445	76.9087		190.786	307.134			175.338	195.992
	16.7219			250.512				10.9774			270.632				192.722
	19.5166			374.9				39.7056							155.986
Supple fig2. d
	WT									HT
S	239.601	201.397	229.224	177.641	208.938	381.14	220.216	249.444	186.316	258.52	149.847	266.694	276.304	203.466	232.928	178.608	172.936	284.278	278.206	168.765
O	93.7251	148.245	48.2472	83.9155	61.5936	13.2797	47.4798	26.3591	68.2335	50.1157	44.4769	50.1491	80.8792	65.1972	12.9794	54.787	47.3797	35.8684	42.208	24.4239
	WT									HT
S1	105.57	102.3	202.665	87.9528	43.6761	107.405	83.1481	122.92	96.1608	83.4484	57.5897	53.419	56.3552	169.666	50.049	59.1246	27.6604	116.981	121.719	51.2502
S2	202.632	262.123	102.334	192.155	244.106	197.493	179.909	107.372	142.173	153.35	148.979	269.464	303.964	145.643	160.657	156.32	98.8301	199.696	185.815	149.647
Supple fig2. e							Supple fig2. f				Supple fig2. g
Self-grooming duration (s)			Digging duration (s)				WT	HT			Baseline		Test
WT	HT		WT	HT			223	111			WT	HT	WT	HT
42.39	25.78		47.27	63.72			129	152			2	2	1209	1532
21.35	27.56		28.31	48.26			89	84			2	2	1351	747
10.04	17.86		65.81	19.25			67	96			0	0	1187	982
13.38	16.06		71.16	53.9			128	86			0	0	1406	431
12.02	10.45		72.45	18.44			160	148			2	0	1471	712
21.57	6.53		33.16	19.07			109	137			2	0	861	1396
22.63	20.74		25.7	35.55			101	116			0	4	373	326
13.01	6.05		25.29	13.99			168	87			1	0	1407	1050
21.97	19.87		18.37	17.43				93			1	0	1508	1057
3.07	3.24		56.63	25.2				60				1	1114	896
4.72	18.37		62.89	33.35								0	1165	926
6.81	2.24		63.95	72									541	996
13.77	9.26		41.5	23.63									832	1041
0.32	8.25		77.93	41.21									923	508
7.47	22.97		49.59	24.22									662	1006
17.3	16.5		48.23	81.3									24	810
3.47	20.98		56.46	18.37									998	867
9.36	11.62		110.33	102.12									1161	1147
	21.74			93.62
	11.99			55.29
Supple fig2. h
Latency to escape (s)
	WT									HT
1	60	60	60	60	60	47	48.6667	60	60	60	60	36	59	60	60	60	60	60	59.6667	60
2	44.6667	23	33	48.6667	31	14.6667	30.6667	21.6667	39.6667	38.3333	48.3333	41.3333	23.3333	43	50.6667	41	60	47.6667	13	60
3	31.3333	28.6667	30.6667	34.6667	9	55	54.6667	42	60	15.6667	38.6667	24.6667	28.3333	13.6667	11.6667	30	29.3333	18	60	41.6667
4	12.3333	9.66667	19	25.3333	59	36.6667	45.3333	32	60	43	16	9	17.3333	13.3333	23.6667	24	26.3333	50.6667	20.3333	47.6667
5	14.6667	7.33333	23.3333	44.3333	15.6667	8.33333	17.3333	8.66667	51.3333	8.33333	15.6667	9.33333	15.3333	7.66667	5.66667	40.3333	24.3333	21	46	8
6	37.6667	21.3333	53.6667	9.66667	22.6667	5.66667	22.6667	3	9.66667	34	26.6667	5.33333	18	12	6.33333	16.6667	14	35	18.3333	15.6667
7	15.6667	57.3333	23	26	16.6667	20.6667	28.3333	25	22.6667	36.3333	7.33333	27.3333	16.3333	5.33333	9.66667	14.6667	13.6667	56	13.3333	16.6667
8	15	10	14.3333	4.66667	7.66667	3.66667	8.66667	4	10.3333	20	9	28	25.6667	8.33333	11.3333	8	7.33333	44.6667	20.3333	9.33333
10	42	31	27.3333	35	31.3333	16	46	22	12.6667	31	60	24.3333	36.6667	23.3333	36.6667	28.3333	42.3333	50	43.6667	29.6667
11	16	25.6667	24.3333	38	5.33333	5	28.6667	2.66667	9.33333	24.6667	26.6667	8.66667	43.3333	14.3333	9.33333	4.66667	4.33333	15.6667	35.3333	19
12	10.6667	7.66667	29.6667	4.66667	9	27	7	5.66667	8.66667	17.3333	49	22.6667	12.3333	5	4.66667	11	9	7.33333	29.3333	5
Time in quadrant in the initial learning (s)									Time in quadrant in the initial learning (s)
WT	HT	WT	HT	WT	HT	WT	HT		WT	HT	WT	HT	WT	HT	WT	HT
T		R		L		O			T		Pre T		R		L
36.835	20.8859	7.97423	12.4781	10.51	11.3438	4.0038	14.7135		22.8822	14.8132	11.6079	17.0819	11.2076	16.448	13.7093	11.1099
30.997	26.7929	11.1109	15.0147	12.212	7.20706	5.13836	10.5437		27.1591	15.4471	17.0162	16.0142	7.20684	12.4444	8.0076	15.6139
17.9832	39.2683	7.70708	8.10721	10.6765	3.13612	23.0879	9.27491		20.0518	19.8516	16.7821	14.6468	15.8813	15.1806	6.90635	9.94247
14.0796	32.2296	10.7766	9.47538	17.0156	10.9434	17.3159	6.97308		15.6477	19.2827	14.0462	12.8773	17.2492	17.7814	12.8118	9.64133
26.1232	14.847	7.80694	14.0796	14.7798	19.6514	10.7095	10.7432		22.153	25.5617	17.0485	10.2915	10.6094	11.4944	9.60854	12.3298
21.8201	12.9452	11.4105	13.2121	12.1445	11.4105	14.2131	21.9869		17.7793	31.162	14.4769	5.57179	15.3109	16.1482	12.242	6.6728
42.9728	9.1751	2.30212	7.34008	12.5449	14.5801	1.86838	28.0258		26.3917	17.1892	11.8446	20.627	13.0791	14.3855	7.87414	7.57658
36.8328	19.6508	7.00623	7.64013	14.8799	15.1134	1.00089	17.1152		22.9892	22.1864	17.0834	12.6779	17.7173	22.0863	1.8685	2.80249
24.5885	47.8425	11.8439	0	10.4093	11.0098	12.0107	0.767349		13.4465	36.1655	20.4534	9.742	12.5123	8.94128	13.3464	4.80427
	28.7923		8.00712		14.0125		8.74111			20.218		12.0774		17.649		9.54182
	23.4542		14.4128		10.7095		11.0765			17.7825		13.2451		14.0458		14.6464
Supple fig2. i								Supple fig2. j
Pre-training		Conditioning		Test (24hr)					WT							HT
WT	HT	WT	HT	WT	HT			1	300	156	198	229	75	36	238	4	168	103	215	161	181	193	256	229
0.36	5.7	16.22	14.53	31.11	29.32			2	300	203	247	219	255	170	297	44	179	117	189	300	300	131	300	263
1.87	0	32.32	21.75	42.87	44.92			3	300	247	300	284	180	229	181	300	243	70	144	174	176	252	300	231
0	2.05	9.71	26.11	30.28	45.72			4	216	193	300	263	205	128	300	300	300	232	293	225	202	300	300	300
0.36	16.04	21.28	25.2	48.93	50.8
3.12	6.15	9.17	37.49	32.98	60.16
2.5	4.28	33.57	43.28	38.86	75.4
1.25	0.36	23.33	27.18	65	46.3
0.36	1.51	29.32	22.28	62.07	39.89
4.63	0.71	25.4	19.96	57.26	81.75
	0		24.24		60.52
	0.62		30.3		38.38
Supple fig2. k
	WT								HT
70	44.611	25.8565	31.9459	50.789	-51.1389	-40.6067	43.1595	76.1632	40.8261	-13.7379	10.6826	2.66936	56.2909	18.0108	69.915	-1.31895	20.5754
75	72.4175	38.617	71.3551	78.3822	13.8986	1.91373	54.5716	72.6036	55.4275	31.3502	38.8041	42.0144	73.3454	57.6613	52.4744	-12.434	67.1583
80	90.8001	55.6115	79.9067	85.2575	60.0865	1.3753	72.2729	79.85	56.0759	57.9243	52.4659	53.3872	78.9294	78.5786	75.4742	40.8034	76.3459
85	88.5259	71.2597	78.1127	82.6504	69.3135	11.6054	70.5315	85.5708	70.341	77.3562	56.1241	61.1036	82.2853	73.1183	73.0216	62.1823	75.2982
90	86.4413	66.1086	85.0197	89.1796	77.0379	30.1735	82.7382	84.4584	79.659	69.2762	54.9423	53.7685	84.4034	65.1378	77.8722	74.7362	81.7053
Supple fig2. l
	WT									HT
65	52	66	20	23	22	218	63	140	16	23	23	20	234	41	21	16	89	38	85	63
70	22.1429	27.8571	53.1429	27.1429	23.2857	52.1429	41	39.8571	44.2857	26.5714	45.4286	81.2857	50.7143	50.5714	33.5714	59.4286	67.4286	47	55	35.5714
75	31.8571	67.5714	98.2857	32.1429	70.2857	104.429	38.8571	61.7143	41.8571	52.7143	68.2857	155.429	43.2857	49	55.4286	79.2857	46.5714	68.8571	72.5714	61.2857
80	36.1429	85.5714	47.4286	48.5714	50.2857	74.4286	46.2857	38.8571	89	36.5714	62.7143	98.2857	60.7143	56.1429	50.5714	78.7143	70.2857	34	82.5714	62.7143
85	192	153	428.714	90.2857	69.1429	217.286	95.7143	311	151.429	75.7143	80.5714	168.429	74.8571	42.1429	136.714	143.714	234.286	62.1429	98.5714	83.7143
90	466.429	131.143	261.571	299.571	130.857	177.286	130.143	386.571	126.286	168	91.8571	283.429	204.429	47.1429	187.143	212.857	215.286	133.714	113.714	91.8571
95	600	202.429	321.714	513.286	186.143	301.571	72	559	265.429	69.1429	113.429	401.429	278.286	82.1429	440.857	258.286	443.143	197.286	102.429	50.5714
100	647.714	335.857	644.714	730.571	368.286	450.714	344.857	833.286	297.714	180	191.571	244	374.571	119.143	413.714	292.571	521	313	179.857	189.143
105	1244.57	531	273.857	1080.29	622.571	820.571	611.857	1232.29	365.143	513.286	366.571	279.714	961	199.571	976.571	262.714	1134	452.571	662	364.857
110	1870.86	478.857	696.429	1544	705.143	1438.71	701	1451.14	348.857	468	382.143	470.714	851.429	600.286	871.143	355.429	1318.86	620.286	920.857	588.143
115	2030.29	602.143	832	2150.29	615.714	1057.57	426.286	1420.29	759.286	503.286	624.143	388.714	676.571	481	990	368	1708.43	687.286	658	840.857
120	1826.57	681.429	996.857	1876.86	805.714	788	723	1677.29	556.286	384.857	750.143	469.571	554	402.714	1084	319.857	1863	1030.57	833.857	523

[truncated: 8 more sheets: Supple fig3, Supple fig4, Supple fig5, Supple fig7, Supple fig8, Supple fig13, Supple fig14, Supple fig15]
